# Supplementary material for: HEY1-NCOA2 expression modulates chondrogenic differentiation and induces mesenchymal chondrosarcoma in mice
Source: JCI Insight. 2023 May 22;8(10):e160279. doi: 10.1172/jci.insight.160279 (PMC10322689; doi:10.1172/jci.insight.160279)
Supplement: Supplemental table 1 [file jciinsight-8-160279-s172.xlsx]

## Sheet: Up-regulated genes in eSZ-HN2
Supplemental Table 1. Up-regulated genes in eSZ expressing HEY1-NCOA2 vs eSZs with an empty vector
Gene Symbol	FC ([HEY1-NCOA2] vs [IRES])
Gm13889	7.63588
Prss35	7.09536
Scn4b	6.70315
Esm1	6.46899
Hey1	6.36775
Nmu	5.77274
U46068	4.91666
Klhdc8a	4.78896
Pcdh8	4.76492
Gm10567	4.56074
2210408K08Rik	4.08593
Foxd1	4.01901
Wscd2	3.96779
Chad	3.67573
Ihh	3.53373
Hs3st3b1	2.93726
Camk4	2.85373
Bcl2	2.83631
Wfikkn2	2.7647
Slc35f1	2.74451
Diras2	2.70774
Pmaip1	2.6637
Adra2a	2.63619
Nptx1	2.63363
Mcoln2	2.53299
Hes1	2.48399
Wnt4	2.48145
Cmpk2	2.45218
Cyp24a1	2.34951
Smoc2	2.33624
Prss22	2.33473
Cdh2	2.31589
Cnr1	2.30628
Egr2	2.21554
Gfra1	2.20717
Vwc2	2.14527
Ntn1	2.11742
Gm16416 /// Gm5445 /// Gm5528 /// Gm6813 /// Gm7555 /// Gm8054 /// Gm8101 /// Gm9104 /// LOC636187 /// Rpl21 /// Rpl21-ps1 /// Rpl21-ps10 /// Rpl21-ps12 /// Rpl21-ps14 /// Rpl21-ps4 /// Rpl21-ps5 /// Rpl21-ps7	2.08968
Gadd45g	2.08011
Aim1	2.06231
Bcl11b	2.04777
Gli2	2.04426
Gpr120	2.02807
Gadd45b	2.02445
Tslp	2.00935
Reln	1.99045
Neurl1B	1.98693
Bmp7	1.98476
Edn2	1.9798
Mapkapk3	1.94762
Dlx2	1.9372
Nrk	1.93301
Chst15	1.9162
Mn1	1.90236
Bcor	1.88825
Dmrt2	1.8705
Dusp15	1.86636
Efnb1	1.8653
Cdkn2aip	1.82998
Tshz1	1.819
Nebl	1.81706
Slc30a1	1.81545
D930015E06Rik	1.81454
Sox8	1.81333
Gm16382 /// Rpl31-ps1	1.80183
E230008O15Rik	1.79968
Pparg	1.79559
9130004J05Rik	1.79102
Elk3	1.77451
Foxf1a	1.7437
Btg2	1.74199
1810026B05Rik	1.72877
Tcf12	1.72082
Glud1	1.7189
Ccne2	1.71832
A930038C07Rik	1.70772
Skil	1.70772
Ibsp	1.70367
Actg2	1.70346
Itga8	1.69692
Ptch1	1.69201
Fjx1	1.69101
Klhl24	1.68754
C330006P03Rik /// Homer1	1.68458
Dlk2	1.68444
Spag9	1.68145
Nkx2-2	1.67975
Tm6sf1	1.66862
Jag1	1.66476
Prdm16	1.66415
Dner	1.66201
Hhip	1.65967
Terf1	1.65585
6720422M22Rik	1.65431
P2rx7	1.65234
Atp8b1	1.65157
A230061C15Rik	1.64973
Bnip3	1.64304
Rian	1.64214
Iqgap2	1.63676
Ccnd1	1.63612
Bhlhe40	1.63507
Stmn2	1.63424
Nog	1.63125
LOC100503921	1.62766
9530086O07Rik	1.62157
Mycn	1.61774
Gpsm1	1.61722
Ret	1.61631
Snhg1	1.61288
Fam38b	1.6122
Mpp6	1.61097
Kbtbd10	1.61006
Klf10	1.60371
Crabp1	1.59908
Rbm24	1.59908
Satb1	1.59565
Shisa2	1.58785
5930433N17Rik	1.58705
Chst11	1.58302
Slc12a2	1.5792
Mbtd1	1.57706
Irs2	1.57557
Cxcl14	1.57457
Rgmb	1.57445
Mfsd7c	1.57341
Tiparp	1.57272
Ube2ql1	1.57162
C76555	1.56997
Stk32b	1.56437
Rnf39	1.55936
Npr3	1.55881
A130012E19Rik	1.5563
Rapgef6	1.5547
Otud1	1.55434
Hs6st1	1.54699
Dach1	1.5388
Jub	1.53784
Plcl2	1.53768
4632434I11Rik	1.53761
B830012L14Rik	1.53569
Ap2a2	1.53564
Igf1r	1.53508
G2e3	1.53253
Lrp4	1.53252
1110012J17Rik	1.5302
Rnf169	1.52676
Clk4	1.52285
Dmp1	1.5222
Pop5	1.52057
Six2	1.51879
Iqcj-schip1 /// Schip1	1.51734
AI452195	1.5147
Dcaf5	1.51263
Tle3	1.51229
1600021P15Rik	1.51209
F630043A04Rik	1.51061
Plagl2	1.50884
Bmp6	1.50687
4632427E13Rik	1.50609
Zswim6	1.50546
Flt1	1.50358
Il17b	1.50229
Fam53b	1.50203
4930583H14Rik	1.5018
Ripply2	1.5012
LOC100503611 /// Wnt4	1.50112

## Sheet: Down-regulated genes in eSZ-HN2
Supplemental Table 1. Down-regulated genes in eSZ expressing HEY1-NCOA2 vs eSZs with an empty vector
Gene Symbol	FC ([HEY1-NCOA2] vs [IRES])
Saa3	-2.50578
Crabp2	-2.18516
Fxyd2	-2.07047
Mycn	-2.04752
Bdh1	-1.97863
C3	-1.92307
Grem1	-1.90532
Cxcl3	-1.84282
Chi3l1	-1.82375
Chl1	-1.80943
Mmp3	-1.80232
Kera	-1.74043
C2 /// Cfb	-1.72885
Gpnmb	-1.70643
Galnt9	-1.69354
Tm7sf2	-1.69252
Ccl7	-1.6706
Slco4a1	-1.6674
Il17rb	-1.66191
Bend6	-1.65035
Col25a1	-1.64353
Efcab1	-1.63383
Serpina3n	-1.61574
Cbx5	-1.60498
Apoe	-1.59882
Chdh	-1.59474
Cxcl5	-1.59031
Scrg1	-1.58556
C1s	-1.58431
Ism1	-1.58326
Fxyd3	-1.56859
Hsd17b7	-1.56686
Malat1	-1.55752
S100b	-1.55598
Sc5d	-1.54774
Gna14	-1.54623
Pou2af1	-1.54336
Olfm1	-1.54205
Idi1	-1.5412
Kctd14	-1.53086
Nqo1	-1.53024
Insig1	-1.5287
Mgat4a	-1.52401
Jam2	-1.50883
Mvd	-1.50519
Pcolce2	-1.50499
Mafb	-1.50089
Cdhr4	-1.50088
