# Supplementary material for: HEY1-NCOA2 expression modulates chondrogenic differentiation and induces mesenchymal chondrosarcoma in mice
Source: JCI Insight. 2023 May 22;8(10):e160279. doi: 10.1172/jci.insight.160279 (PMC10322689; doi:10.1172/jci.insight.160279)
Supplement: Supplemental table 2 [file jciinsight-8-160279-s173.xlsx]

## Sheet: Up-regulated genes in shHEY1
Supplemental Table 2. Up-regulated genes by knockdown of HEY1-NCOA2 in mouse mesenchymal chondrosarcoma.
Gene Symbol	FC ([shHEY1] vs [shNTC])
Cxcl12	36.5818
Prl2c2 /// Prl2c3 /// Prl2c4	34.7171
Aldh1a1	32.606
1500015O10Rik	26.024
Vegfc	15.9434
Vcam1	14.7669
Serpine1	14.3574
Cotl1	14.217
Nov	13.6265
Cxcl14	12.1992
Ptn	12.0387
Mgst1	11.5275
Mylk	10.717
Ptgs2	10.2042
Nfkbie	9.48472
Prkg2	9.23389
Tmem176b	8.95431
Bgn	8.556
Rbp1	8.51882
Fgf7	8.2934
Tmem176a	8.24005
Ccl9	8.07717
2310002L13Rik	7.48883
Prkar2b	7.25238
Ccl2	7.25122
Plscr2	7.1985
Specc1	7.142
Parm1	7.03153
Cd53	7.01841
Rgs5	6.94359
Mmp13	6.76332
S100a4	6.75124
Slc26a7	6.68599
Serf1	6.54024
Lum	6.47727
Mfap5	6.425
Ccrl1	6.41833
Panx3	6.31809
Cyp7b1	6.21734
Npr3	6.10239
Slit2	6.00291
Tnfaip3	5.86001
Postn	5.57735
Ccl17	5.50864
Mmp9	5.49048
Car3	5.48781
Rgs4	5.44391
Aif1l	5.42465
Strap	5.35306
Wif1	5.33249
Serpina3g	5.1353
1810014B01Rik	5.10661
Id3	5.10564
Ptgs1	5.10237
Enpp2	5.03694
Pttg1ip	5.02739
Ifi204	5.01827
Rcan2	4.97089
Egr3	4.86589
Id2	4.84027
Rassf6	4.78282
Eid1	4.78227
Tnnt2	4.78068
Klhl30	4.76786
Il6	4.74831
Acpl2	4.60269
Cp	4.58069
Casp12	4.53141
Ereg	4.52574
Igfbp7	4.51853
Pkp2	4.51845
Tgm2	4.40938
Dkk2	4.36642
Tbx20	4.35093
Has2	4.30203
Sgk1	4.20762
Crlf1	4.17767
Psmb8	4.14142
Hist1h4h	4.14127
Slc7a2	4.11896
Nrp1	4.11459
Igdcc4	4.10447
Pkdcc	4.07424
Cd59a	4.06914
Pdgfd	4.04715
Stmn2	3.99696
Fnip1	3.98226
Nqo1	3.97878
Myl1	3.94169
Tspo	3.93194
Myo1h	3.90747
Nudt6	3.88401
Camk2n1	3.88342
Fam132a	3.8721
Tax1bp1	3.85761
Ctsc	3.8324
Cbr3	3.82741
Irak2	3.82273
Cav1	3.81893
Bmp2k	3.7924
Serpine2	3.77097
Jam2	3.74796
Tgtp1 /// Tgtp2	3.73722
Slc12a6	3.67957
Serpinb6b	3.65435
Tnfaip2	3.64717
Serpinb9b	3.62864
Ptger4	3.61244
Cpt1a	3.59981
Sbk1	3.59172
Sfrp2	3.58367
Tnfrsf11b	3.56539
Gnb4	3.56223
Mmd	3.55979
Gulp1	3.53633
Tnnc2	3.53596
Ibsp	3.5208
Eml5	3.51159
Prss23	3.49384
Lyrm5	3.46754
Gm8267	3.44538
Gas6	3.43974
Dbp	3.39961
Thbd	3.38833
Kctd12	3.34288
Fxyd5	3.33439
Pde4b	3.33403
Tmed7	3.32424
Fmod	3.30205
Metrnl	3.29519
Gpr176	3.28968
Nus1	3.26486
Clcf1	3.26424
Akr1b8	3.22808
Kcnab1	3.16731
Nr3c1	3.16176
Ak4	3.12672
Nol7	3.12498
D0H4S114	3.12373
Gbp2	3.12255
Pdlim5	3.10863
2310076G05Rik	3.08843
Bex1	3.0728
F3	3.07222
Cnn1	3.07105
Aox1	3.0664
Thoc1	3.05881
Zeb2	3.05001
LOC100505062	3.02714
Tmx3	3.01839
Glipr1	3.00911
Vgll3	3.00531
Car13	2.98503
Smad1	2.95725
Decr1	2.95633
Pla2g16	2.92952
Tnni1	2.92621
Scp2	2.92484
Cfh	2.91599
Grem1	2.90049
Dcn	2.89031
Dclk1	2.88937
Gsta4	2.8601
Etohi1 /// Gm14288	2.83978
Pdk1	2.83795
Cthrc1	2.8298
Cav2	2.82088
Clvs1	2.81838
Ramp1	2.80773
Gng11	2.8019
Mylpf	2.80134
AI662270	2.7939
Il2rg	2.78742
Serpinb7	2.78207
Ap1s2	2.78138
Zfp800	2.77167
Ecscr	2.7635
Col8a1	2.75675
Casp1	2.75467
Rragd	2.74506
Gpx7	2.73997
Itgb5	2.73967
Peg12	2.73154
Fos	2.7237
Rab2a	2.72008
Tes3-ps	2.702
Gm11275 /// Hist1h4a /// Hist1h4b /// Hist1h4c /// Hist1h4h /// Hist1h4i /// Hist1h4j /// Hist1h4k /// Hist1h4m	2.69158
Sepp1	2.68386
Gbp1	2.68165
Hs3st3b1	2.66762
Shisa4	2.65439
Ctla2b	2.64872
Slc41a2	2.64058
Asb5	2.6371
Ttc9	2.63589
Adam12	2.62135
Rspo2	2.61717
Tinagl1	2.60693
Smoc2	2.60216
Tm4sf1	2.59722
Cxcr6	2.59412
Cx3cl1	2.58918
Mmp3	2.58479
Stom	2.58398
Sema3d	2.57912
Ifi202b	2.57182
Jag1	2.56801
Trfr2	2.56541
Flrt3	2.55752
Foxq1	2.55713
A930038C07Rik	2.54788
Snap23	2.54281
Lyz1	2.54174
Rab30	2.54022
Oaf	2.54004
Dleu2	2.53998
Hist1h2bc	2.53967
Seh1l	2.53523
Nipal1	2.52926
Sorbs1	2.52775
Gpr116	2.52478
Prelid2	2.52072
Serinc4	2.51764
Sdpr	2.51487
Sh3bgr	2.51432
Hist1h4a /// Hist1h4b /// Hist1h4f /// Hist1h4i /// Hist1h4m	2.50859
Zfand2a	2.50634
Clcn5	2.50071
Map3k12	2.492
Wnt5a	2.48604
Ndufab1	2.48503
Kcnmb4	2.48201
Mllt11	2.4812
Cyb5	2.47444
Gm14005	2.47034
Pgf	2.46941
6530401D17Rik	2.46446
Cd1d1	2.46053
Gbe1	2.46049
Zfp53	2.45969
Siglecg	2.45762
Tmem140	2.45744
Higd1a	2.45428
Psmb10	2.45407
Hist2h2aa1 /// Hist2h2aa2 /// Hist2h2ac /// Hist2h3c1	2.44955
Ccl7	2.44935
Lrch2	2.44907
Usp53	2.44892
Abca3	2.43666
4930402H24Rik	2.43615
Map4k3	2.43054
Rnf115	2.42784
Arrdc4	2.42532
Tspan17	2.42484
Hmga2	2.41762
Ldb3	2.41674
Ogn	2.41337
Itgbl1	2.41284
Cxcr7	2.41019
Dpysl3	2.40921
Tpd52l1	2.40445
LOC640502 /// Uap1	2.40161
Slc25a32	2.39684
Gfra2	2.39156
5730508B09Rik	2.39151
Cd302	2.38073
Slfn2	2.38055
Denr	2.37429
Zfp229	2.37026
LOC100504481 /// LOC100504581	2.36929
Birc3	2.36535
Fam49a	2.36164
Dock4	2.35952
Hrsp12	2.35814
2010107H07Rik	2.35782
Actr6	2.35769
Inhba	2.35582
Cyp4v3	2.35481
Aspn	2.35474
Fas	2.35082
Mthfd2l	2.3457
Fam54b	2.34505
Atl1	2.34168
Nlk	2.34097
Slc35a2	2.3389
Armcx3	2.33698
Esd	2.32429
Pik3r1	2.32412
Sirt5	2.32308
Epdr1	2.32274
Omd	2.3174
Ppp1r14b	2.31658
Sesn1	2.31575
Osmr	2.31205
Sfrp4	2.31152
Tmlhe	2.31081
LOC100504348	2.30205
Egr2	2.30179
Wisp2	2.30123
Tmtc2	2.29931
Mei4	2.29815
Ankrd1	2.29756
Pitpnc1	2.29725
Gm11277 /// Gm13646 /// Hist1h2bc /// Hist1h2be /// Hist1h2bl /// Hist1h2bm /// Hist1h2bp	2.29625
Gzmc	2.29442
3110035C09Rik	2.29357
Zic1	2.29307
Areg	2.29195
Galntl4	2.28397
Cpeb1	2.28376
Npnt	2.27818
Myog	2.27514
Dus4l	2.27367
Plin2	2.27361
2810001A02Rik	2.27347
Mum1l1	2.27146
Dfna5	2.27117
Herc6	2.27026
Coro1c	2.26858
Armc8	2.26615
F11r	2.26559
Fst	2.25953
Chac2	2.25674
Zswim6	2.25508
Capg	2.25496
Rnf149	2.25239
Ifi47	2.25006
Nfkbiz	2.24635
Syap1	2.2449
Aqp1	2.24163
Pdk4	2.24071
Bnip3	2.23857
Kbtbd7	2.23563
AU016916	2.23522
Mfap3l	2.23415
Crim1	2.23129
Synpo	2.22993
Olfm1	2.22784
Speg	2.22724
Cdc42ep3	2.22433
5730494M16Rik	2.22233
4930453N24Rik	2.21992
LOC100505264 /// Me2	2.21991
Mcam	2.21793
Gpm6b	2.21697
Sh3kbp1	2.21614
Myl4	2.21427
Ranbp6	2.21354
Bcar1	2.21132
Sod2	2.21118
Btg1	2.21035
Morf4l1	2.21025
Nipa1	2.20912
Cds2	2.20634
Ptplad2	2.20632
Ltbp2	2.20354
Phf3	2.20262
Actg2	2.19782
Aldh2	2.19578
Ctbs	2.19563
Serpinb9	2.19494
Cdhr1	2.18614
Stt3a	2.18489
Pmp2	2.18411
1110028C15Rik	2.18242
Rdh10	2.17802
Snhg10	2.17607
Cdc42	2.1737
9230105E10Rik	2.17226
Plekha2	2.171
Snx24	2.16464
Esrp2	2.15513
Plau	2.15187
Ifngr2	2.15139
C330018D20Rik	2.15116
Gjb3	2.15007
Agfg1	2.14939
Gyg	2.14912
Ufm1	2.14897
Gm13139	2.14867
Gigyf2	2.14446
Insig2	2.14413
Usp7	2.14348
Gpr124	2.14319
Fundc2	2.14133
Rab33b	2.13994
Agpat3	2.13724
Cmtm6	2.13579
Tceb1	2.1355
Rwdd3	2.13403
Tubb2a	2.13343
Ptpla	2.13069
Edil3	2.13039
Gm9706 /// Isg15	2.12999
Irgm1	2.12965
Shroom3	2.1232
Matn2	2.12254
Dhrs3	2.12126
P4ha2	2.11517
Dram2	2.11342
Gcnt2	2.11329
Gm2382 /// Mthfs	2.11287
Socs2	2.11256
Tdrd7	2.11133
Higd1c /// Mettl7a1 /// Mettl7a2	2.10979
Fam36a	2.10894
Hebp1	2.10523
Pdrg1	2.10171
Odz3	2.10068
Paip1	2.09943
Egfr	2.09874
Hand2	2.09812
2010109K11Rik	2.09733
Pigt	2.09682
Nkain1	2.09681
Setd5	2.09668
Ppp2r2d	2.09549
Akr1c13	2.09061
Neo1	2.08966
Ypel5	2.08939
Dact1	2.08816
Med20	2.0859
Nt5e	2.08412
Mycbp	2.08241
Exoc3	2.08157
2610002J02Rik	2.08133
Ankib1	2.08115
Pold4	2.08053
Cklf	2.07679
Zfp119b	2.07466
C030048B08Rik	2.07018
Wdr37	2.06964
Abcb1b	2.06839
Ghr	2.06729
Cebpd	2.06253
Zscan21	2.06248
Phf15	2.06086
Ahr	2.06069
Mex3b	2.05981
Pth1r	2.05906
Slc2a13	2.05899
Oxsm	2.05766
Tmem29	2.0575
4933403F05Rik	2.05548
Pcdha1 /// Pcdha10 /// Pcdha11 /// Pcdha12 /// Pcdha2 /// Pcdha3 /// Pcdha4 /// Pcdha5 /// Pcdha6 /// Pcdha7 /// Pcdha8 /// Pcdha9 /// Pcdhac1 /// Pcdhac2	2.05351
Hint3	2.05297
Tdrd3	2.05089
Clcc1	2.05038
Gypc	2.04972
Siah1a	2.04934
Fabp3	2.04927
LOC100503380 /// Matr3	2.04855
C78339	2.04839
Ppm1a	2.04751
H2-T10 /// H2-T22 /// H2-T9	2.04453
Rps20	2.04259
Rerg	2.04064
Fam125b	2.03916
2610528A11Rik	2.03524
S100a13	2.03505
Plcxd2	2.03201
Pla2g4a	2.03165
Btbd1	2.0303
Fam82a1	2.02935
Tmem33	2.02904
Serpinb1a	2.02786
4930420K17Rik	2.02761
Hist2h3c2-ps	2.02343
Nrg1	2.02055
Smad7	2.02028
Glul	2.01906
Ralb	2.019
Hist1h2bp	2.01849
Rnf128	2.01822
Ifi35	2.01774
Ccdc41	2.01748
Endog	2.01695
Flrt2	2.01593
Cybasc3	2.01404
Igf1	2.01348
Klf6	2.00818
2410022L05Rik	2.00739
Hexb	2.00688
Tsr2	2.00626
Pramef8	2.00499
Mxd4	2.00177
Gt(ROSA)26Sor	2.00149
Gm15417	2.00086
Nsg1	1.99987
Zxdb	1.99942
Chm	1.9994
2610021A01Rik	1.99887
Clec11a	1.99799
BC023829	1.99674
Sema3e	1.9945
Hectd2	1.99397
Ssbp2	1.99394
Il13ra1	1.99379
Axl	1.99177
Vps29	1.9917
2010300F17Rik	1.99081
Aasdhppt	1.98966
BC016495	1.98961
Man1a	1.98938
Slc9a6	1.98755
Myo1b	1.98685
Ndn	1.98537
Gcnt1	1.98102
Hist3h2a	1.97872
Rev1	1.97766
Il17d	1.97758
Zfp317	1.97737
Igf2bp2	1.97695
2010320M18Rik	1.97673
Tapbp	1.9765
Chchd6	1.97552
Gabarapl1	1.97412
Fam107b	1.97335
Strbp	1.97202
Rab32	1.97127
Gas2	1.97039
Klhl24	1.96998
Abi1	1.96856
Aktip	1.96628
Acaa2	1.96456
Vamp4	1.96344
Srl	1.96249
Taf7	1.9622
Chpt1	1.96198
Rab27b	1.96172
Tmem164	1.96096
Rrad	1.95719
Zfp799	1.9556
Cisd1	1.95418
Rnpc3	1.954
Tm2d1	1.95399
Aldh6a1	1.95323
Cep68	1.95269
Tmod3	1.95168
Fam26e	1.95134
Nampt	1.9513
Prkab2	1.95124
D8Ertd82e	1.95015
Mmp10	1.94985
Gmds	1.94839
Tsc22d2	1.94752
Lman1	1.94695
Rabif	1.94435
Nrbf2	1.9413
Trappc2	1.94126
Rb1	1.93935
BC024814	1.93915
A930035D04Rik	1.9373
Rps6ka5	1.93719
Tmem218	1.93648
Itm2b	1.93294
Nr2f6	1.93212
Pgcp	1.93207
Klhdc2	1.93123
Adcy9	1.93038
1110046J04Rik	1.92897
BC049807	1.92874
Rsbn1	1.9281
LOC100504883	1.92801
D10Wsu52e	1.92726
2210403K04Rik	1.92622
4833442J19Rik	1.92606
Mett5d1	1.92602
Mavs	1.92586
Tnfrsf1b	1.92565
Serpinf1	1.92434
Acta1	1.92331
Blcap	1.92327
Armcx2	1.92288
0610010O12Rik	1.92174
H2-D1	1.92135
Xbp1	1.92095
0610011L14Rik	1.91842
Rbm39	1.91802
Prrx1	1.91694
D18Ertd653e	1.9159
Bet1	1.91417
Fam199x	1.91399
Iah1	1.91367
Pogk	1.91268
Tcfl5	1.91235
2610030H06Rik	1.91186
Rbpj	1.91136
Dcun1d4	1.91043
Ninl	1.90985
A130082M07Rik /// Tcra	1.90864
2010003O02Rik /// LOC100504309	1.90758
Mecp2	1.90694
Tmem38b	1.90613
Stx12	1.90492
Mlkl	1.90416
Rab6b	1.90349
Chrdl1	1.90312
Sytl2	1.90218
2410002O22Rik	1.90213
Rpl31	1.90098
Pigh	1.89992
Phf17	1.89983
Gtf2h5	1.89844
Slc35b2	1.89762
1110003E01Rik	1.8974
2900062L11Rik	1.89679
A630033H20Rik	1.8965
Mmp23	1.89611
Cdc73	1.89553
Zfp455	1.89549
Pdp1	1.89478
Nudt13	1.89363
Acn9	1.8929
Dnajc3	1.89269
Snapin	1.89241
2010106G01Rik	1.89214
Papola	1.89096
Cenpw	1.89059
Chic2	1.89035
4930414L22Rik	1.88873
Gpnmb	1.88863
Ydjc	1.88782
Nop10	1.88571
Herpud1	1.88466
Fkbp1b	1.88332
Pex13	1.88317
Pcgf5	1.88234
Sdc4	1.88232
Abcb7	1.87942
Rnf138	1.87905
Abat	1.87902
Fam126a	1.87798
Cldn12	1.87711
Lhfpl2	1.87655
3830406C13Rik	1.87633
LOC100503471	1.8749
Wdr20a	1.87479
Klhl13	1.8737
Smyd4	1.87356
Slc11a2	1.87329
Galm	1.87253
LOC100038746	1.87207
A130040M12Rik	1.87199
Tnks2	1.87135
Impact	1.87105
4933421E11Rik	1.86929
Hsdl2	1.86855
Rnd1	1.86803
Col25a1	1.86755
Ccdc109b	1.86744
Zbtb6	1.86607
Gm10401	1.86441
Acyp2	1.86431
Cnp	1.86428
Sec11c	1.86426
Rbbp6	1.86355
Pde12	1.86259
Gpc6	1.86221
Med6	1.86208
Zfp715	1.86171
Snhg7	1.86103
Mtcp1	1.85931
Itpripl2	1.85822
Tank	1.85798
Rbm12	1.85758
Cyp20a1	1.85746
Glrb	1.85745
5730469M10Rik	1.85557
Foxf2	1.85486
Cog8 /// Pdf	1.85398
Samd9l	1.85317
Tmem106a	1.85302
Rnf14	1.85239
Nbeal1	1.85146
Oma1	1.85131
Cmc1	1.85124
Coasy	1.85109
Prickle2	1.85103
Prorsd1	1.85018
Sertad1	1.85012
Eif2a	1.84782
Ifi204 /// Ifi205 /// Mnda /// Mndal	1.84782
Ly96	1.84723
Hsd17b10	1.84598
Sord	1.8449
Ube2q2	1.84471
5730494N06Rik	1.84459
2810021B07Rik	1.84351
Hadh	1.84226
Rap2b	1.84146
Anapc10	1.84076
Lypd6	1.83918
AU021092	1.83889
Cd34	1.8384
Ddhd2	1.83808
Srsf3	1.83713
Pcdh11x	1.83638
4921524J17Rik	1.83635
Masp1	1.8356
Bpgm	1.83546
Hist2h2aa1 /// Hist2h2aa2	1.83544
Pdgfrl	1.83455
Far1	1.83442
4932431P20Rik	1.83366
Zdhhc9	1.83178
Polr3k	1.83173
Tusc1	1.83164
Erap1	1.8313
Hmox1	1.83093
Slc31a1	1.83039
Fastkd2	1.83034
2610044O15Rik	1.83028
Ccdc85b	1.8301
Zfp503	1.82956
Socs3	1.82887
Fxr1	1.82809
Fam3c	1.82698
Nfkbia	1.82677
Maoa	1.82542
Acad11	1.82493
Parp3	1.82313
Sema3a	1.82155
Ttll5	1.82125
Smc6	1.82017
Araf	1.81976
Tmem53	1.81965
BC055324	1.81859
Fam18b	1.81806
Zfp141	1.81713
Zswim7	1.81712
Mycl1	1.8156
Ube2k	1.81499
Pqlc1	1.81486
Klc1	1.81418
Tmem159	1.81328
Ccdc122	1.81096
Adm	1.81067
Plcl1	1.81051
Atg10	1.80985
Pcdhb19	1.80963
Amhr2	1.80958
Nagk	1.80748
Aak1	1.80689
Etf1	1.80634
Serf2	1.8056
Fam20c	1.80551
Ccni	1.80461
Tmem120a	1.80408
Pam16	1.80388
Tmem86a	1.80161
Ccng2	1.80105
Psmb1	1.80051
Ccnh	1.79957
Tmem41b	1.79936
Zfp451	1.79804
Eya4	1.79644
Prpf31	1.79517
Epha3	1.79331
Irs1	1.79273
Tbc1d24	1.79269
Gmps	1.79242
Csf1	1.79222
Prps2	1.79176
Grina	1.79093
Pink1	1.78997
Apcdd1	1.78965
Map1lc3b	1.78748
Prmt6	1.78707
Abca1	1.78699
Fbxl20	1.7858
Cyp51	1.78396
Pilra	1.78342
5033430I15Rik	1.78304
Ivns1abp	1.78264
Arl4a	1.78264
Sgcb	1.78246
Fam69a	1.78243
Tmem37	1.78222
Appl1	1.78222
Tlr2	1.78108
Zfp788	1.77971
Slco4a1	1.77931
Zbtb41	1.77922
Gorab	1.7792
Hist1h1c	1.77882
Fgd4	1.77863
Ppp1r2	1.777
Coq10b	1.77689
Slc2a3	1.77631
Sspn	1.77626
Romo1	1.77622
Tmem47	1.77618
Myh11	1.77492
Gm7072	1.77484
A630072M18Rik	1.77454
Fosl1	1.77377
1810063B05Rik	1.77347
9130024F11Rik	1.7731
3010003L21Rik	1.77304
Soat1	1.77174
Trpv2	1.77151
Tubb2b	1.77101
Nmt2	1.7707
A430005L14Rik	1.77053
Ptrh1	1.7699
Blvrb	1.76983
Wdyhv1	1.76981
Dzip1	1.76946
Creg1	1.76753
Cryz	1.76686
Tmed5	1.76647
Atp8b4	1.76539
Zscan12	1.76456
Ptar1	1.764
Adck3	1.76383
Naa38	1.76356
Ublcp1	1.76343
C030044B11Rik	1.76238
Cpeb3	1.76171
Gsto1	1.76106
Brix1	1.76054
Uchl5	1.75989
Pcdhb22	1.75947
Rora	1.75882
Hspb1	1.75878
3110048L19Rik	1.75856
Ttc19	1.75721
Qrsl1	1.7565
Ppap2c	1.75633
Twf2	1.75602
Gm7120	1.75547
Pja1	1.75539
Ate1	1.75501
Prkar1b	1.755
Tmem42	1.75498
Stx6	1.75465
Fmn1	1.75295
Bst2	1.75251
Cdkn2aip	1.75112
Huwe1	1.75076
Pdcd10	1.7503
Pacrgl	1.75002
Acyp1	1.74998
Kif16b	1.74995
C1d	1.74973
Utp11l	1.7489
Nedd9	1.74673
Tsc22d1	1.74653
Nt5c2	1.74463
Pcmtd2	1.74457
LOC100045866 /// Tceb1	1.74399
Fbxo22	1.74354
Slc8a3	1.7432
Cela1	1.74313
Bhlhe22	1.74299
Pgap2	1.74236
0610010F05Rik	1.74166
Birc2	1.74156
Lamb1	1.74133
0610010B08Rik /// Gm14295 /// LOC627901	1.74123
Slc2a1	1.74099
Dnajb14	1.74061
Rab20	1.73959
Aldh1a7	1.73929
Zbtb1	1.73858
Hspb11	1.73849
Wdr44	1.73833
Tnfaip8	1.73831
4933433P14Rik	1.73743
Scai	1.7366
Zfp51	1.7364
Pole4	1.73636
Rnft1	1.73612
Gpr137b-ps	1.73455
Morc3	1.73371
Ang2	1.73358
2810021G02Rik	1.73306
Klhl7	1.73244
Lcor	1.73168
Trps1	1.73154
Zbtb4	1.73028
Gphn	1.72959
Dhps	1.72933
Tm7sf2	1.72926
Ift20	1.72819
Rps3	1.7278
Stxbp3a	1.72766
Dusp22	1.72747
Lgr6	1.72695
Chid1	1.72592
LOC100505062 /// Ywhaz	1.72582
Mpzl1	1.72572
D8Ertd738e	1.72558
Rnf11	1.72513
Rnf24	1.72466
Abhd3	1.72428
Kdm2b	1.72419
Ccm2	1.7235
Gng4	1.72323
Cldnd1	1.72265
Acvr2a	1.72212
5730455O13Rik	1.72141
Zfp251	1.72113
Zfp383	1.72109
Ppp1cb	1.72052
Ccnc	1.71886
Socs6	1.71876
Cxcl16	1.71867
Acpp	1.71725
Gprc5b	1.71723
Gnpda2	1.71721
Tnnt3	1.71683
Gtf2e1	1.71677
Ints12	1.7163
Hadhb	1.71581
Trnau1ap	1.71558
Ifnar2	1.71491
Casc4	1.71365
Gbp3	1.71276
Acsl4	1.71206
Tcn2	1.71192
2021-03-07	1.71114
Phkb	1.71114
Efhd2	1.71109
S1pr3	1.71022
Nqo2	1.71007
LOC106740	1.70994
Slc25a16	1.70914
Scyl1	1.70873
Pkia	1.70863
Slco2a1	1.70857
Klhdc8a	1.70755
Fbxo30	1.70676
Pgd	1.70578
Dgkz	1.70562
2310031A07Rik	1.70391
LOC100503191	1.70369
Smpx	1.70361
Spint2	1.7035
Ndufa5	1.70345
Lgals9	1.70321
Usp27x	1.70307
Itgb3	1.7027
Junb	1.70269
BC004004	1.7026
Glcci1 /// Gm16039	1.70196
Akr1b10	1.70191
Cstb	1.70186
Col4a3bp	1.70144
Gnpnat1	1.70096
Fubp1	1.70026
1110012L19Rik	1.70026
Cpeb4	1.6994
2010204K13Rik	1.69932
Bcar3	1.69916
Gas5 /// Snord47	1.69827
Srr	1.69819
Gm266	1.69776
Slc25a24	1.69772
Mapk12	1.69707
Plaa	1.69681
Tmem123	1.69677
Ces2g	1.69672
Egr1	1.69633
1700021F05Rik	1.695
Zdhhc14	1.69485
Styx	1.69433
Pcmt1	1.69366
Pappa	1.69211
1700021C14Rik	1.692
Ipo4	1.69171
Pcolce	1.69162
Pak3	1.69002
Sh3yl1	1.68984
Osbpl8	1.68962
1200015M12Rik /// A130040M12Rik /// E430024C06Rik	1.68929
Lats2	1.68855
Tmem206	1.68854
D7Wsu130e	1.68845
Kbtbd10	1.68784
Ttll1	1.68782
Tmeff2	1.68749
Lipo1	1.68748
Chuk	1.68735
Noc4l	1.6873
Twist2	1.68727
Taf15	1.68705
Fam173b	1.68693
9130008F23Rik	1.68668
Snx16	1.6862
Zfp518a	1.68518
H2-L	1.68509
Dtx4	1.6847
Erlin2	1.6844
Fam13b	1.68386
C730048C13Rik /// D630002G06Rik	1.68346
BC052688 /// Selk	1.68342
Capn7	1.68326
C85492	1.68302
Sestd1	1.68299
Pes1	1.68267
Mgat4b	1.68261
2510009E07Rik	1.68257
Ddx31	1.68249
Tigd2	1.6824
Dusp1	1.68201
Wac	1.68199
Rgs2	1.68181
Scyl2	1.68175
Fkbp14	1.68169
Zfx	1.68158
Dnase2a	1.68157
Hbp1	1.68156
Cox19	1.68151
Tubb2a-ps2 /// Tubb2b	1.6815
Trim23	1.68108
Kazald1	1.68105
Abtb2	1.68039
Tceal1	1.6801
1110018F16Rik /// Dnajb14	1.67876
Ndufs4	1.67876
Ndufaf1	1.67868
Zfp110	1.67859
Gm4924	1.67804
Atg12	1.67769
Tuft1	1.67724
Rabgap1l	1.6771
Epha7	1.67675
Ddx58	1.67656
Glt8d1	1.67603
Pex12	1.67582
Cnrip1	1.67569
H47	1.67503
Zmat1	1.67466
Mcee	1.67374
Igbp1	1.67308
4930432O21Rik	1.67251
2610005L07Rik	1.67177
Dyrk2	1.6716
Snx14	1.67071
Bmi1	1.67059
Amacr	1.6697
Sap18	1.66955
Mrps9	1.66944
Cryzl1	1.66943
5133401N09Rik	1.66889
5430421F17Rik	1.66747
Mllt3	1.66633
Tbl1xr1	1.66629
Tmem183a	1.66626
Rab2b	1.66603
Cbr2	1.66569
D16Ertd472e	1.66493
Memo1	1.66456
Dnpep	1.66424
Nelf	1.66421
Prrg1	1.66389
Srp14	1.66347
Ifi30	1.66246
Osbpl9	1.66205
Cat	1.66116
Gm9790 /// Higd1a	1.66091
Gfpt1	1.66071
Ythdc2	1.66055
1810020D17Rik	1.65978
Mbtps2	1.65912
Asrgl1	1.65833
Phf8	1.65775
Spata5	1.65718
2010012O05Rik	1.65701
B230307C23Rik	1.6562
Zfp597	1.65618
Trappc5	1.65618
Icam1	1.65598
Zfp161	1.65553
Gpr1	1.65552
Pigp	1.65515
Zfp647	1.65478
Arhgap5	1.65447
Ttc14	1.65416
Fam82b	1.65407
Tmem14a	1.65339
Prdx4	1.65255
D830012I24Rik	1.65158
Col3a1	1.65067
Frk	1.65059
Ttc39b	1.65028
Sh3bgrl2	1.64992
Pex3	1.64974
F2r	1.64957
Ergic1	1.64911
Gab2	1.64907
Sumf1	1.64867
Ccdc28b	1.64861
Ints6	1.64857
Hoxa1	1.64854
Zfp644	1.64833
4833427G06Rik	1.648
Cgrrf1	1.64671
Lig4	1.64664
C030007I09Rik	1.64658
Zfp472	1.64631
Klhl17	1.64613
Zfp955b	1.64604
Idua	1.64571
Acox1	1.64569
Lrp12	1.64528
Sec23ip	1.64506
Ncam1	1.64445
Sh3d19	1.64432
Snupn	1.64427
BC017612	1.64414
5430414B19Rik	1.64361
Ier3	1.643
Adamts1	1.64287
Sssca1	1.64181
Atad1	1.6415
Rpgrip1	1.64046
Yipf5	1.64016
Timm17b	1.63992
Usp34	1.63988
2310039H08Rik	1.63983
Recql	1.63982
Hhip	1.6397
Pts	1.63914
2310016M24Rik	1.63818
Epm2aip1	1.63806
Zfp119a	1.638
Nit2	1.63789
Gpr137b /// Gpr137b-ps	1.63763
Tes	1.63743
AI452195	1.63742
S100b	1.63735
Zfp180	1.63688
2810002D19Rik	1.63683
Lpgat1	1.63679
Chrac1	1.63583
B230118H07Rik	1.63576
Sgtb	1.63501
Copz2	1.63449
Prss12	1.63415
Jmjd8	1.63397
Mpp6	1.63394
Msl2	1.63286
Nfe2l3	1.63282
Ikbkg	1.63282
Umps	1.63253
Lrch1	1.63194
Nubp2	1.6318
Dmxl2	1.63096
D11Wsu99e	1.63074
5031425E22Rik	1.63057
5830433M19Rik	1.63055
Rassf5	1.6302
Csgalnact2	1.63014
Fem1c	1.62966
1110067D22Rik	1.62869
Acadl	1.62856
Dpy19l4	1.62831
Cd82	1.6277
Mapre2	1.62756
Prkaca	1.62753
Akr1c12 /// Akr1c13	1.6272
Rpain	1.627
Pias2	1.62688
Trap1	1.62675
Ppp1r3b	1.62662
Vps37c	1.62659
2410127L17Rik	1.6265
Ric8	1.62619
Apol9a /// Apol9b	1.62608
Tfb1m	1.62554
2310045N01Rik	1.62493
B230315N10Rik	1.62476
Casp4	1.62451
Sdf2	1.62444
Enoph1	1.62433
Serinc1	1.624
Cct4	1.62398
Hdhd2	1.62379
Lyrm2	1.62355
Murc	1.62326
Adam19	1.62322
Urgcp	1.62292
Pdcd6ip	1.62291
Spry4	1.62263
5330426P16Rik	1.62222
Hebp2	1.62175
Hoxb3	1.62161
Tmx4	1.62142
Ywhae	1.62113
Riok3	1.62095
2610524H06Rik	1.62058
Rpusd2	1.62009
Taf1d	1.61995
Tmtc4	1.61987
Crbn	1.61883
Rffl	1.61868
Yod1	1.61861
Rab11fip2	1.61811
Tmod1	1.61754
Rnls	1.6172
D030056L22Rik	1.61692
Zfp62	1.61673
Cand1	1.61562
Tcfap2c	1.6154
Nup54	1.61537
Hspa1b	1.6151
Mib1	1.61406
Tmem109	1.61255
Arpp19	1.61244
Acot13	1.61222
Tmem30a	1.61201
C730026J16 /// Zbtb38	1.61159
Fdft1	1.61129
Mgat2	1.61118
Pvrl3	1.61102
Lpp	1.61072
Dusp10	1.61071
Klhl2 /// LOC100502725	1.61056
Commd9	1.6104
Nradd	1.61022
H2afj	1.6102
Ubr3	1.60996
Dr1	1.60947
Gm5617	1.60936
Emb	1.60934
Ube2v2	1.6092
Socs5	1.60845
Tcp11l2	1.60762
Ctsb	1.60742
Zhx1	1.60739
Gm7536	1.60722
Stx11	1.60672
Mcts2	1.60661
Gas1	1.60622
Crem	1.60613
4933434E20Rik	1.60587
Sema7a	1.60547
Nid1	1.60501
Dnajc12	1.60421
Sugp2	1.60405
Fam63b	1.60354
Prepl	1.60304
Abhd2	1.60267
Aida	1.60264
Taf13	1.60254
Wwp1	1.60236
Piga	1.60233
2310009A05Rik	1.60229
Crebzf	1.60223
Yes1	1.60188
Cpsf6	1.6017
Yme1l1	1.60169
Kdm4c	1.6012
Bcl2l11	1.60119
Mfsd1	1.60109
Ggct	1.5999
Ctso	1.59984
Scube3	1.59969
Impdh2	1.59917
Dph5	1.59886
Atrnl1	1.59879
Asb2	1.59872
Ier5	1.59846
S100a6	1.59822
Uba6	1.59813
Ptprb	1.59756
Dnajb4	1.59749
Gab1	1.59725
Nrcam	1.5972
Colec12	1.59677
Cd300lb	1.59664
Gstt1	1.59656
Pcdhb17	1.5964
Rcbtb2	1.59634
Cyp1b1	1.59607
Ube2f	1.59605
Haus7	1.59583
AU022252	1.59538
Gss	1.59467
Ulk2	1.59467
Agbl5	1.59413
Tbc1d14	1.5926
Il17rd	1.59251
Tfpi	1.59238
Hcfc1r1	1.59233
Dos	1.59183
Slc25a20	1.5918
Col9a3	1.59107
0610012G03Rik	1.5907
Arhgef3	1.59056
Thsd7a	1.59024
Plekhf1	1.58984
Tmem50b	1.5891
B3galnt1	1.589
Optn	1.58891
Cul2	1.58881
Acad8	1.5887
4932415G12Rik	1.58856
Bloc1s1 /// Rdh5	1.58837
C530008M17Rik	1.58716
Tm2d2	1.58677
Hspa4	1.58616
Foxn2	1.58541
Trpc1	1.58515
Surf4	1.58494
Mtmr9	1.58489
Sgpp1	1.58484
Pak1	1.5847
Gm5081	1.58465
Gpr137b	1.58454
Mrpl50	1.58413
Dcun1d1	1.58398
Zfp593	1.58353
Hoxa2	1.5835
St6gal2	1.58276
Ccnt2	1.58272
Asb13	1.58175
Zwint	1.58171
Obfc2a	1.58153
Gpr172b	1.58138
Eps8	1.58095
AI597468	1.58092
Ift27	1.58086
Rab21	1.58021
Chmp1b	1.57943
BC046404	1.57909
9230110C19Rik	1.57886
Ndufaf2	1.57868
Pter	1.57858
Pdpk1	1.57823
Dtwd1	1.57812
Rnf157	1.57811
Setd6	1.57767
Rtp4	1.57743
Reck	1.57703
Esr1	1.57642
Mastl	1.57626
Rab8b	1.57608
Txlng	1.57528
Sdcbp	1.57409
Six4	1.57394
Vit	1.5739
Tab2	1.57371
Dlg1	1.5737
Enpp4	1.57368
Cd151	1.57323
Gtpbp4	1.57304
Atox1	1.57298
B3galtl	1.57298
Rap2c	1.57245
Lyplal1	1.5718
Atp7a	1.57123
Jkamp	1.57041
Nsun3	1.57037
Rnf20	1.57018
Megf9	1.57015
Atg4a	1.56983
Wdr70	1.56948
Rap1a	1.56947
Tjp2	1.56933
4931406C07Rik	1.56925
Chn1	1.56921
Eml4	1.56918
P4ha3	1.56896
Stx1a	1.56856
Fam46a	1.56842
Polg2	1.56784
Snhg8	1.56736
Rab14	1.56719
Qser1	1.56683
Alcam	1.56682
1110058L19Rik	1.56661
Sirt1	1.56651
1810026B05Rik	1.56605
Ube2d3	1.56529
Actc1	1.56488
Ccdc34	1.56466
Dmd	1.56445
Rpl14	1.56416
Chchd10	1.56363
Mrpl41	1.56345
Dlat	1.56328
Tgfbr1	1.56327
Antxr2	1.56315
Ofd1	1.56285
4632434I11Rik	1.56284
Fscn1	1.56236
1700020I14Rik	1.56222
Zfp850	1.56212
Stox2	1.56197
Dmxl1	1.56188
Zdhhc20	1.56165
Gjc1	1.56095
Dscc1	1.5609
Rab40b	1.5609
Ttc13	1.5598
Ncrna00081	1.55977
Gdpd5	1.55945
Snapc1	1.55926
Rpl22	1.55924
Dctd	1.55921
Klf12	1.55918
Zxdc	1.55901
Rgs3	1.55829
Tmem167	1.55827
Cyhr1	1.55783
Lactb	1.5571
Rgs19	1.55681
Lysmd4	1.5567
Fam176a	1.55667
Dner	1.55666
Peg3	1.55615
Mppe1	1.55607
Neto2	1.55583
Pdgfa	1.5557
Myo5a	1.55556
Hnrnpab	1.55548
Hist1h3a /// Hist1h3b /// Hist1h3c /// Hist1h3d /// Hist1h3e /// Hist1h3f /// Hist1h3g /// Hist1h3h /// Hist1h3i /// Hist2h3b /// Hist2h3c1 /// Hist2h3c2-ps	1.55509
Hmga2-ps1	1.55504
Yaf2	1.55491
Phf16	1.55478
Serpinb2	1.55478
Phf6	1.55469
Bach1	1.55465
Naa30	1.55443
Nr1d2	1.55399
Unc50	1.55396
2310004I24Rik	1.55335
Lgr4	1.55313
Pak2	1.55266
Ier3ip1	1.55235
Abhd14a	1.55203
Tspan12	1.55169
D630002G06Rik	1.55169
Rpl23	1.55124
Marveld1	1.55123
Ppif	1.55061
Eif4e	1.55041
Brcc3	1.5504
Gm5817	1.55033
B3galnt2	1.5503
2610002M06Rik	1.55016
Crls1	1.55011
4930526I15Rik	1.55005
C1ra /// C1rb	1.54994
Mylip	1.54965
Chfr	1.5496
1700113I22Rik /// Aarsd1	1.54938
Zfp655	1.54933
Cnot2	1.54928
Lztfl1	1.54902
Elovl4	1.54821
Ppwd1	1.54799
Ankrd24	1.54799
Glo1	1.54776
Vcpip1	1.54773
Jhdm1d	1.54769
Map3k2	1.54761
Slc40a1	1.54731
Nr4a1	1.54706
Pax3	1.54687
Il7	1.54666
Ccrn4l	1.54638
Clybl	1.54638
S100a16	1.54637
Ube3c	1.54554
Pcdhb20	1.54519
Csnk1g3	1.54502
Evi5	1.54496
Rasl11b	1.54421
Tmod2	1.54412
Ptdss2	1.54371
Gls	1.5432
Znrf2	1.54258
Helb	1.54243
Atp6v1e1	1.54202
Nhlrc2	1.54191
Ninj1	1.54182
Ndufaf4	1.54168
Ints8	1.54145
Ttc32	1.5412
Ets2	1.54091
2610001J05Rik	1.54081
Il1rl1	1.54046
Hspb8	1.5404
Serpinb9g	1.54033
LOC100503807	1.54019
BC019943	1.53925
LOC100044170 /// Xrcc4	1.53888
Col4a5	1.53886
Dynlt3	1.53885
Zfp654	1.53806
B3gnt5	1.5378
6330578E17Rik	1.53745
Golt1b	1.53742
Parp9	1.53731
Nap1l3	1.53713
Fam165b	1.5369
Farp2	1.53688
Zxda	1.53685
Lxn	1.53587
Arih2	1.5358
Slc1a4	1.53558
Nol11	1.53553
Defa15	1.53536
Piwil4	1.53517
3110040N11Rik	1.53517
Atp2c1	1.53515
Deb1	1.5351
Ppil3	1.53506
Zcchc10	1.53487
Pgm2	1.53485
Wdr63	1.53449
Slc26a2	1.53411
Fnta	1.53408
Pstk	1.53392
Tceanc	1.53382
Plxdc2	1.53375
Fez2	1.53369
Galk2	1.53285
Arl5a	1.53268
Ints5	1.53265
Ptgr2	1.53137
Gm561	1.53119
Immp1l	1.53106
Bdh1	1.53078
Nars2	1.53073
Pigy	1.53033
Cry1	1.5303
Tsc22d3	1.53016
Pank3	1.53007
Hist2h2be	1.53003
Cpsf2	1.52988
Pcmtd1	1.5298
Tbc1d12	1.529
Tmem70	1.52895
9930013L23Rik	1.52892
Hbs1l	1.52816
Smox	1.52788
Rbm12b	1.52776
H2-M3	1.52757
Riok2	1.52751
Cept1	1.52744
Mipol1	1.52735
Ssb	1.5269
Eya1	1.52689
Abcf3	1.52642
Gm6787	1.52633
Fam32a	1.52613
Parp14	1.52557
Snx6	1.52531
Entpd5	1.52467
5730409E04Rik	1.52466
Thap2	1.52432
Glrx3	1.52428
Tox4	1.52423
Fam63a	1.52418
Mkks	1.52418
Snhg1	1.52398
Slc4a7	1.52391
Cnot4	1.52378
Tmem205	1.52365
Gzme	1.52234
Hmgcs1	1.52216
Snrnp25	1.52199
2810055F11Rik	1.52174
Cbr1	1.5214
Ergic2	1.52104
Zadh2	1.52099
C630043F03Rik	1.52081
B230337E12Rik	1.52067
Ttc30b	1.52062
Psmd11	1.52042
Zzz3	1.52038
Ndfip1	1.52035
Gm10058 /// Gm10230 /// Gm10486 /// Gm10488 /// Gm14525 /// Gm14632 /// Gm14819 /// Gm2012 /// Gm2030 /// Gm4297 /// Gm5169 /// Gm5934 /// Gm6121	1.51942
Dscr3	1.51918
BC016423	1.51916
Akr1b3	1.51853
Ccdc56	1.51844
Ctla2a	1.51831
Nmd3	1.51818
Slc25a15	1.51815
Senp8	1.51804
Hdgfrp3	1.51802
Fem1b	1.51764
Snx5	1.51756
Bcap29	1.51745
Tcta	1.51742
Zfp672	1.5173
Bet1l	1.51725
Eif4ebp1	1.51721
Mrps25	1.51664
Pawr	1.5166
Zfp709	1.51605
l7Rn6	1.51546
Thumpd3	1.51519
Rbx1	1.5151
Vps25	1.51489
Lgals2	1.51479
D4Bwg0951e	1.51463
Lnp	1.51462
Tex10	1.51447
Tmem69	1.51439
Ube2b	1.51411
Kcnn4	1.51401
Phospho2	1.51351
C1galt1c1	1.51351
Scarb1	1.51326
Lysmd3	1.5129
Rnaseh2c	1.51278
Ube2a	1.51245
Sgms1	1.5124
Ccdc50	1.51232
Scoc	1.51211
Herpud2	1.51128
2310016C08Rik	1.51106
Pde5a	1.51096
LOC100504316 /// LOC100505168	1.51075
Ccdc84	1.5104
3110027N22Rik	1.51022
Auts2	1.51007
Selk	1.50984
Zfp955a	1.5095
Id4	1.50944
Cd44	1.50895
Rer1	1.50868
Hbegf	1.50854
A130082M07Rik	1.50838
2900097C17Rik	1.50824
Xiap	1.50773
Uba5	1.50707
Tgfb2	1.50623
Chrna1	1.50622
Elp3	1.50609
Pros1	1.50597
Pdia5	1.50561
Arsk	1.50553
Nkain4	1.50539
Cdadc1	1.5052
Nudt16	1.50492
Orc3	1.50482
Cited2	1.50476
2700097O09Rik	1.50474
Lcorl	1.5046
Dtymk	1.50443
Dtx3l	1.5044
Calu	1.50436
Rala	1.50427
Caml	1.50426
Akirin1	1.50415
Tomm70a	1.50406
AU020177	1.50368
S1pr2	1.50343
1200009I06Rik	1.50316
Ost4	1.50308
Rnf7	1.50287
Reps1	1.50284
Fuca2	1.50252
Zfp81	1.5025
Suz12	1.50242
Rnf13	1.50228
Phyhipl	1.50209
Spin4	1.50197
Tmem60	1.5019
Ppap2b	1.50185
Rp2h	1.50161
Pdlim4	1.50128
Mrrf	1.5009
3930401B19Rik /// A130040M12Rik /// E430024C06Rik	1.5008
Gnaq	1.50015
Lmbr1	1.5001

## Sheet: Down-regulated genes in shHEY1
Supplemental Table 2. Down-regulated genes by knockdown of HEY1-NCOA2 in mouse mesenchymal chondrosarcoma.
Gene Symbol	FC ([shHEY1] vs [shNTC])
Itgb4	-10.9076
Tgfb1	-7.11926
Aebp1	-6.139
Ncor2	-6.0361
Tcof1	-5.55174
Atn1 /// Rnu7	-5.45293
Dst	-5.4207
Synpo2l	-5.25797
Mki67	-5.25118
Bat2	-5.22835
Col1a1	-5.18759
Pltp	-5.18408
Itga5	-5.04087
Col4a1	-5.02116
Ston2	-5.00612
Myh9	-4.51635
Foxp4	-4.50166
Ankrd11	-4.478
Dnm1	-4.45744
Slit3	-4.45256
Sf3a2	-4.44505
Ssbp3	-4.43499
Tln1	-4.38534
Prelp	-4.37808
Tpr	-4.36477
Col4a2	-4.35159
Odz2	-4.31305
Calcoco1	-4.31299
Hspg2	-4.24987
Plec	-4.24444
Nfic	-4.19903
Col6a2	-4.18671
Nos1	-4.13371
Psme3	-4.13322
Nfix	-4.05635
Scaf1	-4.02754
Sf1	-3.97786
Ncstn	-3.94574
Cenpe	-3.9064
Cfl1	-3.80886
Smtn	-3.80655
Rrbp1	-3.7979
Tnrc18	-3.78316
2310021P13Rik	-3.75798
Fgfr1	-3.74287
Aes	-3.74137
Spna2	-3.7376
Fbn2	-3.69868
Creb3l1	-3.69732
Ptprf	-3.6953
Lamb2	-3.67782
	-3.67675
Prickle4 /// Tomm6	-3.67293
Cad	-3.66663
Arid1a	-3.6602
Wwc1	-3.62596
Raver1	-3.61261
Sepw1	-3.61236
Chd3	-3.59718
Upf1	-3.58963
Col12a1	-3.58348
Jup	-3.53062
Nav1	-3.47579
Polr2a	-3.45095
Zfhx3	-3.43385
Ncdn	-3.42579
Scarf2	-3.40114
Igfbp5	-3.40087
Tenc1	-3.39338
Cux1	-3.35733
Erdr1	-3.35393
Stk32b	-3.33731
Pik3cd	-3.32108
Col5a1	-3.31634
Dhcr7	-3.30169
Actn1	-3.29488
Hs6st1	-3.26515
Bcl2l1	-3.26244
Supt6h	-3.25194
Ap2a1	-3.24252
4933413G19Rik /// Foxm1 /// Pebp1	-3.23773
Igf2	-3.22477
Palm	-3.22049
Bat2l2	-3.21706
Spen	-3.20667
Vat1	-3.19322
Hmg20b	-3.18295
1110012J17Rik	-3.17238
Arhgef1	-3.17223
Macf1	-3.12477
Dync1h1	-3.11971
Spsb1	-3.10656
Efhd1	-3.08908
Rad23a	-3.06559
Bptf	-3.0655
Itga6	-3.06377
Mll1	-3.0523
Epn1	-3.04814
Ank2	-3.0453
Zyx	-3.04171
Mest	-3.03592
Wbp2	-3.02978
Nog	-3.02185
Srrm2	-3.00984
E130012A19Rik	-2.99306
Mkl1	-2.98755
Nacc2	-2.98744
Samd4b	-2.9687
Mark2	-2.95737
Khsrp	-2.95416
Tmem108	-2.94562
Bak1	-2.9326
Fbp2	-2.92785
Dctn1	-2.92741
4933407C03Rik	-2.92265
Nipbl	-2.92197
Fam46b	-2.91247
Ncln	-2.90418
Vcan	-2.89096
Ltbp4	-2.88666
Gbf1	-2.88038
Ccdc88c	-2.87397
Ahdc1	-2.87382
Dcakd	-2.8658
Mtap7d1	-2.85078
Chd4	-2.84821
Smarca4	-2.84317
Sts	-2.84196
Gatad2b	-2.84172
Pmepa1	-2.84097
Myo10	-2.8358
Zc3h18	-2.83301
Ubap2l	-2.83132
Ncor1	-2.81737
Megf6	-2.81207
Klf13	-2.80499
Igf2r	-2.8031
Gse1	-2.80201
Pxn	-2.80147
Mmp14	-2.78851
Col7a1	-2.78213
Mast4	-2.77823
Loxl2	-2.77136
Anxa6	-2.767
Fasn	-2.75918
Ckap4	-2.75018
Col18a1	-2.74652
Ano6	-2.73843
Hmbox1 /// LOC100504226	-2.72829
Git1	-2.72408
Zfpm1	-2.72365
Rarg	-2.71815
Slc13a5	-2.71663
Phf12	-2.71359
Etv4	-2.71226
Akap2 /// Palm2	-2.70844
Ube2m	-2.70749
Gm10397 /// Zmiz1	-2.70591
Fbln1	-2.69381
Cuedc1	-2.69124
Fbln2	-2.67936
Sox4	-2.66362
Sema3c	-2.66134
Ttc28	-2.65648
Evc	-2.64888
Tiam1	-2.64466
Gas7	-2.63734
Ppm1l	-2.63109
Ccdc97	-2.62626
Ipo13	-2.62376
Chst12	-2.62023
Trp53	-2.61885
Bmp1	-2.61703
Trio	-2.61161
Brd3	-2.60282
Ubr4	-2.59699
Gm3579	-2.59222
Ccnt1	-2.59191
Kdm2a	-2.58652
Agap1	-2.57491
Ptpn21	-2.56979
Nomo1	-2.56978
Gli2	-2.5584
Col6a1	-2.55632
Scd2	-2.55204
Ptpn23	-2.54845
Esyt1	-2.54673
LOC100046166 /// Tbrg4	-2.54548
Tle3	-2.53855
Pkd1	-2.52804
Arhgdia	-2.51849
Zfp704	-2.51842
Acsf2	-2.51749
Actn4	-2.51633
Ubap2	-2.51562
Ptprg	-2.5015
Numa1	-2.49828
Cxx1a /// Cxx1b	-2.49229
Col8a2	-2.49222
Mybbp1a	-2.48744
Bat3	-2.48723
Emilin2	-2.47973
Ece1	-2.47799
Dullard	-2.47468
Prpf8	-2.47412
Gata4	-2.46522
Tgfbr2	-2.46439
Pmf1	-2.4619
Slc4a2	-2.46149
Pgbd5	-2.46075
Galnt10	-2.45309
Mapre3	-2.45178
Loxl4	-2.4498
Tnc	-2.44359
Chodl	-2.44004
BC005512 /// F630007L15Rik /// Gm6958	-2.43827
Klf5	-2.43336
Hk1	-2.42955
Mtm1	-2.42886
Mtap1b	-2.42728
Hyou1	-2.42611
Myo1c	-2.42411
Clstn1	-2.41719
Eif4ebp2	-2.40613
Ctdsp1	-2.40526
Sema3f	-2.40511
Dlk2	-2.40341
Itsn1	-2.4016
Sacs	-2.40134
Pcgf2	-2.39835
Nup188	-2.39588
Zfp395	-2.39556
Angptl2	-2.39384
Fbrs	-2.39102
Cnot3	-2.38763
Gnai2	-2.37883
Foxm1	-2.37464
Iqsec1	-2.3723
Crebbp	-2.37098
Ski	-2.36878
Cdk16	-2.36826
Ly6e	-2.36298
Eif5b	-2.36271
Skiv2l	-2.35969
Cherp	-2.35779
Stc1	-2.35717
Axin2	-2.35675
Ino80e	-2.35606
BC056474	-2.35509
Slc7a5	-2.35318
Cenpf	-2.35298
Gigyf2	-2.34935
Gcn1l1	-2.34732
Bod1l	-2.34711
Chst8	-2.34688
Carm1	-2.34673
Cebpa	-2.34474
Frmd4b	-2.34376
Hcfc1	-2.34309
Fgf13	-2.3378
Sipa1l1	-2.33335
Cxxc5	-2.33094
Actb	-2.32958
Cacna1g	-2.32534
Shisa2	-2.32499
Pip5k1c	-2.32483
Phrf1	-2.32397
Slc6a9	-2.32395
Adpgk	-2.32314
Dock8	-2.31879
Akap9	-2.31871
Runx3	-2.31523
Mycbp2	-2.31507
Pcbp4	-2.3135
1700081L11Rik	-2.3097
Flnb	-2.30765
Eif4g3	-2.30689
2700081O15Rik	-2.30586
Mlf2	-2.30473
Ptms	-2.30437
Rfc1	-2.29996
Atxn2	-2.29888
Mmp2	-2.29826
Npr2	-2.29676
Arhgap21	-2.29674
Obfc2b	-2.29429
Ctxn1	-2.29339
Med12	-2.29193
Brd4	-2.29006
Mn1	-2.28826
Dpp9	-2.28434
Fgf8	-2.2831
Ier5l	-2.28176
Dock5	-2.28068
Pcsk5	-2.27902
Foxp1	-2.27813
Gtf2ird1	-2.27778
Slc38a7	-2.27322
Comt1	-2.272
Fscn1	-2.26971
Tcerg1	-2.26068
Sh3glb1	-2.26011
Crabp1	-2.25865
Vgll2	-2.25862
Srrm1	-2.25837
Nosip	-2.25616
Tnrc6b	-2.25451
Farp1	-2.25341
Rgmb	-2.25313
Ahnak2	-2.25209
Rara	-2.25011
Sbf1	-2.24969
Cbx5	-2.24581
Edn2	-2.24228
Slc1a3	-2.24182
Hoxd11	-2.24079
Cstf1	-2.23991
Fgf5	-2.23978
Ngef	-2.23884
Phldb1	-2.23639
Gm672	-2.23526
Gpc3	-2.23323
Ilk	-2.2326
Anapc11	-2.23205
Pdgfrb	-2.22919
Stxbp1	-2.22802
Nras	-2.22736
Ildr2	-2.22708
Stat4	-2.2269
Cdh1	-2.22407
Celf2	-2.22397
Smarcd1	-2.22292
Tbx3	-2.22089
Mll5	-2.2208
Sall3	-2.21962
Smurf1	-2.21945
Mknk2	-2.2189
Prr12	-2.21826
Leprel1	-2.21675
Mtap4	-2.21528
Hdlbp	-2.21478
Arhgef12	-2.2146
Trim8	-2.20765
Golgb1	-2.2066
Rbbp6	-2.20602
Plscr3	-2.20544
Tcf3	-2.20112
Ugcg	-2.19606
Snai1	-2.19542
Wnt4	-2.19473
Ptpn9	-2.19458
Abcf1	-2.19176
Tmem109	-2.18381
Atp6v0b	-2.18124
Slc5a9	-2.18094
Dot1l	-2.17946
Mesdc1	-2.17392
Med15	-2.1739
Flna	-2.16831
Lrp1	-2.16637
Pebp1	-2.16408
Mybl2	-2.16257
Hdac7	-2.16243
Baz2a	-2.1603
Odz4	-2.1603
Tmem106c	-2.15703
Numbl	-2.15571
Fkbp8	-2.15235
Sulf2	-2.15153
Ppfia1	-2.14782
Map3k4	-2.14707
Kif13a	-2.1461
Atp6v0a1	-2.14403
Smtnl2	-2.14056
Snd1	-2.13852
Zfp574	-2.13804
Bat2l	-2.13423
Atp11a	-2.13026
Ywhae	-2.1286
Ppp6r1	-2.12824
Gpatch8	-2.12774
Rtel1	-2.12617
Nucb1	-2.12613
Eif4g1	-2.12585
D430042O09Rik	-2.12549
Cd99	-2.12533
Mycn	-2.12294
Apbb2	-2.12257
Gpsm1	-2.12211
Map3k3	-2.12131
Nfib	-2.11959
Larp1	-2.11817
Ankhd1	-2.11428
Ctnnd1	-2.11407
Tspan9	-2.1131
Neurl1B	-2.11245
Mafg	-2.10972
Spnb2	-2.10967
C030046I01Rik	-2.10698
Ppp2r5b	-2.10436
1810041L15Rik	-2.10384
Ltbp3	-2.10246
Lbh	-2.10238
Mad1l1	-2.10164
Aldh18a1	-2.10115
Vcl	-2.0995
Atg9a	-2.09568
Rxra	-2.09558
Vldlr	-2.0946
Myh10	-2.09082
Atxn2l	-2.08943
Rnf19b	-2.08857
Scarb1	-2.08621
Gapvd1	-2.08575
Srebf2	-2.08427
BC018507	-2.08304
Vars	-2.08278
Npepps	-2.08224
Col11a1	-2.08204
Arid1b	-2.08022
Fzd2	-2.07936
Ptov1	-2.07783
Syde1	-2.07513
Rab11fip4	-2.07454
Sox9	-2.07127
Cc2d1a	-2.06992
Rbm28	-2.06947
Myo19	-2.06768
Ube2h	-2.06579
Mtap6	-2.06555
Pcdhga1 /// Pcdhga10 /// Pcdhga11 /// Pcdhga12 /// Pcdhga2 /// Pcdhga3 /// Pcdhga4 /// Pcdhga5 /// Pcdhga6 /// Pcdhga7 /// Pcdhga8 /// Pcdhga9 /// Pcdhgb1 /// Pcdhgb2 /// Pcdhgb4 /// Pcdhgb5 /// Pcdhgb6 /// Pcdhgb7 /// Pcdhgb8 /// Pcdhgc3 /// Pcdhgc4 /// Pcdhgc5	-2.06128
R3hdm2	-2.06058
Fam65a	-2.06034
Man2b2	-2.0586
Purb	-2.05723
Ccdc127	-2.05473
Ahnak	-2.0547
Kat2a	-2.05386
Ppfibp1	-2.0528
Srsf2ip	-2.05279
Etv5	-2.05174
Sec31a	-2.0489
Zmynd8	-2.04884
Add3	-2.04764
Pdxp	-2.04548
Chtf18	-2.04292
Ppp2r1a	-2.04274
Cdh13	-2.0423
Polrmt	-2.04229
Zfp703	-2.04198
Dhx38	-2.04138
Xpo5	-2.03908
Clip3	-2.03837
Trappc9	-2.03525
Lfng	-2.03313
Ube2d2	-2.03123
Akt1	-2.03088
Bmp4	-2.03039
Mia3	-2.02625
Spry1	-2.02481
Ppard	-2.0235
Gtf3c1	-2.0223
Flnc	-2.02015
Tgfb1i1	-2.01986
Msl1	-2.01973
Tmcc2	-2.01972
Plekhh2	-2.01952
Pum1	-2.01864
Hnrnpl	-2.01812
Pbrm1	-2.01755
Epb4.1	-2.01677
Grina	-2.01676
Pigt	-2.0161
Crtc3	-2.01567
Rnf10	-2.01545
Zfp36l1	-2.0142
Crtc2	-2.01355
Cic	-2.01318
Rsf1	-2.01254
Ppp1r13l	-2.01221
Gatad2a	-2.01159
Tmem119	-2.01106
Iffo2	-2.01088
Sepn1	-2.01028
Shmt2	-2.00921
Timp2	-2.00858
Dag1	-2.0075
Lsp1	-2.00625
Neurl4	-2.00564
Uba1	-2.00529
Dlx2	-2.00416
Dnm2	-2.00188
Trim2	-2.00142
Ganab	-2.00069
Rhob	-1.99913
Klf4	-1.99896
Rapgef1	-1.99868
Tanc1	-1.9974
Usf2	-1.99701
Igf1r	-1.99639
Samd1	-1.99558
Leprel2	-1.99469
C230081A13Rik	-1.99463
Kctd17	-1.99349
Smc4	-1.99266
Slc25a37	-1.99221
Ubl7	-1.99158
Srpx2	-1.99062
Tnks1bp1	-1.99048
Fus	-1.98948
Scpep1	-1.98937
Huwe1	-1.98832
Abcc1	-1.98815
Marcksl1	-1.98473
Ube2o	-1.98361
Src	-1.98357
Mcm2	-1.98345
Prkce	-1.982
Gtf3c2	-1.98034
Podn	-1.9802
Tpbg	-1.97972
Klhdc10	-1.97837
Trrap	-1.97805
LOC100503611 /// Wnt4	-1.97691
Arhgap10	-1.97657
Maz	-1.97631
Hmmr	-1.97423
Cdkn1a	-1.97407
Mlec	-1.97384
Msx1	-1.97189
9630010G10Rik	-1.97077
Ube2v1	-1.97046
Gtf2i	-1.96963
Pitx1	-1.96923
Cth	-1.96889
Vasn	-1.96827
LOC100045148 /// Rnasen	-1.9676
Sf3a1	-1.96746
Dab2	-1.96589
2310061I04Rik	-1.96585
Tmem121	-1.96323
Gys1	-1.95787
Sf3b4	-1.95764
Iqgap3	-1.95644
Camk1d	-1.95493
Ptprj	-1.95489
Sirpa	-1.95353
Maml1	-1.9532
Hdac4	-1.953
6430527G18Rik	-1.95235
Arhgef2	-1.9485
Gemin5	-1.94832
Ywhaz	-1.94486
Bag3	-1.94458
Golga4	-1.94418
Zfp827	-1.94267
Tsc2	-1.94121
Flii	-1.94028
9030425E11Rik	-1.94011
Scx	-1.93999
Mapk6	-1.93999
Zfr	-1.93934
E2f4	-1.93928
Rgnef	-1.93878
Slc16a3	-1.93861
Wiz	-1.93771
Zbtb7a	-1.93592
Mchr1	-1.93373
Mras	-1.93361
Anxa11	-1.93249
Rexo1	-1.93084
Tyro3	-1.93057
Amotl2	-1.92818
Lasp1	-1.92749
Camk4	-1.92694
Mll2	-1.92568
Ldlr	-1.92562
Rad23b	-1.92413
Mprip	-1.92371
H1fx	-1.92325
Mapkapk2	-1.92292
Parva	-1.92187
Hgs	-1.92152
Myst3	-1.92133
Dnajb12	-1.91983
1700021K19Rik	-1.91976
Cttnbp2nl	-1.91931
Setd2	-1.91872
Fbxw8	-1.91721
Eprs	-1.91695
Sipa1l3	-1.91486
Rab11fip5	-1.91433
Atxn7l1	-1.91267
Nacc1	-1.91205
Zfp646	-1.91182
Cables1	-1.91155
Leng8	-1.90955
Bcl11b	-1.90935
Klf3	-1.90917
Ubash3b	-1.90804
Ogdh	-1.90641
Ehmt2	-1.90604
Dusp8	-1.90491
Syn1	-1.90446
Hck	-1.90384
Pex6	-1.90378
Tial1	-1.90337
Artn	-1.9027
Cbx6	-1.90224
Arhgap31	-1.90095
Ttc7b	-1.90077
Cdon	-1.89975
Tcea1	-1.89789
Apc	-1.89515
Lrp6	-1.89398
Evl	-1.89363
2310051F07Rik	-1.89357
Gtse1	-1.89303
Ranbp10	-1.89276
Ep400	-1.89158
Dnmt1	-1.89105
Dab2ip	-1.89061
Pigk	-1.88979
Glg1	-1.88955
Tmem184b	-1.8895
Adarb1	-1.88798
Zfp142	-1.88724
Coro1c	-1.88608
Pa2g4	-1.88254
Tmem138	-1.88221
Lhx2	-1.88111
Rusc2	-1.8809
Slc44a2	-1.87771
Hopx	-1.8771
Hmbox1	-1.87656
Ppig	-1.87552
Art4	-1.87503
Col2a1	-1.87305
Mta1	-1.87149
Auts2	-1.87029
Capn1	-1.86942
Taf4a	-1.86917
Ltbp1	-1.86892
Zfp358	-1.86613
Cables2	-1.86612
4631416L12Rik	-1.86389
Ptk7	-1.86374
Nolc1	-1.86327
Tjp1	-1.86319
Usp21	-1.86259
Kdm6b	-1.86217
Duxbl /// Gm10394	-1.86195
Fam193a	-1.86154
Pdgfb	-1.8604
Psmb7	-1.8593
Cdc42bpb	-1.85821
B4galnt2	-1.85655
Cdc25b	-1.85614
Thop1	-1.85337
Adamts4	-1.85226
Tmem189	-1.85221
Pcnt	-1.84932
Ptpre	-1.84736
Eng	-1.84648
Tln2	-1.84499
Zfp580	-1.84462
Ncapd3	-1.84375
Smc2	-1.84248
Rif1	-1.84232
Ckap5	-1.84091
Chst15	-1.83912
Pvrl2	-1.83849
Ccnd1	-1.83822
0610007P08Rik	-1.83605
Dennd2a	-1.83555
Hipk2	-1.83515
Inhbb	-1.83473
Ubr2	-1.8341
Fam168a	-1.83292
Alg2	-1.83196
Acly	-1.83114
Trim28	-1.83105
Zbtb45	-1.82893
Man1b1	-1.82852
Xab2	-1.82775
Ssbp4	-1.82741
Gon4l	-1.82733
Plxna1	-1.82647
Men1	-1.82476
Jak1	-1.82425
Slc25a22	-1.82018
Tnrc6c	-1.81942
Zbed3	-1.81905
Smg7	-1.81767
C1qtnf6	-1.81661
Ep300	-1.8161
Bicc1	-1.81519
Hdgf	-1.81485
Ddx54	-1.81484
Myof	-1.81341
Ephb4	-1.81244
Atg2a	-1.81229
Map1lc3a	-1.81186
Nuak1	-1.81104
Brwd1	-1.8109
Grk6	-1.81033
Ptbp1	-1.81022
Tob2	-1.80915
Szt2	-1.80909
Prkaca	-1.80909
Uck2	-1.80905
A730054J21Rik	-1.80696
Il6ra	-1.80663
Prc1	-1.80622
Wdr19	-1.80374
Unc5c	-1.8035
Sympk	-1.80311
Foxk1	-1.80242
Gfpt2	-1.80222
Rpap1	-1.80144
Ube4b	-1.80105
Adrb1	-1.80091
Phc2	-1.80058
Cdk5rap2	-1.80052
Ehd2	-1.79836
Mid1ip1	-1.79822
Ulk1	-1.79688
Setd8	-1.79664
Rnf123	-1.79545
Nol6	-1.79476
Ldb1	-1.79439
Ubqln4	-1.79257
Bcor	-1.79143
Slc7a3	-1.79124
Galnt2	-1.79088
Ppp6r3	-1.79018
Fanca	-1.78992
G3bp1	-1.78948
Zfp865	-1.78897
Sec14l1	-1.78859
Sf3b2	-1.78844
Egln3	-1.78714
Nr1h2	-1.78711
Pdlim7	-1.78663
Map4k4	-1.7864
Rbm19	-1.78599
Ccnf	-1.78546
Sipa1	-1.78383
Kif26b	-1.7834
Slc39a13	-1.78337
Cabin1	-1.78312
Sostdc1	-1.78302
Sox6	-1.78172
Tjap1	-1.7817
Jund	-1.78118
Fbf1	-1.78064
Srpr	-1.78035
Mospd3	-1.78025
St3gal2	-1.77889
Gaa	-1.77877
Pcdh19	-1.77875
Plxna2	-1.77855
Fndc1	-1.77828
Bcl2	-1.77767
Med24	-1.77745
Rap1gap	-1.77672
Dtx2	-1.77575
Trak1	-1.77542
Epb4.9	-1.77494
Sorbs3	-1.77458
L1cam	-1.77289
Ap3s2	-1.77257
Atp1a1	-1.77077
Bicd2	-1.77001
Plbd2	-1.76897
Hsf1	-1.76833
Endou	-1.76831
Gcap14	-1.76809
Ppp2r5d	-1.76748
Fam101b	-1.76747
Lsm12	-1.76688
Syne2	-1.7666
Rai1	-1.76656
Pknox1	-1.76627
Tex261	-1.76614
Asna1	-1.76613
Lpcat4	-1.76525
Acin1	-1.7646
Cnnm3	-1.76443
Rad50	-1.76401
Tesk1	-1.7633
Hnrnpul1	-1.76275
Abcd1	-1.76192
Glis2	-1.7618
Tbl1x	-1.76052
2510012J08Rik	-1.75959
Wbp7	-1.75869
Adipor2	-1.75845
Lipa	-1.75706
Lmnb1	-1.75705
Sel1l	-1.75689
Yeats2	-1.75643
Arhgef7	-1.75509
Mef2a	-1.75493
Opa3	-1.75489
Zmiz2	-1.75358
Dpp8	-1.7528
Arl8a	-1.75243
Bap1	-1.75214
AI646023	-1.75044
Atrx	-1.75031
Mfhas1	-1.7493
Tmsb10	-1.74889
Npm3 /// Npm3-ps1	-1.74863
Znfx1	-1.74826
Kif23	-1.74683
Mbd6	-1.7465
Prss35	-1.7465
5530400B01Rik /// Dusp8	-1.74644
Brd2	-1.74579
Adrbk1	-1.74556
Elk3	-1.74399
Grlf1	-1.74311
Cebpb	-1.7431
Grik5	-1.74301
Sae1	-1.74284
Rangap1	-1.74223
Itpr3	-1.74203
Pfkl	-1.74165
Ints1	-1.74132
Wwc2	-1.74128
Ddr1	-1.74092
Igsf8	-1.73925
Gnpda1	-1.73838
Arhgap20	-1.73836
Esm1	-1.73773
Tmcc3	-1.73765
Aplp2	-1.73525
Asap1	-1.73519
Pygo2	-1.73498
Ppp1r12c	-1.73372
Kif20b	-1.7334
Pip4k2c	-1.73313
Baz1b	-1.73172
Gan	-1.73094
Lrp10	-1.73025
Uaca	-1.72968
N4bp1	-1.72952
Zfp385a	-1.72912
Ube2d1	-1.72867
Stat5b	-1.72783
Fzr1	-1.72778
Fgd1	-1.72624
Stim1	-1.72603
Fkbp10	-1.72592
Mtap1a	-1.72555
Cep350	-1.725
App	-1.72338
Ankrd17	-1.7226
Atf5	-1.72038
Tubgcp6	-1.71972
Fyn	-1.71943
Jub	-1.71835
Mcm5	-1.71824
Ptpru	-1.71676
Tg	-1.71673
Kank4	-1.71552
Paxip1	-1.71378
Smo	-1.71263
Hoxd9	-1.71132
Clip1	-1.71112
Gpr97	-1.7111
Vangl1	-1.71091
Rnf111	-1.71076
6330512M04Rik	-1.71053
Pde8a	-1.70995
Nf2	-1.7083
Mmp17	-1.70754
Gm8801 /// Ppp1r10	-1.70713
Lonp1	-1.70653
Chd8	-1.70651
Katnb1	-1.70623
Papd7	-1.70519
Zfand3	-1.70485
Fam100a	-1.70385
Cytl1	-1.7037
Timeless	-1.7033
Arhgdib	-1.70224
Smpd4	-1.70167
Cdc42bpa	-1.70022
Mapkbp1	-1.69985
Srprb	-1.69962
Ccnd2	-1.69891
Gnb1	-1.69885
Setd5	-1.69854
Urb1	-1.69826
Epha2	-1.69752
Med25	-1.69706
Rbck1	-1.69634
Rfx1	-1.6961
Mul1	-1.69574
Espl1	-1.69563
Setd1b	-1.69522
Krt80	-1.69359
Plekhj1	-1.69339
Palld	-1.69331
Eif2c2	-1.69328
Slc25a39	-1.69132
Lphn1	-1.6912
Clcn5	-1.69118
Trim11	-1.69078
Kif5b	-1.69054
Txlna	-1.69007
B4galt2 /// Ccdc24	-1.69006
Foxd1	-1.69
Icmt	-1.68772
Amotl1	-1.68741
Rcor2	-1.68686
Plk1	-1.6867
Brpf1	-1.6853
Ucp2	-1.68483
Sfpq	-1.68481
Sec24b	-1.68473
Dcp1a	-1.68392
Aaas	-1.68351
Tnfaip1	-1.68343
Itgb7	-1.68329
Vac14	-1.68318
Usp7	-1.68303
Cnpy3	-1.68194
Aff3	-1.68096
Procr	-1.6806
Zc3h13	-1.68048
Mical3	-1.67989
Pdap1	-1.67974
2510006D16Rik /// LOC100505293	-1.67902
Lama4	-1.67777
Smarcc2	-1.67764
Tead2	-1.67749
1700017B05Rik	-1.67745
Slc35c1	-1.67719
Sp7	-1.67715
Lrig3	-1.67633
Fbln5	-1.67575
Trib1	-1.67502
Ap2a2	-1.67492
Fam53c	-1.67433
Ddx27	-1.67421
Exoc6b	-1.67417
Smc1a	-1.67362
Dtx3	-1.6736
Sdr39u1	-1.67347
Atp1b1	-1.67346
Cd109	-1.67326
Rcn1	-1.67319
Rapgef3	-1.67262
Dlgap4	-1.67251
Wtip	-1.67154
Dgka	-1.67128
Tnrc6a	-1.671
Pofut2	-1.66967
Clec16a	-1.66966
Garnl3	-1.66869
Ubtf	-1.66833
Grhl2	-1.66768
Phc1	-1.66753
Pcm1	-1.66669
Thra	-1.66627
Mast3	-1.66609
Sbf2	-1.66572
Slc35e1	-1.66503
Mpdz	-1.66417
Wdr62	-1.66362
Ttf2	-1.66283
Neu2	-1.66268
H2afx	-1.66257
Ap1b1	-1.66195
Dnmt3a	-1.66182
Igfbp4	-1.66087
Hras1	-1.66074
Fxr2	-1.66068
Abl1	-1.66055
Arhgap33	-1.65985
E130112L23Rik	-1.65973
Whsc1	-1.65971
Atp10a	-1.65962
Rbm25	-1.65961
Fuk	-1.65949
Hoxa11	-1.65801
Pacs2	-1.65719
Cpsf1	-1.65702
Agap3	-1.657
D13Ertd787e	-1.65679
Wnt7b	-1.65667
2810046L04Rik	-1.65648
Srf	-1.65534
Zfp668	-1.65463
Rfng	-1.65462
Ppm1g	-1.65433
Cplx2	-1.65425
Map3k11	-1.65421
Kif3b	-1.65306
Notch1	-1.6528
Grb10	-1.65091
L3mbtl2	-1.65063
Pxdn	-1.65044
Spats2l	-1.64974
Hr	-1.64937
Add1	-1.64901
Smarcc1	-1.64846
Slc9a3r1	-1.64796
Taok2	-1.64677
Hspa12a	-1.64645
Lmf2	-1.6462
Pak4	-1.64566
Git2	-1.64561
Fiz1	-1.64548
Arrb2	-1.64514
Cox10	-1.64433
Lrrn4cl	-1.64406
Fam76a	-1.64342
Csnk2a2	-1.64311
Acot11	-1.64294
Incenp	-1.64272
Slc9a1	-1.64268
Rbm42	-1.64266
Prpf40a	-1.642
Plod3	-1.64119
Tbc1d2b	-1.6403
Sf3b3	-1.63988
Irak1	-1.63963
Usp6nl	-1.63961
Map2k2	-1.63816
Rreb1	-1.63804
Kif21b	-1.63762
Trp53bp2	-1.63688
Bcr	-1.63625
Gna12	-1.63567
Pole	-1.63502
Hdac5	-1.63423
Obsl1	-1.63418
Sesn2	-1.63368
Npepl1	-1.63366
1110029L17Rik	-1.63322
Bcl9l	-1.63311
Mex3d	-1.63302
Lrfn4	-1.63293
Mical1	-1.6327
Bcl11a	-1.6324
Actr1a	-1.63205
Kpnb1	-1.63195
Fam100b	-1.63062
Nbl1	-1.62982
Zdhhc8	-1.62975
Rdx	-1.62895
Nr2c1	-1.62877
Gak	-1.62804
Phf2	-1.62789
Atf6	-1.62743
Adamts5	-1.62727
Dvl1	-1.62712
Tcf4	-1.62587
Camsap1	-1.62584
Pcdh7	-1.62537
Zfp608	-1.62499
Tspyl2	-1.62311
Pcx	-1.6227
Xpo7	-1.62126
Fbxw5	-1.61999
Nfkbil2	-1.61992
Atp8b2	-1.61952
Megf10	-1.61944
1500010J02Rik	-1.61912
Mxi1	-1.61885
Ctdspl	-1.61876
Slc25a1	-1.61868
Dock6	-1.61857
Sfrs18	-1.61827
Tfip11	-1.61806
Ptprs	-1.61772
Gsn	-1.61701
L3mbtl3	-1.61677
Zcchc24	-1.61674
Capns1	-1.61663
Efna5	-1.61574
LOC100505278 /// Rbm15b	-1.61561
Hdac6	-1.61524
Ppp2r5e	-1.61508
Mypop	-1.61473
Thbs1	-1.61397
Srrt	-1.61235
Ift172	-1.61232
Pitpnm3	-1.61217
Wbp11	-1.61119
Mllt1	-1.61107
H19	-1.61091
Galnt3	-1.60928
Top2a	-1.60924
Fjx1	-1.60887
Ccna2	-1.60833
Adamtsl3	-1.60825
Wdr6	-1.60822
2210419D22Rik /// Lrp6	-1.60769
Sec16a	-1.60758
Man2c1	-1.60748
Zfp598	-1.60747
Rptor	-1.60617
Cdk11b	-1.60581
Ass1	-1.60549
Myo1e	-1.60509
Mpp2	-1.60435
Aars	-1.6042
Utp20	-1.60319
Zmym3	-1.60298
Pcbp2	-1.60297
Tk1	-1.60272
Actr1b	-1.60133
Cog1	-1.60082
Cux2	-1.60072
Acap3	-1.59979
Ptgfrn	-1.59961
Ppp1r12a	-1.59746
Adamts7	-1.59727
Sfxn1	-1.59722
Poldip3	-1.59719
Pnpla6	-1.59718
Exosc10	-1.59717
Mtap2	-1.59695
Tomm40	-1.59615
Rab22a	-1.59584
Sdc1	-1.59559
Rab11fip3	-1.59541
Copa	-1.59539
Rin1	-1.59486
Wipf2	-1.59367
Celf4	-1.59358
Cd80	-1.59321
Socs1	-1.59306
Vps37b	-1.593
Tcf7l2	-1.5928
Pip4k2b	-1.59145
Hey1	-1.59123
Dvl2	-1.59065
Ciz1	-1.59061
Csk	-1.5904
Clptm1	-1.59
Wwox	-1.58985
Tbcel	-1.58955
Smpd3	-1.58948
Myadm	-1.58922
Nhsl1	-1.58899
Lmnb2	-1.58841
Cacna1c	-1.58829
Rnpepl1	-1.58709
Hmga1 /// Hmga1-rs1	-1.58676
Lrp5	-1.58673
Zc3h7b	-1.58626
Chd1	-1.58618
Pdzd2	-1.58618
Slc39a3	-1.58595
Kifc1	-1.58549
Safb	-1.58501
Serpinb8	-1.58472
Arhgef10	-1.58449
Bzw1	-1.58361
Kdm5c	-1.58348
Rnf165	-1.58345
Ruvbl2	-1.58296
Gli1	-1.58273
Mmp15	-1.58253
Dhx8	-1.58237
6230424C14Rik	-1.58224
Flywch1	-1.58193
Asxl1	-1.58192
Ncoa6	-1.58103
Baz2b	-1.58103
Ppp2r3a	-1.58079
Eftud2	-1.58029
Gnas	-1.57997
Nab2	-1.5799
Cttn	-1.5797
Map2k5	-1.57952
Chpf	-1.5794
Spock2	-1.57934
Ift122	-1.57929
Myst4	-1.57891
Zfhx4	-1.57873
Agpat1	-1.57835
Fam53b	-1.5783
Nop2	-1.57791
Fat4	-1.57764
Deaf1	-1.57754
1700037H04Rik	-1.57746
Rsph3a	-1.57632
Ttc17	-1.57473
Mcm3	-1.57463
Smn1	-1.57461
Arhgef17	-1.57425
Scamp5	-1.57418
Stard10	-1.574
Pold1	-1.57376
Cdk6	-1.57358
Smg5	-1.57339
Flot2	-1.57326
Wdr48	-1.57282
Gabra3	-1.57257
Arpc1b	-1.57254
Cited1	-1.57245
Zfp36l2	-1.57202
Msn	-1.57189
Ucn2	-1.57182
Smg1	-1.57171
Zbtb20	-1.57125
Pelo	-1.57124
Sparc	-1.57122
Fancg	-1.57104
LOC100504921 /// Samd14	-1.57084
Tnpo3	-1.57026
Arf4	-1.57017
Pbxip1	-1.57002
Dgcr2	-1.56988
Wdr90	-1.56865
Brpf3	-1.56817
Zmiz1	-1.5679
Cit	-1.56779
Rnf157	-1.56776
Stat6	-1.56749
Zfp592	-1.56739
Nppa	-1.56732
Slc7a1	-1.56716
Psmd3	-1.56663
Dbnl	-1.56576
Pum2	-1.56547
Sos1	-1.56485
Dll1	-1.56451
Eif3c	-1.56348
Zbtb39	-1.56332
Eml3	-1.56305
Bop1	-1.56272
Nsd1	-1.56265
Gm15800	-1.56244
Usp34	-1.56234
Sirt6	-1.56232
Zdhhc5	-1.56159
Usp19	-1.5615
Nup98	-1.56123
B3gat3	-1.56107
Praf2	-1.56064
Abca2	-1.56062
Tpcn1	-1.56013
Ube2n	-1.55967
Laptm5	-1.55967
Ak5	-1.55947
Zbtb7b	-1.5585
Nop56	-1.55833
Npc1	-1.55822
9430025N12Rik	-1.55796
Phgdh	-1.5578
Pld2	-1.55712
Ap3d1	-1.55691
Map2k7	-1.5566
Fam120a	-1.55614
Tcf25	-1.55612
Mta2	-1.5561
Timp3	-1.55525
Cdk2ap1	-1.55523
Sec61a1	-1.555
Arvcf	-1.55496
Stk40	-1.55486
Airn	-1.55464
Safb2	-1.55411
Satb2	-1.55403
Rps6ka4	-1.55357
Erbb2	-1.55331
Sart3	-1.55283
Mll3	-1.55277
Epn3	-1.55205
Cbx7	-1.55195
Eri3	-1.55183
Ube2q1	-1.55165
Dapk3	-1.55158
Lsm2	-1.55152
Qsox2	-1.55144
Ptrf	-1.55102
Snapc4	-1.55084
Ralgapa1	-1.5506
Ssh3	-1.55043
Unc5b	-1.55033
Mpp7	-1.55025
Gnb2	-1.54979
Itsn2	-1.54914
Myo18a	-1.54913
Mark4	-1.54892
Perp	-1.54876
Gsk3b	-1.54852
Dlg5	-1.54782
Btrc	-1.54778
1300010F03Rik	-1.54678
Cep170	-1.54593
Lrrc59	-1.5446
Syne1	-1.5442
Bcl11a /// LOC100503813	-1.54391
Usp22	-1.54375
Clspn	-1.54367
Hspa4l	-1.54287
Zfyve26	-1.54283
Abcf2	-1.5425
Pcif1	-1.54239
Ube2c	-1.54188
Pwwp2b	-1.54176
Rapgef6	-1.54173
Inppl1	-1.54148
Efna1	-1.54108
Pgap3	-1.54107
Csnk1g2	-1.54083
Lrrc49	-1.54041
Acan	-1.54038
Mat2a	-1.54024
Irf2bp1	-1.53985
Ap2m1	-1.53973
Ube2ql1	-1.53961
Kif18b	-1.53905
Synj2	-1.53883
Runx1	-1.53858
Glb1	-1.53841
Iqgap1	-1.53838
Pard3	-1.53814
Ttf1	-1.53783
Six4	-1.53731
Atf6b	-1.53721
Adam15	-1.53701
Cacnb3	-1.53662
Rfx7	-1.5366
Gpc1	-1.53646
Wdr60	-1.53626
Rnf44	-1.53575
Lama3	-1.53555
Dicer1	-1.53511
Tshz3	-1.53496
Rps6ka2	-1.53472
Skp2	-1.53465
Pthlh	-1.53429
Bcl2l13	-1.53402
Tspan6	-1.53321
Eea1	-1.53314
Rere	-1.53312
Spata13	-1.53303
Fads2	-1.53291
Polr3a	-1.53269
Fgf18	-1.53269
Ppp5c	-1.53269
Tgfb3	-1.53227
Fmnl3	-1.53219
Zfp362	-1.53155
Nlgn2	-1.53155
Sin3a	-1.53139
Unc45a	-1.53125
Ankrd13a	-1.53117
Sphk2	-1.53104
Cntf /// U05342 /// Zfp91	-1.53052
Pik3r2	-1.53
Midn	-1.52955
Mgp	-1.52945
Ptprk	-1.52927
Sltm	-1.52923
Arhgap8	-1.5289
Trim27	-1.52812
Vps52	-1.52758
Tkt	-1.52756
Nfya	-1.52734
Fbxl19	-1.52725
Psrc1	-1.52717
Slc12a4	-1.52705
Pax7	-1.52595
Csda	-1.52577
Tanc2	-1.52542
Osbpl5	-1.52528
Sh2b3	-1.52423
Ring1	-1.5239
Gpr64	-1.52364
Scyl1	-1.52357
Hoxa5	-1.52234
Nhsl2	-1.52134
Ltbr	-1.52124
Rabep2	-1.52107
Ssrp1	-1.521
Rin3	-1.52098
Stxbp2	-1.52095
Loxl1	-1.52088
Spg11	-1.52044
Pim1	-1.52029
Lima1	-1.52025
Gtpbp1	-1.52005
Kif1c	-1.51968
Phf20l1	-1.51945
Tmem98	-1.51912
Vangl2	-1.51895
Nkd1	-1.51873
B230208H17Rik	-1.5181
Nat6	-1.51808
Tmbim6	-1.51794
Fads1	-1.5179
Adipor1	-1.51763
Crtac1	-1.51702
Cabp1	-1.51682
Pias3	-1.51678
Tfpt	-1.51678
Crat	-1.5166
Pgam2	-1.51624
LOC100502594	-1.51575
Csnk1g1	-1.51575
AU040320	-1.51542
Usp11	-1.51535
1190002H23Rik	-1.51528
Zfpl1	-1.51482
Syvn1	-1.5145
Camkk2	-1.51425
Scd1	-1.51425
Prune	-1.51416
Lphn2	-1.51317
Cyp26a1	-1.51301
Pdp2	-1.51267
Stox2	-1.51253
Hnrnpu	-1.5125
Plekhh3	-1.51243
Casc5	-1.51184
Heatr7a	-1.51171
Dnajb5	-1.51086
Glt25d1	-1.51079
Ppp1r8	-1.51052
Nr1h4	-1.51052
Slc45a4	-1.51015
Wipi2	-1.50998
St6gal1	-1.50982
Kcnq5	-1.50948
1300001I01Rik	-1.50936
Man2b1	-1.50902
Cln6	-1.5085
Mafb	-1.50829
Entpd6	-1.50782
Eef2	-1.50772
Tiam2	-1.50746
Pkm2	-1.50649
Rcc1	-1.50612
Cc2d1b	-1.50596
Sertad2	-1.50565
Phactr4	-1.50554
Casc3	-1.50542
Bcl9	-1.50529
Fzd1	-1.50459
Nedd4l	-1.50444
Gnaq	-1.50391
Pigq	-1.50354
Pcnxl3	-1.5033
Hectd1	-1.50255
Cyp4b1	-1.50255
Efnb1	-1.50237
Cbfa2t3	-1.50228
Arf3	-1.50222
Bud13	-1.50215
Hif1a	-1.50208
Cspg4	-1.50138
Lrdd	-1.50132
Usp5	-1.50119
Tet3	-1.50114
Foxn3	-1.5008
Mcm3ap	-1.50079
Taok3	-1.50056
Ifrd2	-1.50026
Tctn2	-1.50024
Cd200	-1.50019
Tpx2	-1.50013
