# Supplementary material for: HEY1-NCOA2 expression modulates chondrogenic differentiation and induces mesenchymal chondrosarcoma in mice
Source: JCI Insight. 2023 May 22;8(10):e160279. doi: 10.1172/jci.insight.160279 (PMC10322689; doi:10.1172/jci.insight.160279)
Supplement: Supplemental table 3 [file jciinsight-8-160279-s174.xlsx]

## Sheet: 2182
Supplemental Table 3. Common upregulated genes in eSZ cells expressing HEY1-NCOA2 and mesenchymal chondrosarcoma cells versus chondrocytes.
Gene Symbol	FC ([eSZ-HN2] vs [Chondrocyte])	FC ([MCSl] vs [Chondrocyte])
0610007C21Rik	24.1886	24.3478
0610007L01Rik	8.47376	6.19421
0610007P14Rik	8.08964	8.5393
0610010K06Rik	2.79902	4.0647
0610010K14Rik	5.87458	7.80801
0610011F06Rik	2.28056	2.05282
0610011L14Rik	4.46831	7.61452
0610012G03Rik	12.9556	18.4448
0610031J06Rik	17.0001	27.099
0610037L13Rik	4.63404	5.55189
0910001L09Rik	9.14631	12.1517
1110001J03Rik	2.48619	3.99616
1110005A03Rik	2.95025	3.67126
1110007A13Rik	9.72512	9.05302
1110007C09Rik	8.01933	3.93784
1110008F13Rik	16.2288	28.7973
1110008L16Rik	1.8325	4.16049
1110008P14Rik	4.4333	7.72416
1110012J17Rik	4.30571	8.12853
1110012L19Rik	4.27833	3.3371
1110018G07Rik	3.17505	2.64398
1110049F12Rik	2.64968	2.25015
1110057K04Rik	12.3315	15.0428
1110065P20Rik	10.6842	11.8279
1200016B10Rik	1.7605	3.90382
1500002O20Rik	2.13456	3.65354
1500032L24Rik	4.75946	6.54173
1700017B05Rik	3.83041	5.7121
1700025K23Rik	2.26461	2.73887
1700052N19Rik	5.67684	1.91925
1700081L11Rik	5.34577	2.34627
1810013D10Rik	2.22328	4.82353
1810027O10Rik	7.19933	25.613
1810030N24Rik	2.26823	2.7531
1810030O07Rik	2.62	7.20014
1810037I17Rik	2.87725	3.15002
1810046J19Rik	6.23339	13.1853
1810055G02Rik	11.3086	12.3494
1810063B05Rik	5.88633	5.41628
2010106G01Rik	6.03446	3.26649
2010107E04Rik	5.84551	5.698
2010109K11Rik	2.34032	2.26855
2010111I01Rik	3.9325	4.46434
2300009A05Rik	2.11773	2.7862
2310009A05Rik	3.06588	2.6412
2310016C08Rik	2.06815	2.51421
2310022B05Rik	1.63042	6.88762
2310030N02Rik	1.64684	2.14431
2310035C23Rik	3.78324	9.6871
2310044H10Rik	3.84207	5.71225
2310047B19Rik	2.42073	2.48251
2310061C15Rik	2.8765	4.46358
2400003C14Rik	2.6735	6.46566
2410001C21Rik	3.1063	8.4548
2410002F23Rik	2.88544	3.88237
2410002O22Rik	3.91818	7.59442
2500003M10Rik	4.35329	4.30882
2510002D24Rik	3.17243	1.99667
2510006D16Rik	10.4603	31.0629
2510009E07Rik	8.90781	4.53641
2510012J08Rik	3.00922	7.86447
2610002J23Rik	10.9147	7.23557
2610005L07Rik	13.7093	2.96503
2610030H06Rik	7.77774	10.9171
2610528E23Rik /// Pgap2	1.82055	2.21593
2700049A03Rik	1.64943	1.65877
2700078K21Rik	5.64078	5.95988
2810021B07Rik	2.09659	2.21081
2810025M15Rik	3.25359	10.6669
2810410D24Rik	3.51581	3.07
2810417H13Rik	7.532	9.83809
2810432D09Rik	2.8568	2.29664
2810453I06Rik	2.94291	2.19643
2810474O19Rik	10.1778	13.2704
3110001D03Rik	5.14977	4.7056
3110002H16Rik	3.6048	6.49841
3110040N11Rik	2.8351	3.63322
4833420G17Rik	3.77478	2.60973
4833439L19Rik	5.10368	10.2803
4930453N24Rik	5.42002	6.71996
4932438A13Rik	3.8447	2.04536
4933433P14Rik	4.69285	7.92511
4933434E20Rik	2.45595	6.34338
4933439F18Rik	5.28937	2.09872
5430417L22Rik	1.6061	2.66322
5430437P03Rik	3.81416	12.9881
5730403B10Rik	2.7748	2.76797
5730437N04Rik	15.2978	20.6291
5730494N06Rik	5.5354	6.67966
5730601F06Rik	2.45078	3.00451
6430527G18Rik	5.41003	4.48918
6720456B07Rik	5.76268	10.7785
9030425E11Rik	5.60675	6.72454
9030624J02Rik	9.85939	19.6149
9630010G10Rik	2.48816	2.72219
9830001H06Rik	2.29378	2.0495
A230046K03Rik	3.52074	5.61789
A630072M18Rik	2.34085	1.63717
A930001N09Rik	1.91995	1.99868
Aacs	3.45577	7.13026
Aamp	13.3459	17.1962
Aarsd1	2.12015	3.85238
Aasdhppt	6.97023	6.38316
Abcg1	5.7596	2.09044
Abhd11	3.76506	6.19219
Abhd13	7.43691	6.06942
Abhd4	18.5782	40.6178
Abhd5	4.73076	8.2925
Abhd6	3.0477	3.13561
Abl1	4.81268	10.67
Abtb1	1.87306	2.66403
Acaa2	5.0846	4.89864
Acad11	4.22401	7.63599
Acadl	6.66424	7.94767
Acadm	19.1936	17.9226
Acbd4	5.19513	7.87901
Acer3	7.2529	3.36244
Acin1	3.62563	7.72719
Acot6	2.29271	2.14104
Acp1	7.93314	13.1901
Acp2	5.10159	4.99629
Acss2	5.18453	2.92882
Acta1	25.3401	18.0334
Actb	16.0741	26.2191
Actg2	4.28721	16.9837
Actr1b	2.94858	5.84208
Acvr1	14.7064	13.8644
Adal	2.70658	3.90074
Adam15	2.33301	3.35431
Adam17	11.583	3.10534
Adamts5	10.5141	18.8697
Adamtsl3	11.9548	13.2885
Adat3 /// Scamp4	6.14292	10.2756
Adcy3	6.02418	3.09189
Adcy9	3.27779	2.55993
Add1	9.28047	13.3436
Add3	4.2666	6.10283
Adipor1	3.44124	6.34597
Adipor2	4.58178	4.76965
Adm	23.806	12.8292
Adnp2	3.88545	4.85233
Adprh	7.99867	17.7773
Adprhl2	3.64788	3.24423
Adrm1	5.54003	7.24137
Aebp1	10.1877	25.8649
Aebp2	1.58493	1.65865
Aes	3.96728	23.0436
Afg3l1	3.25124	7.59805
Agfg1	7.68191	2.54219
Agpat3	5.12417	4.06013
Ahcyl1	17.2494	5.32415
Ahcyl2	4.31177	4.80588
Ahdc1	2.92904	2.36603
Ahnak	2.60352	3.01716
Ahnak2	3.21363	10.7862
AI413582	4.26391	5.28316
AI480653	2.69089	3.68789
Aida	3.28628	8.38556
Aif1l	6.99456	6.22758
Aig1	6.00243	4.11324
Aimp2	18.761	29.9385
Ak2	9.58486	3.13635
Ak3	3.78524	12.6658
Akap1	2.52709	3.81649
Akap2 /// Palm2	2.17995	12.1622
Akr1b8	8.38458	13.7471
Akr7a5	13.3117	12.2792
Akt1	8.73241	15.2213
Akt1s1	25.7084	54.8997
Alad	8.48081	6.99289
Aldh16a1	3.8038	4.73469
Alkbh2	3.62127	1.7549
Alkbh6	4.52542	7.95047
Als2cr4	2.16441	3.01312
Amd1	19.5734	21.8376
Ammecr1l	22.1154	2.38257
Anapc1	2.46103	2.09208
Anapc10	4.5153	6.56807
Anapc2	14.7818	14.5012
Anapc5	14.0267	30.3914
Angel2	3.02946	3.27213
Angptl2	18.0828	23.4199
Ank	19.2716	8.08546
Ankle2	3.33668	2.0651
Ankmy2	3.7588	2.38076
Ankrd12	1.55987	2.35777
Ankrd28	3.54375	3.34836
Ankrd40	6.95427	4.7888
Ankrd46	4.3289	5.62596
Anp32a	1.76623	2.45881
Anxa6	8.15759	9.00331
Ap1m1	3.29968	4.95167
Ap1s1	14.5449	18.9502
Ap2a2	4.76289	5.87165
Ap2b1	8.37814	13.3778
Ap2s1	17.6392	18.4732
Ap3b1	3.48	4.77271
Ap3m1	2.68059	11.7764
Ap4b1	3.74571	3.13095
Apbb2	8.99222	11.4023
Apcdd1	2.89284	14.1773
Apeh	5.10564	8.84935
Aph1a	8.7067	2.29999
Aplp2	7.11137	13.5105
Apoa1bp	10.5292	12.586
Apoc1	1.9564	2.08849
Apod	6.49163	3.40795
Appbp2	14.9328	8.88233
Aprt	5.5	6.96275
Aptx	4.61155	4.19779
Aqr	4.96262	5.40486
Araf	2.51878	2.14561
Arf2	4.94274	4.74039
Arf5	6.84219	9.4457
Arf6	11.5344	8.48848
Arhgap1	3.46797	3.60078
Arhgap17	3.10829	4.71038
Arhgef11	4.6628	6.79624
Arhgef17	3.94134	4.91459
Arid1a	7.86091	6.68182
Arid2	15.497	12.7172
Arid5b	4.235	8.6432
Arih1	5.22533	6.50482
Arl15	2.93419	4.38482
Arl2	4.55042	10.8023
Arl4c	4.99057	15.874
Arl6ip1	10.4106	6.85024
Arl6ip5	7.95611	15.0676
Arl8b	5.81164	9.41527
Arpc4	7.33053	14.6118
Arpp19	2.48118	1.63705
Arsa	3.37453	7.52082
Arsb	6.07032	8.75556
Asap1	3.1801	4.74824
Asb6	2.26868	4.96799
Asb8	5.42039	10.2653
Ash1l	12.7366	7.81265
Ash2l	11.5843	13.3734
Asph	5.13683	7.8254
Asrgl1	6.412	3.5337
Ass1	3.76605	12.1924
Atf2	6.11291	3.79718
Atg12	7.5045	10.1188
Atg4a	2.08034	4.38948
Atg5	4.00659	6.44159
Atl2	3.82444	8.31243
Atm	3.58333	7.04381
Atp2b1	3.66211	3.84441
Atp5g2	83.4874	100.498
Atp5h	9.11566	9.60386
Atp5l /// Gm10221	10.2274	15.2023
Atp6ap2	21.0152	27.4718
Atp6v0a2	4.04474	4.50781
Atp6v0b	6.48746	19.655
Atp6v0c	14.9001	29.8132
Atp6v1a	9.32797	6.23378
Atp6v1b2	9.59743	10.1048
Atp6v1f	9.56175	23.3292
Atp8b2	2.06997	2.84695
Atp9b	7.50256	9.94976
Atrnl1	1.68105	2.33674
Atxn2	6.3501	8.11196
Atxn7l3b	9.57553	14.0409
AU022252	5.78783	4.97298
Aurka	3.98547	5.79415
Axl	16.0797	13.526
Azin1	3.18142	5.65233
B230208H17Rik	5.01814	4.58824
B230354K17Rik	5.26335	3.80583
B3gnt1	6.12276	9.87506
B3gnt9-ps	16.8793	7.90363
B4galt1	3.43939	6.92158
B4galt2 /// Ccdc24	2.67251	7.02233
B4galt3	5.884	5.47275
B4galt6	4.94906	1.5321
B630005N14Rik	6.81396	6.48057
Bace1	4.01851	2.02034
Bag2	3.60168	8.12207
Bag3	8.91877	11.3979
Banf1	21.7745	24.0751
Banp	1.9195	1.56021
Barx1	4.36558	2.22677
Bat2	3.75728	8.43958
Bat2l2	8.96088	5.91404
Bat4	3.02013	2.94558
Bbx	2.95032	2.57778
BC003331	4.88892	7.57403
BC004004	1.55643	5.59039
BC011426	2.36594	3.79506
BC013529	6.42624	6.77784
BC017643	7.31545	7.98334
BC018101 /// Zfp97	4.02511	9.85101
BC018507	2.44166	4.61281
BC019943	1.89194	2.52594
BC028454	2.62764	2.20473
BC028528	3.11614	2.18519
BC030336	2.9562	3.01619
BC032203	2.96344	3.09643
BC048355	4.76187	6.6744
BC049349	2.48288	2.73634
BC052688 /// Selk	7.06344	8.07537
BC096441 /// Tnfsf12	2.60302	2.57481
Bckdha	7.22124	8.53559
Bckdhb	4.35598	7.71225
Bckdk	4.59502	6.5614
Bcl10	12.5724	7.08448
Bcl7b	2.83427	4.39934
Bcl7c	7.73304	8.63421
Bclaf1	1.93044	3.10946
Bet1l	8.05962	1.98321
Bfar	3.13198	2.43727
Bicc1	18.5239	21.1535
Bicd2	1.78171	1.80751
Bin1	4.66615	11.2146
Bin3	5.80793	8.46246
Blvrb	4.06345	4.07545
Blzf1	5.11487	5.55388
Bmp1	6.63126	11.6111
Bmp4	18.3512	28.8744
Bnip3l	7.2131	7.28842
Bpgm	4.35577	4.33827
Bptf	19.0582	16.6404
Braf	4.02535	5.80166
Brd2	13.19	11.4148
Bre	5.64045	4.29379
Bri3bp	2.27236	3.99957
Brp44l /// LOC100503245	12.5357	21.701
Brpf1	1.68926	2.74071
Brwd1	3.71454	2.73991
Bst2	18.1476	10.423
Btbd6	3.06052	3.45268
Btbd9	3.71594	4.50975
Bub1b	6.02724	9.88561
Bzw1	19.2608	3.55617
C1galt1	5.39576	7.02502
C230091D08Rik	5.44936	4.23163
C230096C10Rik	1.69326	2.61005
C330007P06Rik	2.6778	4.68341
C77683	1.66828	1.86725
Cab39	2.84527	4.05621
Cad	4.40259	7.53768
Calm1	44.704	8.48128
Calm3	7.85837	25.2004
Camk1	9.22849	16.2475
Camk2g	2.64954	3.92039
Caml	4.95893	4.26348
Cant1	2.96062	2.99264
Cap1	21.2136	11.3393
Capg	9.99149	9.71659
Capn1	6.28858	12.2135
Capn7	2.16739	3.60049
Capzb	30.0742	11.6227
Car11	1.83407	2.94569
Car13	4.82111	6.32456
Cars	11.2058	15.733
Cask	7.97163	9.71552
Casp12	6.96296	8.3215
Casp9	4.73598	2.472
Cbl	5.05065	7.9552
Cblb	1.71187	4.98949
Cbr1	3.99283	5.44124
Cbr2	9.45505	5.60213
Cbr3	5.85979	7.82059
Cby1	4.48666	7.18537
Ccdc102a	4.51013	4.91802
Ccdc109b	5.29076	5.61057
Ccdc22	2.75528	3.82334
Ccdc52	3.71618	2.82889
Ccdc53	10.4765	23.0717
Ccdc56	4.02638	9.94604
Ccdc74a	1.50376	2.2507
Ccdc77	2.64943	2.31111
Ccdc85b	3.2247	3.13898
Ccdc88a	6.66399	3.31858
Ccnb1	6.81024	7.94586
Ccnd1	14.1664	41.5287
Ccnd2	15.7446	20.3021
Ccnd3	25.8664	13.5716
Ccng1	22.3653	4.51784
Ccng2	4.29884	3.72165
Ccni	6.63317	18.2541
Ccnl2	3.78161	5.2095
Ccs	4.13328	6.94446
Cd151	7.13458	12.0396
Cd47	21.6305	16.8295
Cd97	1.96721	2.90858
Cd99	27.5132	38.5919
Cd99l2	3.65915	5.18993
Cdc20	21.7241	17.6404
Cdc23	3.78193	2.68711
Cdc25a	4.42038	4.38883
Cdc37l1	2.01484	3.28827
Cdc40	4.30711	6.11195
Cdc42	56.0394	64.4085
Cdc42bpa	3.05266	13.3201
Cdc42ep5	7.71113	7.9043
Cdc73	2.15533	1.93515
Cdca3	2.72348	3.57317
Cdca4	2.66522	6.41517
Cdca7	4.01827	4.12728
Cdh13	5.48555	4.0905
Cdh2	6.63228	43.9549
Cdipt	12.1802	21.8462
Cdk14	6.2308	13.5616
Cdk2ap2	4.13245	10.2315
Cdk4	16.2886	15.6493
Cdkn1a	18.731	30.3863
Cdkn2aipnl	4.608	5.67586
Cdkn3	4.94815	6.34547
Cdo1	25.9495	8.79023
Cdr2l	2.9628	11.4777
Cds2	3.52833	3.62866
Cdt1	5.7673	6.85414
Cdyl	5.69488	8.01773
Ceacam1	1.92457	1.73394
Cebpa	14.9153	5.34315
Cebpb	26.2354	3.28032
Celf1	3.20267	4.31969
Celf2	2.39684	6.49296
Cenpa	7.58075	8.33183
Cenpi	3.30033	5.12023
Cenpt	3.56435	5.37604
Cep57	2.96376	2.19155
Cggbp1	2.57006	2.80671
Chchd1	5.32033	6.29314
Chchd3	2.83582	3.03252
Chd4	5.36887	7.11503
Chic2	2.79172	3.7447
Chid1	7.26452	4.13064
Chm	3.71332	6.15766
Chpf2	11.3726	15.5678
Chpt1	4.74955	5.10541
Chrnd	1.72145	2.15575
Chst14	3.96658	2.32079
Cib1	5.9077	19.3851
Cic	2.9967	3.71229
Cisd1	5.81306	9.75519
Cited2	4.98338	4.55703
Ckap2	17.4437	14.1768
Clasp2	1.82959	2.05916
Clcn4-2	11.8613	17.5435
Clcn5	1.94043	1.99922
Clcn7	3.02309	4.4417
Cldnd1	4.68138	6.45723
Clk2	4.50894	4.41632
Cln5	6.07143	10.5367
Cln8	4.02966	5.40372
Clns1a	11.292	3.57759
Clock	3.84121	3.42997
Clp1	7.86903	7.05821
Clpp	9.60262	16.8414
Clptm1	4.4319	8.55136
Cmtm3	7.57401	10.7033
Cmtm6	3.47286	4.5481
Cnot6	8.08391	2.13404
Cnot6l	6.72956	4.62564
Cnot8	5.93411	5.30768
Cnp	2.44714	2.03545
Cnpy3	3.87416	6.36489
Coch	1.50295	5.27852
Cog4	5.43987	10.5274
Cog8	7.45622	8.01197
Col12a1	10.4148	7.91657
Col4a2	2.97906	8.11483
Commd4	5.53521	11.6683
Commd5	13.2508	2.84614
Commd6	14.7351	17.7992
Commd7	2.84127	5.15328
Comt1	3.02058	6.88925
Cope	5.04451	5.57394
Cops5	21.838	27.276
Coq10b	6.7568	10.4854
Coq3	3.09714	5.07601
Coq6	4.11769	3.81535
Coro1c	2.30481	5.16579
Cotl1	5.46331	3.82117
Cox15	2.21753	2.5802
Cox16	3.14409	3.5939
Cox16 /// Synj2bp	6.36262	7.90461
Cox18	4.53338	7.41068
Cox19	3.17655	3.9615
Cox6a1	7.13777	6.7011
Cox8a	19.461	22.1829
Cpd	4.99511	3.23874
Cpne3	4.46265	2.09875
Cpsf3l	4.61576	10.2767
Cpt1a	2.90058	5.60602
Cpt1c	7.45542	10.5474
Cpt2	4.15754	3.89268
Creb3	6.36897	10.4563
Crebbp	4.28972	3.25654
Creg1	6.30104	6.61253
Creld1	3.69624	7.27549
Crim1	21.9297	12.3298
Crip1	18.9139	27.3294
Crkl	5.1117	1.91752
Crlf1	30.8912	5.44527
Crtc3	2.22559	4.18987
Cryab	10.1562	51.6522
Cryl1	5.1071	2.2335
Cryz	3.61213	3.40862
Csad	10.9223	6.53058
Cse1l	5.81968	6.77663
Csnk1d	5.04285	12.7591
Csnk1e	8.07152	5.95309
Csnk1g3	3.47409	3.28917
Csnk2a1	8.32895	3.56064
Csnk2b	9.96716	15.1597
Csrp1	13.9118	104.859
Cstb	8.44744	11.2321
Ctbp2	7.70943	9.68918
Ctbs	2.23636	2.81347
Ctnnb1	32.6546	24.3823
Ctsa	29.0409	37.0523
Ctsb	5.34832	17.815
Ctsd	21.2311	23.985
Ctsf	8.43446	8.81356
Ctsk	30.4949	51.7109
Ctso	3.65728	6.2268
Ctsz	26.8821	26.694
Cttn	13.5564	26.976
Cul2	4.09842	4.97131
Cul5	7.91052	13.5274
Cwc25	2.88802	5.17038
Cxx1c	6.92982	6.14524
Cxxc1	2.93784	4.10515
Cxxc5	5.27268	4.65729
Cyb5b	4.16247	7.79889
Cyb5r3	14.5031	9.86853
Cyba	18.1631	14.6471
Cyp1b1	4.82462	5.67277
Cyp20a1	6.99476	6.39401
Cyp4f16 /// Gm9705	3.2823	5.72034
Cyth2	2.84523	8.36564
D10Ertd610e	2.3356	3.57952
D11Wsu99e	5.23332	8.30066
D15Ertd621e	4.70147	6.74681
D17H6S56E-5	10.1549	4.19439
D930014E17Rik	3.51308	5.06083
D930015E06Rik	3.47828	2.39807
Dact1	4.80455	7.26569
Dad1	11.751	13.4848
Dag1	5.37433	3.20136
Dap	64.2226	71.4403
Dapk3	3.91406	6.42264
Dars2	3.90965	4.76145
Dbf4	4.0102	7.28615
Dbh	1.52441	1.83721
Dbn1	5.71999	12.9799
Dbnl	3.84599	7.62104
Dcaf11	10.251	2.75131
Dcaf7	3.71351	2.43455
Dclk1	6.92759	3.70329
Dcps	9.84442	10.1305
Dctd	4.54767	5.43427
Dctn1 /// LOC100503586	3.18639	5.06891
Dctn4	6.46683	8.48921
Dctn5	5.78351	9.24745
Dcun1d1	2.42209	4.07611
Dcun1d2	1.81384	2.77736
Dcun1d3	3.02253	5.24423
Ddah2	2.53546	5.18079
Ddb1	7.45932	12.6184
Ddt	4.60141	4.538
Ddx19a	2.24564	4.07851
Ddx24	12.7647	22.2686
Ddx3x	9.36993	3.27426
Ddx46	2.58333	2.90852
Ddx49	2.45988	1.7225
Ddx6	5.58012	11.7637
Dennd1b	2.08137	2.66304
Dennd3	2.70721	1.68116
Derl1	27.4249	3.1468
Dgcr6	7.17998	7.11893
Dhcr7	3.68091	5.69939
Dhps	3.92049	10.1551
Dhrs7b	8.44611	12.4762
Dhx30	10.0224	10.7001
Dhx36	8.83387	3.84582
Dhx8	2.80885	5.2898
Dip2c	5.06423	6.33101
Dirc2	3.08975	6.13295
Disp1	2.61728	5.65691
Dlgap5	2.78489	2.70102
Dmap1	3.91862	4.10431
Dmwd	4.3796	13.3226
Dnaja4	2.00608	3.40474
Dnajb1	11.5046	11.4041
Dnajb14	2.56823	2.15345
Dnajb4	2.39465	4.08987
Dnajc10	17.9207	6.6452
Dnajc14	2.35477	4.52041
Dnajc16	2.46211	2.53653
Dnajc18	5.92685	6.94114
Dnajc2	1.76427	3.95793
Dnajc5	6.18927	17.641
Dnlz	5.1433	9.74951
Dnm2	2.91837	10.9434
Dnpep	10.1532	12.8781
Dnttip1	3.74289	4.02728
Dpagt1	4.99209	6.13601
Dpcd	5.9667	10.0088
Dph1 /// Ovca2	4.46526	7.75933
Dpp7	3.10355	10.5817
Dpysl2	8.25876	11.5405
Dpysl3	5.12724	29.542
Dr1	5.30323	4.25764
Dram2	4.35779	2.83903
Drap1	11.4833	14.8895
Drg1	8.9287	17.2671
Dstyk	5.14758	7.10986
Dtx2	3.82351	7.40362
Dtx3l	4.09374	3.28297
Dusp7	2.45552	2.0171
Dym	9.64701	18.9061
Dync1li1	5.52001	11.747
Dyrk1a	3.97294	4.43888
Dzip1	5.44368	4.37357
E2f5	4.4174	4.89141
E2f6	2.36789	3.73352
Ebp	3.59224	8.10006
Ece1	3.33589	3.6614
Ech1	9.05107	9.05899
Echs1	9.8203	6.15315
Ecm1	28.2806	30.5421
Edem2	6.36086	6.80991
Edf1	13.1667	13.9909
Efemp2	1.68725	17.9802
Efhd2	17.971	11.2574
Efna4	4.0024	4.20581
Efna5	12.2965	8.56568
Efnb1	13.6583	7.44922
Efnb2	4.62813	5.33701
Efr3a	24.7634	32.0085
Eftud2	9.98963	9.33804
Egfr	6.73708	1.66618
Eif2ak1	4.34931	4.21338
Eif2c3	2.72806	1.71129
Eif2s1	2.07909	4.56626
Eif3j	8.04454	10.7601
Eif4a1	35.107	50.0177
Eif4e2	3.73269	7.2245
Eif4e3	2.06474	4.22347
Eif4g1	4.01259	5.78945
Elof1	9.81231	14.2217
Elovl1	22.5377	26.2258
Elovl6	6.17228	1.88599
Elp4	2.79238	3.26408
Emilin2	3.24676	3.5945
Eml3	4.1992	6.09612
Emp2	5.5111	7.79397
Eng	9.41376	7.24324
Eno3	10.3602	20.7677
Enoph1	2.61649	4.96801
Epha2	7.39414	3.39338
Epn2	1.76859	2.16574
Eps15	3.17596	3.31314
Ept1	8.51657	3.84942
Eral1	4.8498	2.07077
Erap1	1.9913	2.34504
Ercc1	1.85771	12.6353
Ergic1	9.06171	12.737
Ergic2	7.30916	11.2174
Ergic3	12.2201	17.1743
Erp44	3.58499	2.76453
Esco1	3.93043	2.85256
Esr1	3.29685	2.47542
Etohi1 /// Gm14288	1.75087	2.70419
Ets1	16.355	12.3618
Etv5	4.89805	6.84721
Exd2	2.69696	3.62737
Exoc2	1.74804	5.33515
Exoc3	3.65155	4.0876
Exoc4	5.51121	9.86028
Exosc4	17.1131	12.7767
Exosc5	2.91155	4.02889
Ext1	9.48393	16.8919
Ext2	9.04656	10.3317
Ezr	8.58691	8.88979
Fabp5	11.5117	12.7652
Fabp5 /// Gm3601	2.76621	2.34217
Faf1	9.03663	12.7882
Fam100b	3.57903	8.33948
Fam108a	9.68173	21.8305
Fam108b	12.6968	17.4628
Fam114a2	4.83008	6.49022
Fam119a	1.91951	1.66268
Fam120c	3.40845	3.00808
Fam134c	3.05594	9.14974
Fam160b1	2.21356	1.73237
Fam168a	5.79811	2.51398
Fam171a1	3.62913	7.53232
Fam172a	2.14969	3.72744
Fam173a	5.6563	8.97944
Fam175a	2.87656	2.86431
Fam176b	7.27598	7.52457
Fam20b	1.98079	3.33958
Fam40a	5.90747	6.30327
Fam45a	5.75034	14.3121
Fam49b	2.65413	4.17788
Fam53c	5.44665	19.7433
Fam59a	3.26864	2.69515
Fam63b	5.29786	9.1287
Fam76a	4.8848	7.91626
Fancf	2.225	2.21716
Farsa	7.62999	12.0233
Fas	4.32396	2.26647
Fastkd1	3.51569	3.11529
Fat4	3.56332	3.10048
Fbln1	8.47861	5.10413
Fbln2	9.88105	80.8505
Fbxl12	3.60785	2.52608
Fbxl16	1.84775	3.78688
Fbxl20	5.17418	4.18619
Fbxo18	4.8886	7.45371
Fbxo21	2.77966	4.3223
Fbxo28	3.22772	4.1295
Fbxo3	11.1959	11.7882
Fbxo33	3.82925	5.2501
Fbxw4	4.16647	7.38893
Fbxw8	13.1281	5.09997
Fcgr2b	2.89603	4.96204
Fchsd2	4.10925	3.59455
Fdft1	6.88669	2.37313
Fdps	19.9216	24.0234
Fech	4.76458	14.8466
Fgfr1	11.7651	6.33426
Fhl1	6.59447	28.7325
Fig4	2.887	10.8159
Filip1l	2.29054	5.19148
Fkbp10	11.3875	8.96391
Fkbp11	19.9113	14.133
Flcn	4.8136	7.83571
Fli1	3.55105	1.68043
Flot2	7.02363	11.0396
Flrt2	3.77281	2.60913
Flrt3	3.06468	3.85706
Flywch1	1.83941	1.86449
Flywch2	2.23545	2.0271
Fndc3a	12.0178	2.50502
Fndc3b	8.83337	2.7459
Foxc1	16.2729	9.09903
Foxd1	2.62757	22.0157
Foxn3	1.96602	4.11743
Foxp1	7.19264	17.1641
Frmd6	5.15217	11.7122
Frrs1	1.87417	4.33487
Fscn1	4.02415	5.91201
Fst	5.93204	13.1703
Fstl1	40.0202	80.2691
Fth1	140.126	143.526
Ftl1 /// Ftl2	9.68254	13.4863
Ftsj1	5.5492	7.77518
Ftsjd2	8.01074	10.1423
Fuca1	7.09304	14.8945
Fuca2	8.54286	6.78277
Fundc1	5.56519	3.0092
Fxc1	39.7051	37.4738
Fxn	3.20906	4.9811
Fxr1	3.19043	4.74499
Fxr2	5.80808	7.00652
Fzd2	12.3575	12.0017
Fzd5	3.50358	8.022
Fzd8	4.75305	3.6576
G6pd2 /// G6pdx	7.15073	7.52715
Gabarap	18.4	24.2613
Gabarapl1	6.87472	10.6151
Gadd45a	1.75761	3.09946
Gadd45b	9.3403	13.1115
Galk2	6.20076	5.70862
Galm	6.24914	12.4472
Galnt1	8.19163	2.10464
Galnt2	8.09192	5.71321
Ganab	9.72537	6.51352
Gapdh	50.4589	84.2264
Gas1	31.392	6.11809
Gas2	11.5633	2.01573
Gas2l3	5.73554	5.7354
Gatsl2	2.39606	2.68532
Gatsl3	4.66566	4.38413
Gbf1	7.51996	3.3218
Gch1	5.84962	4.14314
Gclm	4.40929	11.5486
Gda	2.79584	7.03917
Gdap2	8.29983	9.95521
Gemin7	3.75916	4.80686
Get4	4.55202	1.61353
Ggcx	11.0903	7.12894
Gigyf1	1.74043	1.91196
Gins2	2.19484	3.16159
Git2	2.21006	3.30298
Gja1	21.8964	20.8303
Gjc1	5.64295	2.9626
Glb1	13.4001	10.7792
Glg1	16.0639	11.8821
Glo1	12.0276	2.82929
Glrx5	6.39854	12.1285
Gltpd1	4.48434	4.45019
Glud1	37.4795	5.13399
Glyr1	5.87575	9.14049
Gm11276 /// Hist1h2ao	98.8734	76.3933
Gm11428	3.71764	2.25201
Gm12597 /// Gm13280 /// Ifna1 /// Ifna12 /// Ifna5 /// Ifna6 /// Ifna7 /// Ifna9 /// Ifnab	2.55853	2.96531
Gm13430 /// Sumo2	2.3699	2.70244
Gm16517	3.47174	7.58178
Gm1821 /// Ubb	3.7248	6.38919
Gm2382 /// Mthfs	4.77155	4.64799
Gm2a	8.11021	9.46871
Gm6277	1.96819	2.3809
Gm6768 /// Ncoa4	6.2207	15.3049
Gm8096 /// Phgdh	11.4643	19.5214
Gm8801 /// Ppp1r10	3.95521	6.18378
Gmcl1	6.54546	2.95933
Gmppa	6.20018	9.11877
Gna12	3.25879	6.25081
Gna13	12.1503	13.7678
Gnai2	19.5711	47.8662
Gnaq	9.56342	2.32099
Gnb2	26.3659	56.1838
Gng11	4.69889	5.30344
Gnpda2	3.43919	8.4103
Gnpnat1	5.33123	6.19448
Gopc	2.78797	2.73238
Gorasp2	11.1973	15.401
Gosr2	5.28895	2.69378
Gp1bb /// Sept5	3.52155	2.92059
Gpaa1	7.31895	6.35194
Gpatch8	2.52846	4.08272
Gpc4	11.0195	20.2493
Gpd1l	3.49847	5.18644
Gpn2	2.97017	5.36092
Gpr107	13.7406	10.0396
Gpr108	14.2007	9.25052
Gpr137b /// Gpr137b-ps	2.97131	3.25643
Gpr172b	2.19278	1.95154
Gprc5b	7.22915	2.95233
Gps1	10.835	20.4545
Gpx4	27.4952	42.7213
Grb2	6.26634	5.70866
Grcc10	23.4657	16.8028
Grhpr	3.8505	3.63861
Grsf1	3.77084	5.89085
Gsn	27.9167	80.6595
Gspt2	5.31544	3.21242
Gsr	7.72596	13.8897
Gsta4	6.12346	4.22744
Gstk1	3.45532	3.13931
Gstm2	10.4229	14.5054
Gstm5	13.9677	11.4257
Gtf2h1	6.90734	19.239
Gtf2h4	3.56144	3.72843
Gtf2i	5.75024	7.49251
Gtf2ird1	10.1849	15.8135
Gtf3c2	2.06043	3.98148
Gtf3c3	5.89532	6.16723
Gtl3	2.94671	3.89296
Gtpbp2	2.00623	4.59797
Gtse1	2.66279	4.21962
Gusb	14.7064	4.15327
Gyg	3.63584	10.7979
Gzf1	3.23146	3.21903
H13	9.31182	12.624
H1f0	27.2517	12.3078
H2-D1	20.1813	3.95652
H2-D1 /// H2-K1 /// LOC100044874	4.28522	3.73704
H2-D1 /// H2-L	11.447	18.0778
H2-K1	12.276	5.03376
H2afx	3.82767	5.7534
H2afy	4.98923	9.72831
H3f3a	13.7727	18.7184
H60a	6.15903	28.5778
Haghl	3.55847	2.94964
Hars2	4.71385	4.86655
Haus2	1.97241	4.27099
Haus7	2.21417	4.07672
Hbp1	8.82359	7.56614
Hbxip	8.74871	14.2201
Hccs	5.76644	4.90112
Hcfc1r1	14.4192	17.5774
Hdgf	7.96197	10.0145
Hdlbp	23.2111	7.96855
Heatr2	3.9536	7.54691
Heatr6	2.55097	3.95345
Hebp1	2.05627	4.1951
Hebp2	3.3348	2.61911
Heca	4.46771	2.16472
Herc6	1.87205	3.14522
Hes1	8.95619	21.1597
Hes6	7.00805	12.7863
Hgs	6.20907	15.7768
Hibadh	10.1671	13.372
Hipk2	4.62453	2.21192
Hipk3	8.65794	12.281
Hist1h3a /// Hist1h3b /// Hist1h3c /// Hist1h3d /// Hist1h3e /// Hist1h3f /// Hist1h3g /// Hist1h3h /// Hist1h3i /// Hist2h3b /// Hist2h3c1 /// Hist2h3c2-ps	6.51067	6.03633
Hist3h2a	2.22339	2.45218
Hmbs	7.96015	8.81912
Hmgb1	1.79584	2.54667
Hmgcl	3.87443	2.03781
Hmgcs1	5.01415	6.32393
Hn1	8.7918	20.2272
Hn1l	6.89291	7.52774
Hopx	3.69744	6.30549
Hoxa10	25.6516	17.2312
Hoxa11	5.8056	4.8267
Hoxa9	3.14704	4.11367
Hoxc10	3.76057	10.6273
Hoxd8	4.5998	4.31919
Hpcal1	3.28388	13.8467
Hps1	2.09044	4.12882
Hras1	5.96818	13.5274
Hs2st1	2.93389	3.37205
Hsd17b10	9.25339	7.379
Hsd17b11	6.15695	7.67077
Hsd17b12	19.1007	42.6457
Hsdl1	2.68974	4.88203
Hspa13	2.62405	1.98706
Hspa1b	6.85612	15.2342
Hspa4	7.81531	12.2309
Hspa9	3.35906	3.31994
Hspb1	5.9545	44.2134
Hspb8	4.95978	9.16663
Hspbp1	3.71332	7.99779
Htra1	6.96171	20.6208
Htt	2.13916	4.28616
Hyal2	3.0846	2.6498
Hyou1	4.64563	9.10974
Id1	66.6135	40.4469
Id2	30.8795	6.41146
Idh3a	3.93187	3.11754
Ier2	14.3826	13.3549
Ier3	4.40778	6.9348
Ier5l	6.21719	7.79623
Ifi202b	5.8207	8.15139
Ifi27l1	8.28416	6.84054
Ifi35	2.8726	4.05329
Ift81	3.40674	3.74759
Igf1r	12.805	2.17778
Igf2r	13.6528	5.73555
Igfbp2	7.06551	48.5814
Igfbp4	6.36521	6.96601
Igfbp5	12.578	8.32039
Igh-6	3.09237	5.41751
Igsf3	1.7243	1.89977
Ikbkg	3.23206	1.57889
Ikzf5	6.75512	9.24978
Il13ra1	2.7345	2.84127
Il17re	2.0516	3.21826
Il2rg	2.03958	2.35394
Il4ra	2.96313	5.1894
Il6st	10.1962	4.09477
Ildr2	3.56244	5.55991
Ilf2	7.20261	6.4813
Ilkap	7.17461	8.48925
Ilvbl	7.92644	9.90892
Impa1	8.31899	6.82563
Ing1	15.0658	17.7781
Ing3	4.57805	4.88091
Inppl1	4.52378	9.44767
Ins1	4.65078	4.4899
Insc	3.93274	8.91051
Ints12	2.95075	2.22633
Ints3	2.28904	4.93219
Ints6	5.37231	9.40115
Ints8	4.25419	7.06281
Ipo4	2.79874	2.34759
Iqgap1	12.1498	12.6684
Irak2	2.21798	4.59379
Irf3	2.3233	2.85278
Irx5	2.58431	27.375
Isl1	1.67464	1.70642
Isyna1	6.8876	7.67328
Itfg1	8.56694	7.17634
Itgav	4.63802	2.99673
Itgb5	9.46185	13.9754
Itm2b	32.2487	4.43363
Itpk1	2.33483	3.37591
Itpr1	5.30317	4.84464
Itpr3	6.67172	5.41045
Jagn1	4.61517	8.99266
Jak1	6.94888	7.67913
Jkamp	3.54334	4.77388
Jmjd6	8.33965	8.40271
Josd1	6.0601	7.29257
Josd2	7.52612	15.5483
Junb	3.1812	3.71788
Kars	6.79099	11.0826
Kat5	5.74149	11.2866
Kbtbd2	5.98981	14.7061
Kcp	1.71291	1.87962
Kctd5	2.75378	8.81356
Kdelr1	5.90127	6.94269
Kdelr2	27.5062	7.29625
Kdm4a	2.71046	9.24703
Kdm5a	5.78607	6.38942
Kdm6b	7.4837	10.4076
Kdsr	2.92488	5.63735
Keap1	9.65225	4.87477
Khdrbs1	8.15634	9.53886
Kidins220	3.13079	4.28838
Kif11	2.5795	3.52035
Kif3a	4.54682	5.69778
Kif5b	4.35227	8.99178
Kifc1	5.91838	5.37648
Kitl	6.1862	1.86049
Klc1	4.12097	1.55291
Klf13	4.267	8.07433
Klf3	2.63584	3.41201
Klf6	17.669	4.55347
Klf9	8.57494	3.07917
Klhdc3	8.68965	3.12194
Klhdc8a	5.49127	3.2938
Klhl24	4.21755	5.81776
Klhl25	3.04197	4.86462
Klhl5	11.6998	28.8178
Kpna1	4.43571	2.75062
Kpna3	1.99631	5.24852
Kpnb1	6.35055	18.2731
Krtcap2	11.0927	9.93683
Kti12	11.2344	11.8487
Lage3	7.50505	9.41404
Lamb1	6.37104	5.2939
Lancl2	1.64353	1.83374
Lass2	3.02005	3.78847
Lass4	2.83581	2.08218
Lclat1	6.95781	8.76028
Ldlrap1	3.33772	3.25709
Lefty1	5.18387	3.79618
Leng9	2.9293	2.01119
Lepre1	15.8008	6.07208
Leprot	3.89602	4.77382
Leprotl1	3.11694	7.01662
Lgals1	39.9365	90.9852
Lgals3bp	23.6877	19.9778
Lgmn	13.6683	12.5131
Lhfpl2	3.52851	3.93687
Lig3	1.62358	1.53973
Lima1	5.92364	3.11032
Limd1	5.07673	6.05526
Limd2	9.155	8.71987
Lims1	10.7413	8.15928
Lin7c	3.94622	5.90264
Lipa	4.47008	3.74601
Litaf	8.04062	5.11686
Lman1	6.02042	9.63676
Lmf1	4.91585	4.3194
Lmf2	5.92575	4.96832
Lmo4	7.80316	6.47499
LOC100045709 /// Ublcp1	4.73096	3.95782
LOC100046166 /// Tbrg4	2.15824	2.59036
LOC100047604 /// Psmg2	9.9268	13.9059
LOC100502668	5.50083	1.76519
LOC100502825 /// Rpl37	9.66748	13.3592
LOC100503839 /// Serf2	3.58493	5.93019
LOC100504120 /// Ssh2	2.86213	1.95418
LOC100505240 /// Nrxn3	2.33201	2.28432
LOC100505264 /// Me2	5.18826	14.8636
Lonp2	8.22634	11.0694
Loxl2	6.29483	7.93653
Lpcat3	14.257	11.3941
Lpcat4	2.76046	1.9453
Lphn1	2.20465	2.07016
Lphn2	14.567	3.04282
Lpp	38.5499	44.513
Lrba	10.8865	4.10937
Lrch4 /// Lrch4-sap25 /// Sap25	4.31071	1.85854
Lrig3	28.2235	6.79326
Lrp10	13.1078	22.8872
Lrp12	6.96805	5.18562
Lrpap1	4.39238	3.19583
Lrrc41	13.2801	11.5293
Lrrc8a	5.1959	5.69806
Lsm10	9.92764	9.10328
Lsm2	5.50551	11.4897
Lsp1	2.96819	8.07514
Lsr	1.97384	1.50602
Ltbr	10.8977	9.53626
Ltn1	1.66469	2.23492
Luc7l	6.3438	6.316
Luc7l2	6.51898	7.32477
Luzp1	2.17374	3.69297
Ly6c1 /// Ly6c2	20.4077	10.9837
Ly6e	41.954	30.2499
Lypla1	8.50758	6.16558
Lysmd3	4.29994	3.77237
Macf1	2.3095	4.52727
Macrod1	5.00738	3.39971
Mad2l1bp	2.09962	3.16822
Mad2l2	1.52357	4.88005
Mag	2.05832	2.55848
Mamdc2	4.48028	11.9624
Maml1	2.40132	3.07329
Man2b1	15.2185	23.326
Map1lc3a	5.76918	9.59337
Map2k2	5.43008	8.795
Map2k3	14.3656	12.9193
Map2k5	4.29805	7.98117
Map2k7	3.54301	6.14199
Map3k3	7.07307	13.8883
Map4k4	3.58228	6.68353
Mapk1	14.0266	2.95788
Mapk12	3.08068	3.59031
Mapk3	12.944	21.8822
Mapkap1	8.3682	2.17451
Mapre1	3.12266	7.17647
Mapre2	6.26367	6.22894
Marcks	4.59023	13.1864
Marcksl1	7.2744	21.0195
Marveld1	4.60049	4.50678
Masp1	4.6902	7.13593
Matr3	3.46233	4.61523
Max	2.60093	4.08159
Mbd3	4.61921	8.4421
Mbnl2	24.1089	19.6402
Mboat7	5.80541	7.20501
Mbtps1	4.48892	4.02272
Mcm2	12.9168	17.4955
Mcm3	5.75187	2.75489
Mdp1	5.76222	2.38308
Mecr	1.55869	3.55939
Med13l	19.8378	13.8577
Med15	2.06111	4.33455
Med16	3.30972	5.93068
Med24	7.62824	8.17699
Med27	9.78025	13.8505
Med28	12.0798	22.9111
Med9	3.64816	7.05641
Mef2a	9.84653	7.65694
membrane-associated ring finger (C3HC4) 7	7.05116	9.5974
Men1	6.70968	8.60686
Mepce	3.1488	4.63986
Mesdc1	2.03054	3.43952
Metap2	1.8502	3.17391
Metrn	6.08902	6.54551
Metrnl	5.43139	5.22475
Mett11d1	3.68131	3.54506
Mettl1	3.33382	4.02789
Mettl6	3.2382	2.53005
Mfap3	5.7565	5.02745
Mfhas1	2.76514	3.44944
Mfsd1	5.98705	11.7343
Mfsd11	25.6769	15.9981
Mfsd5	10.8956	14.5526
Mgat1	14.2364	12.5274
Mgat2	7.28522	6.62838
Mgat4b	4.67546	8.23035
Mgea5	5.31129	7.23949
Mgrn1	2.86574	3.57846
Mgst3	23.2212	28.7729
Mia3	4.63461	6.84758
Mier1	2.62927	2.64076
Mier2	3.63111	4.5138
Mink1	2.09659	2.94157
Mios	1.92889	1.63288
Mkks	2.87776	6.40478
Mkrn1	2.6705	3.18345
Mlf2	24.3342	46.8661
Mll3	3.92245	2.47949
Mllt6	2.98048	3.96235
Mlx	1.79607	2.55465
Mmachc	3.52518	4.1471
Mmd	3.26534	7.97111
Mmgt2	5.79176	8.59158
Mmp14	15.8065	26.8355
Mmp2	14.9462	24.3448
Mms19	4.83154	4.96201
Mobkl2a	2.90658	6.01712
Mobkl3	2.77044	3.12114
Mogs	3.96114	2.0553
Morn4	3.42806	6.02183
Mpdu1	4.4563	5.6267
Mpdz	3.02925	2.97613
Mphosph6	3.26974	4.50322
Mpi	3.67015	6.5069
Mpp1	8.82389	11.7954
Mprip	4.9179	12.78
Mpst	3.64764	4.6056
Mras	8.93993	8.47536
Mrpl14	9.77004	9.54144
Mrpl19	4.68633	5.39535
Mrpl23	3.74992	7.1426
Mrpl27	20.1565	30.1599
Mrpl3	10.2631	12.7465
Mrpl32	5.90696	8.1068
Mrpl34	6.21494	8.82405
Mrpl35	2.30054	2.7113
Mrpl4	5.73388	9.83657
Mrpl43	12.9745	19.2071
Mrpl50	5.50624	4.2606
Mrpl52	3.20906	4.73191
Mrpl9	8.08641	3.19161
Mrps11	2.8716	5.37891
Mrps23	21.6084	26.982
Mrps34	5.61325	7.66262
Mrps5	2.64783	3.11792
Msl1	3.44666	2.72149
Mta3	6.91091	5.37826
Mtap	11.5615	4.34042
Mtf2	2.90494	2.87802
Mtfr1	3.70626	5.37233
Mthfd1	3.68067	6.39467
Mtmr2	9.24044	12.4773
Mtmr6	4.76334	5.31425
Mtpn	3.35473	4.57876
Mtrr	2.86671	4.48895
Mtss1	1.62191	6.2203
Mtus1	4.9655	2.90185
Mtvr2 /// Sssca1	8.79422	16.2767
Mvd	3.41256	3.18581
Mxi1	8.0006	3.6738
Mxra8	15.4726	28.7755
Mycbp2	10.475	6.84274
Mycn	43.2469	32.6928
Mylip	3.29089	2.21802
Mylk	14.9988	6.27775
Mynn	3.92499	2.84749
Myst2	8.24054	12.6693
Mzt2	9.73554	13.0083
N4bp1	5.67572	6.26527
Naa10	10.088	10.7552
Naa35	8.85854	3.34437
Naaa	5.06189	4.93302
Nacc2	2.84536	5.73682
Nagk	8.02774	11.5911
Naglu	6.10555	6.32329
Napa	7.22624	8.97245
Nav1	2.79487	5.38786
Nbea	3.09036	3.69859
Nbeal1	6.70639	6.44459
Ncaph	3.23266	2.15384
Ncaph2	7.43066	12.2315
Nceh1	6.07305	8.56837
Nckipsd	2.16607	3.12376
Ncln	6.95946	18.7672
Ncoa1	2.30246	3.25705
Ncor1	7.43307	9.84559
Ncrna00081	7.2509	13.1742
Ndel1	1.82913	5.67593
Ndrg3	8.41758	1.66084
Ndst1	7.27299	10.0174
Ndst2	3.31038	2.08562
Ndufa11	10.7627	11.0748
Ndufa3	13.1323	20.1127
Ndufa7	8.02903	10.2331
Ndufab1	19.775	25.3504
Ndufaf1	7.21369	9.26833
Ndufaf3	7.73481	5.7883
Ndufb11	2.27984	2.26567
Ndufb2	3.86249	4.16511
Ndufc1	10.2871	9.94215
Ndufc2	7.63537	7.23082
Ndufs5	24.1023	28.1387
Ndufs8	22.7573	27.0551
Ndufv2	18.2602	26.3283
Nedd1	3.29114	2.1402
Net1	10.314	4.78328
Neu1	4.55753	5.45657
Nfib	14.5833	7.22679
Nfic	1.65915	3.01404
Nfkbia	9.30462	8.46641
Nfkbiz	3.7154	1.64454
Nhp2	14.9526	47.8127
Nhsl2	3.80212	3.7579
Nicn1	7.89212	9.64152
Nid1	6.93907	5.9439
Nif3l1	1.89953	5.24119
Ninj1	13.2528	6.69399
Nit1	4.85368	5.63828
Nit2	3.2399	6.65933
Nkiras2	2.53854	5.42861
Nme4	2.67597	5.83696
Nmral1	2.87602	4.07994
Nmu	11.5051	3.72895
Nnt	4.19548	10.3446
Noc4l	5.9283	7.12484
Nol11	23.8709	21.5895
Nomo1	6.74353	8.42433
Npc2	1.84892	37.7771
Nphp1	1.91996	2.0967
Npm3 /// Npm3-ps1	8.19194	18.8341
Nprl2	3.28585	2.49479
Nr2f2	5.66078	10.4614
Nr4a1	6.18991	15.394
Nrip1	3.59471	2.2866
Nrm	4.72587	3.71767
Nrp1	15.0733	3.84951
Nsdhl	22.5077	23.2598
Nsf	3.21471	7.15126
Nsfl1c	12.4417	11.8521
Nsmce4a	1.73491	1.98614
Nsun3	3.0111	3.69367
Nt5c3	15.7569	15.2883
Nt5m	2.15379	2.25188
Ntan1	4.35971	7.80468
Ntn4	1.84163	2.77544
Nub1	2.57254	5.52123
Nubp1	6.54849	7.06681
Nubp2	7.92914	15.1138
Nucb1	12.7611	10.3314
Nudcd1	4.6393	6.74838
Nudt16	2.17937	2.88619
Nudt16l1	4.20564	4.68133
Nudt19	5.05945	8.09127
Nudt4	10.8807	33.0849
Nudt5	5.21536	15.2197
Nuf2	3.55091	3.35032
Nufip2	3.28284	5.26292
Nup205	6.03492	2.0664
Nup35	9.62392	13.2267
Nup37	5.88916	7.4855
Nup54	3.32817	3.98716
Nup98	1.77648	5.04456
Nupl1	3.63197	7.39303
Nutf2 /// Nutf2-ps1	9.60219	10.8094
Nxn	5.12802	18.1795
Oaf	54.4275	19.3181
Obfc1	3.04621	2.80493
Odz4	5.50346	2.71939
Ogdh	5.35847	9.83004
Ogfr	7.97571	3.0939
Ogg1	2.93465	2.82314
Ogt	3.70095	3.05981
Olfml2b	20.162	7.30996
Orai1	4.0471	2.79566
Ormdl2	4.70634	14.6796
Ormdl3	8.99754	9.2036
Os9	10.5647	4.53874
Osbpl1a	3.73243	5.1968
Otub1	5.08252	8.75557
Oxa1l	5.55559	8.39669
P2rx4	5.65999	1.96814
P4ha1	20.4658	9.31203
Pabpc1	4.36533	19.2891
Pacs2	5.1362	12.4268
Pacsin3	4.26706	3.45292
Pafah1b2	3.18181	10.3526
Paip1	4.17053	3.25339
Pak1ip1	7.77753	7.57475
Palld	1.68906	28.5667
Pank3	6.44919	10.2943
Paox	3.52408	2.6021
Pard6a	3.71406	4.0809
Parn	3.18149	5.76479
Parp10 /// Plec	1.69309	2.47307
Pbrm1	4.57625	2.72816
Pbxip1	6.97564	14.5886
Pcbp2	2.41427	7.48117
Pcbp4	5.30617	4.50597
Pccb	5.69047	5.60994
Pcdh18	5.48291	5.80999
Pcdh19	5.42706	8.43297
Pcdh7	4.03876	3.07399
Pcdhb15	1.6436	3.22811
Pcmtd1	3.49332	1.76435
Pcnp	4.29439	2.37535
Pcolce	46.0396	17.4189
Pcx	3.29534	1.5625
Pcyt1a	3.98623	2.41338
Pdcl	2.23742	2.40496
Pdgfc	9.01393	23.0546
Pdgfra	8.00783	2.4069
Pdk3	6.30941	3.50937
Pdlim2	4.45373	23.4908
Pdlim5	2.60014	4.7184
Pdlim7	10.7845	15.6255
Pdp1	4.50604	2.50346
Pea15a	3.70884	3.34519
Pef1	11.5622	18.5793
Peli1	5.0553	1.91281
Pex14	3.96811	7.68166
Pex19	3.48423	6.08973
Pex3	4.23961	2.95037
Pfdn1	11.2099	19.4768
Pfkfb1	2.02034	1.75684
Pfkp	2.33678	4.22983
Pgap2	10.5424	11.9061
Pgcp	8.25414	6.46258
Pgls	5.90419	8.49591
Pgm1	4.46892	6.44838
Pgpep1	3.45617	3.24627
Phb	17.8877	22.0282
Phf20	3.48933	4.15129
Phf23	11.1897	14.1479
Phgdh	6.72433	14.1263
Phip	5.91386	2.52997
Phlda3	13.5986	25.2635
Phospho2	3.92325	4.97478
Phtf1	3.47474	4.97398
Pi4k2a	4.38123	3.19378
Pi4k2b	10.1722	4.83088
Pi4kb	5.49871	6.08472
Pias1	6.78271	7.88604
Pias3	3.5313	2.00428
Pias4	2.67513	2.95512
Pigc	5.42652	3.56354
Pigk	5.2395	4.54003
Pigp	4.95485	6.29562
Pigt	4.81485	4.78522
Pigu	5.76082	7.70091
Pigx	6.79261	7.22293
Pih1d1	8.28089	10.3669
Pik3r6	3.45687	4.28236
Pip5k1a	7.51906	10.4731
Pitpnb	6.08085	5.14199
Pkdcc	5.47623	2.50453
Pknox1	4.44618	3.03158
Pla2g12a	6.32107	8.21269
Pla2g15	8.24549	5.07186
Plaa	6.5895	11.4261
Plat	8.04005	15.6479
Plau	7.55503	4.31164
Plbd2	3.6839	5.36347
Pld3	24.9003	20.4133
Pldn	3.7326	7.04781
Plekha3	3.22705	9.33256
Plekhf1	4.09283	6.1376
Plekho1	2.19805	4.27091
Plekho2	1.7338	3.55678
Plin3	5.31884	9.20195
Plk1	6.57449	13.0915
Plrg1	4.87499	4.09101
Plxna3	3.07304	2.24477
Plxnb2	6.99161	10.0284
Plxnd1	3.61188	1.74291
Pmaip1	3.68585	23.4386
Pmm1	5.38404	11.8692
Pnkd	10.1299	10.4386
Pnrc1	4.98748	4.32731
Podn	2.99142	2.71699
Pofut2	9.81667	8.07933
Poglut1	2.69622	2.79583
Polb	3.89532	7.56454
Pold2	12.5615	9.42765
Poldip2	5.71299	7.01372
Pole3	4.07805	4.71647
Polk	5.43311	2.44813
Polr1d	28.8328	3.08349
Polr1e	3.89487	8.42768
Polr2c	3.72968	6.37187
Polr2f	8.64223	19.2877
Polr2i	13.2972	12.3357
Polr3d	4.31676	2.80787
Polr3k	1.61466	3.62387
Pom121	3.07141	3.21022
Pon3	14.2678	20.1295
Pop5	17.012	10.6616
Por	9.32355	6.85489
Ppapdc1b	9.55703	10.2328
Ppdpf	4.40916	3.53881
Ppih	8.63364	10.4687
Ppil2	11.8741	18.1343
Ppm1a	4.99021	2.3496
Ppm1d	1.96395	2.15081
Ppp1cc	5.32728	3.54054
Ppp1r11	5.96787	11.9038
Ppp1r8	3.59878	7.46351
Ppp2cb	5.88842	17.6179
Ppp2r2a	9.89636	5.50974
Ppp2r2d	5.69877	8.00783
Ppp2r5a	5.40148	8.80113
Ppp2r5c	7.63748	13.0076
Ppp2r5d	4.10208	8.01484
Ppp2r5e	6.00203	3.08895
Ppp3r1	8.84429	17.5302
Ppp4c	21.7338	26.8406
Ppp5c	11.9617	14.7287
Ppp6r1	3.1564	4.41007
Ppp6r3	5.60946	6.47529
Pppde1	8.43443	5.89167
Pppde2	2.81873	11.7237
Ppt1	5.71988	5.25156
Pqlc1	4.50619	1.75489
Pqlc2	2.47955	2.92527
Pqlc3	6.12859	17.3797
Praf2	8.67701	13.2593
Pramef8	2.00591	2.62543
Prelid1	31.3273	41.2579
Prelp	6.03173	8.30458
Prickle1	10.9375	7.12593
Prickle4 /// Tomm6	1.60663	12.404
Prkab1	2.54743	4.00071
Prkacb	9.90686	2.00291
Prkcdbp	8.42366	13.538
Prkd3	6.05163	3.31395
Prnp	23.1627	33.3833
Prorsd1	3.52783	3.18491
Prpf19	18.8255	19.9865
Prpf40a	11.05	2.75985
Prps1	4.51569	5.31473
Prps2	2.66593	3.77329
Prpsap2	6.84945	7.1748
Prrc1	4.71041	3.96103
Prrx1	3.50916	18.4592
Prrx2	5.12335	16.8856
Psap	17.2387	20.483
Psen1	3.83852	4.67633
Psenen	13.086	12.2012
Pskh1	2.25031	6.26693
Psmb3	33.4809	57.9899
Psmb4	2.22288	2.6563
Psmd10	10.9194	11.1526
Psmd11	13.3539	17.993
Psmd4	16.0455	17.8413
Psmd8	25.2466	31.8179
Psme4	2.51192	6.28704
Psmg4	11.0155	11.461
Ptbp1	8.07217	13.7753
Ptcd2	4.26568	7.20225
Ptdss2	7.00623	5.05466
Pten	3.48755	5.80187
Pter	2.82532	7.03364
Ptk7	6.92262	7.28328
Ptplad2	7.85162	8.14972
Ptpn1	3.31088	2.83085
Ptpn12	5.83627	5.82112
Ptprf	3.56054	3.21433
Ptprg	4.61709	8.07735
Pttg1	8.39977	10.911
Pum1	5.16143	4.39014
Pura	8.02183	8.23372
Pus10	7.0033	7.98356
Pvr	14.1498	4.24217
Pvrl2	3.28547	5.05349
Pwwp2b	3.0955	5.92366
Pycrl	3.38806	4.70319
Qdpr	7.51295	8.41905
Qsox1	9.57628	9.05801
Rab10	9.56111	1.72984
Rab11a	4.41085	5.99381
Rab18	9.70377	30.1914
Rab1b	5.9211	13.0319
Rab24	8.51137	12.497
Rab34	9.81157	23.363
Rab3gap1	2.16534	3.04143
Rab5c	7.72969	15.0294
Rab8a	5.52966	6.79255
Rabac1	58.0491	74.0928
Rabif	5.64175	9.71495
Rabl3	2.74931	3.06615
Rac3	1.74078	1.87712
Rad1	10.6528	7.12231
Rad23a	3.44764	5.18683
Rad50	2.53649	3.00704
Rag1ap1	8.74178	9.17503
Rai1	2.42938	4.27692
Rai12	9.57264	12.942
Ralbp1	3.63058	4.52875
Ranbp2	2.94696	3.92435
Ranbp3	3.52215	11.6015
Ranbp9	4.8765	10.5756
Rangap1	4.4349	2.43683
Rap1b	25.8561	56.7134
Rap1gds1	5.5821	14.3479
Rap2b	3.91525	2.91273
Rapgef3	3.01533	2.53519
Rapgef6	2.66204	2.58058
Rasa1	11.2393	7.22928
Rasal2	3.48763	8.81873
Rassf1	1.81851	4.21481
Rassf3	3.29307	12.4708
Rbbp4	15.2506	21.8239
Rbfox2	3.82632	6.01904
Rbm18	7.31965	9.75077
Rbm25	4.59033	10.7307
Rbm39	3.36124	2.51636
Rbm43	5.3976	3.97542
Rbm6	1.96111	5.18482
Rbms1	8.30943	16.001
Rbms3	4.13396	5.50306
Rbpj	6.84085	7.74218
Rc3h2	1.67682	3.03446
Rcan1	8.84376	3.35764
Rcbtb2	6.92532	4.82157
Rce1	2.96605	2.42768
Rchy1	7.76658	9.05932
Rcor1	4.13231	8.73753
Rcor3	6.31463	3.18819
Rdh11	4.03873	6.5348
Reep3	37.9571	4.79268
Rela	5.39777	30.6504
Relb	4.06238	3.13075
Renbp	12.6411	26.1366
Rfc2	3.22259	5.94909
Rfc3	5.22662	2.97409
Rfc4	4.96504	4.85952
Rfc5	2.33074	5.60324
Rfk	10.6474	2.31721
Rfxank	5.86259	2.59317
Rg9mtd2	1.88076	2.89642
Rgl1	2.41252	3.8624
Rgl2	3.88681	5.97488
Rgmb	6.81938	6.64654
Rgs3	4.5156	4.30404
Rhoc	17.3562	1.75701
Rhog	12.4771	21.7109
Rhot1	6.37874	7.61827
Rif1	8.61912	4.69919
Rilpl2	6.32578	7.9642
Riok1	5.88693	7.40241
Riok3	5.15582	5.22533
Ripk3	6.13812	7.46404
Rmnd5b	8.0495	8.73392
Rnase4	9.55514	32.7943
Rnd2	1.69988	2.41707
Rnd3	12.6707	12.0483
Rnf10	1.87502	4.53034
Rnf11	5.03037	9.70828
Rnf114	6.07445	5.74515
Rnf115	4.11191	5.71925
Rnf121	5.82105	4.48498
Rnf122	2.36332	2.4086
Rnf13	3.67011	12.5977
Rnf14	3.1896	10.8591
Rnf168	2.65593	3.27479
Rnf216	2.24421	4.26979
Rnf26	14.4317	5.73841
Rnf34	3.02086	3.79068
Rnf41	4.05259	8.22172
Rora	1.60423	2.45703
Rp2h	2.16348	2.09639
Rpa2	14.3878	11.2736
Rpf1	9.41455	8.57293
Rpl39l	3.37961	14.3259
Rpl7	3.14946	15.4253
Rplp1	51.0096	68.3098
Rpn2	23.3587	29.7939
Rpp40	2.45018	1.78507
Rps10	106.707	126.512
Rps13	25.8176	30.832
Rps16 /// Rps16-ps2	2.13502	19.439
Rps19	19.5026	21.0221
Rps27	5.85683	5.34746
Rps6ka4	10.253	17.1758
Rps6kb1	6.52496	3.30974
Rpusd1	3.68906	4.61486
Rraga	13.9523	21.9729
Rras	17.3803	22.2438
Rrm2	14.303	16.079
Rrp36	4.50173	6.69747
Rrp9	2.65997	5.47762
Rspry1	6.06149	7.16358
Rsu1	4.69601	12.5847
Rtn3	18.3988	9.97441
Rtn4rl1	2.23725	3.31757
Runx1t1	2.33687	2.28034
Ryk	4.61372	18.1776
S100a10	45.6027	73.5945
S1pr2	10.151	6.20239
S1pr3	2.65783	4.10067
Sap30bp	3.59063	3.06891
Sbds	2.11541	4.47252
Sc4mol	13.2016	14.0626
Sc5d	8.74155	9.3273
Scand1	25.9462	40.8163
Scara3	22.6263	4.64685
Scarb1	6.88656	4.16763
Scd2	11.9195	10.1023
Scmh1	3.00362	6.23925
Scyl1	4.2065	1.63847
Sdc1	8.83251	8.71532
Sdc2	3.9507	5.17979
Sdcbp	2.36277	4.56785
Sdccag1	4.32618	2.55299
Sdccag3	7.32611	15.1623
Sdhb	3.99886	4.51753
Sdr39u1	4.52155	3.36796
Sec14l1	2.35878	1.75062
Sec61a1	23.0117	23.3387
Sec61a2	4.5888	2.37244
Sel1l	9.73725	2.59858
Selk	8.92399	15.5932
Selm	31.2536	92.3922
Sema3a	5.37164	5.4556
Sema3c	10.3992	5.57046
Sema3f	4.26868	1.5291
Senp2	6.25459	6.87434
Senp5	3.50637	8.30962
Senp7	3.30274	2.35945
Senp8	2.19133	3.98472
Sephs2	6.4937	9.64651
Sepn1	11.7305	16.501
Sepp1	5.19487	10.7539
septin 10	3.97052	3.46765
septin 11	6.4485	4.64561
Serf1	4.86523	4.46629
Serf2	9.76059	24.3782
Serinc1	9.21295	10.9286
Serinc3	2.69237	5.5338
Serp1	5.01766	7.44185
Serpinf1	30.18	14.5423
Sertad2	5.79872	5.29127
Sertad3	3.73621	2.94043
Setdb1	6.8736	7.33708
Sf3b2	2.22815	3.8076
Sf3b4	5.93302	7.36594
Sf3b5	10.9919	24.4695
Sfmbt1	1.99657	1.85172
Sfxn1	8.73831	15.658
Sgce	12.5628	14.0181
Sgms1	2.10564	1.77923
Sgms2	12.6619	20.3711
Sgta	11.7044	17.6572
Sh3bgrl3	10.9253	18.2872
Sh3gl1	2.3633	5.79171
Sh3pxd2b	4.93495	9.16437
Shf	3.4386	1.65763
Shox2	6.19838	6.72762
Siah2	2.37458	2.04305
Sigmar1	10.0539	9.0975
Sike1	4.2189	8.84416
Sin3a	2.98265	2.62385
Sin3b	8.85095	12.4763
Siva1	4.55091	6.21289
Six4	3.81118	2.14129
Ska1	3.11498	4.21282
Slc10a7	2.35269	1.66867
Slc12a2	5.98851	5.74394
Slc12a7	4.29352	2.67828
Slc17a5	3.37802	2.92979
Slc19a1	7.78385	3.54456
Slc1a4	10.0191	7.37324
Slc1a5	13.5216	9.23355
Slc24a3	3.54019	7.07699
Slc25a1	5.06297	9.21077
Slc25a10	3.06517	5.2479
Slc25a11	9.24651	14.845
Slc25a12	5.18498	4.65993
Slc25a13	5.58875	4.93263
Slc25a24	8.74578	9.66577
Slc25a5	5.29001	4.64706
Slc2a10	3.67626	2.88247
Slc30a7	4.38802	3.28159
Slc31a1	2.4144	4.40006
Slc35a2	5.72672	8.90838
Slc35a4	8.27384	4.94075
Slc35a5	4.73072	6.51708
Slc35b1	9.68803	11.5902
Slc35b2	12.5957	13.5672
Slc35e4	4.69041	4.15361
Slc37a4	1.56756	1.98245
Slc38a1	6.83262	2.54736
Slc39a10	6.9423	3.51672
Slc41a3	2.03086	4.26563
Slc45a4	4.09665	4.33545
Slc48a1	10.0505	16.3549
Slc4a7	5.48279	2.65523
Slc6a6	13.5967	1.50561
Slco3a1	2.19411	5.92899
Slit3	6.99811	12.0072
Slpi	14.4887	6.94037
Slu7	9.49419	7.53645
Smad4	18.3236	32.1623
Smad5	2.54779	3.38163
Smap1	4.19853	2.48288
Smarcc1	9.75619	16.9538
Smarcd3	3.09318	11.3387
Smek1	3.57482	5.27398
Smn1	4.58597	6.59476
Smo	18.0791	7.54022
Smoc1	16.1124	1.84958
Smpd1	7.30997	14.6105
Smpd2	5.95908	9.39563
Smurf2	2.49414	2.22783
Smyd5	3.88054	6.46103
Snai1	5.62137	3.18442
Snap29	1.74045	2.93826
Snapc2	8.16327	9.99705
Snapc3	2.57742	3.7218
Snord123	3.74742	5.49678
Snrnp27	6.46288	7.54207
Snrnp40	1.75894	2.51944
Snrnp48	3.26919	2.59073
Snrpb	31.5425	38.7423
Snrpd3	30.3747	40.7715
Snrpn /// Snurf	5.47632	7.65265
Sntb2	3.33705	4.68335
Snx1	3.15523	4.40676
Snx12	3.52406	9.69958
Snx13	2.94501	3.85119
Snx16	4.53181	4.6688
Snx18	2.40789	2.59119
Snx30	3.61118	3.39336
Snx6	14.6224	15.6353
Socs2	11.5107	9.49431
Socs6	2.77532	4.96359
Sorl1	2.67327	2.41178
Sox11	4.5579	2.87008
Sox14	1.64392	1.95093
Sox4	6.79148	20.7666
Sp1	7.00205	5.8996
Sp3	15.3017	14.6503
Spag7	6.33821	8.92635
Spats2	2.41958	4.46269
Spats2l	4.04389	4.18076
Spdyb	1.58614	1.67942
Spg21	8.30841	16.7876
Sphk1	4.16295	4.48298
Spnb2	16.0291	20.621
Spr	6.52343	13.8491
Spryd4	4.25746	3.61963
Spsb3	4.424	5.71373
Sptlc1	5.8311	8.63166
Sqle	10.8746	7.4791
Sqstm1	11.4706	22.8857
Srd5a3	4.73507	16.099
Srpk2	4.04306	4.00241
Srprb	9.72173	1.92983
Srr	2.06572	2.09066
Srsf1	6.01027	6.11869
Srsf2	12.0555	15.0838
Ssbp3	12.7093	23.5095
Ssfa2	3.42141	4.11031
Ssna1	8.79116	16.5516
Sspn	6.01263	4.4576
Ssr4	91.4939	84.6508
Sssca1	4.92357	5.63754
Ssu72	4.39248	5.90136
St13	5.29169	5.17959
St3gal2	5.26359	8.41356
St3gal3	2.39101	1.91099
St3gal4	8.6377	7.23429
St3gal5	4.24331	2.55749
St3gal6	2.58303	2.10713
St7l	4.95785	3.54874
Stam	3.99065	1.92392
Stambp	8.54994	10.6922
Stambpl1	3.11435	7.41697
Stard3	2.15209	1.65292
Stat1	3.38998	2.42696
Stat6	4.33929	8.14769
Stau1	3.91804	2.35814
Stau2	3.01964	8.91295
Stc1	11.055	3.00528
Steap2	6.91393	18.847
Steap3	3.00396	3.38948
Stim1	2.02083	2.94364
Strn3	14.7619	9.45405
Stx18	3.86911	3.37805
Stx6	4.2191	6.23662
Suclg2	4.36433	6.15083
Sugt1	7.79778	11.4233
Sulf2	12.499	4.52852
Suox	6.93393	5.97101
Supv3l1	8.06132	9.47953
Surf4	6.05994	8.40266
Suv420h1	3.09686	2.65096
Suz12	4.67801	4.34142
Svil	6.20297	7.52761
Syap1	4.57299	9.22023
Syde2	4.89801	8.09589
Syngr2	2.94913	6.66786
Synj1	2.47974	4.34351
Sypl	9.04798	10.4173
Syvn1	2.92502	4.31971
Tab1	2.3021	2.37148
Tacc1	3.72478	4.88194
Taf1b	2.06574	2.28634
Tagln	3.27007	36.5001
Tagln2	7.20168	17.3983
Taldo1	7.79098	12.3017
Tank	3.22896	4.87751
Taok1	6.615	6.31443
Tap2	3.53247	3.09113
Tapbp	12.7411	12.5398
Tardbp	5.68502	2.35324
Tax1bp1	12.2774	18.1112
Tbc1d10a	4.09381	6.52181
Tbc1d10b	2.94051	3.77903
Tbc1d12	1.54515	2.66525
Tbc1d17	3.89508	3.95791
Tbc1d23	5.75869	4.75164
Tbc1d5	2.38869	6.50164
Tbc1d7	4.43191	6.5275
Tbc1d9b	2.2218	4.39358
Tbl1xr1	2.53	2.04066
Tbx18	7.4679	4.1135
Tbx5	2.87168	1.57504
Tceb2	17.2199	22.4379
Tceb3	2.59585	2.31866
Tcf12	4.68051	8.40972
Tcf20	2.26324	1.68397
Tcf3	6.00168	10.2625
Tcf7l2	4.62131	2.82932
Tcl1b3	2.47097	3.37718
Tcn2	11.3652	15.2265
Tcta	1.90736	2.13617
Tead2	4.04309	9.08824
Tecr	17.0976	12.7469
Tenc1	5.15329	4.26067
Tex10	2.45964	3.14945
Tex261	7.24359	8.41369
Tex264	11.6446	18.2983
Tff1	5.05133	5.11497
Tfg	4.99026	6.03448
Tfrc	6.85785	3.95513
Tgfb1	5.56162	11.2781
Tgfb2	8.77831	7.8606
Thap7	3.61855	5.89722
Thbs2	6.37995	24.9573
Tia1	6.40879	7.18184
Timm13	17.6263	36.106
Timm17b	8.39227	5.67204
Timm50	2.20351	6.05487
Timm9	1.54613	4.22581
Timp2	21.6656	43.2514
Tiparp	5.74	3.18368
Tk1	6.03355	10.6914
Tk2	2.68342	5.05442
Tlk2	4.87188	4.43636
Tlr4	8.9854	3.47859
Tm2d2	2.68454	4.81428
Tm9sf2	1.83184	20.7825
Tm9sf4	5.7517	6.79038
Tmbim4	18.5692	32.541
Tmcc1	3.71947	5.06074
Tmcc2	6.0429	8.07952
Tmco7	2.52386	4.67277
Tmed2	17.1478	6.39413
Tmed5	4.51194	5.42533
Tmed7	5.18666	7.43797
Tmem106b	3.8328	4.57763
Tmem107	10.1096	8.16789
Tmem119	4.64273	23.6436
Tmem120a	6.5735	9.48572
Tmem134	2.93245	5.06839
Tmem141	2.49961	2.21375
Tmem149 /// U2af1l4	6.83736	7.93838
Tmem14c	7.7258	9.87842
Tmem168	4.52247	1.65498
Tmem176a	49.1997	6.89029
Tmem179b	8.32672	5.59756
Tmem181a /// Tmem181b-ps /// Tmem181c-ps /// Tmem181d-ps	7.52347	5.36285
Tmem183a	2.17435	3.49998
Tmem184c	7.3289	11.5007
Tmem188	12.4539	7.49843
Tmem19	6.32481	4.0129
Tmem192	5.57315	10.0243
Tmem2	5.69383	3.32257
Tmem203	4.79803	4.72011
Tmem205	3.7607	6.37477
Tmem210	1.6842	1.84588
Tmem214	5.15424	5.05413
Tmem218	2.55912	3.67362
Tmem231	5.26244	4.69353
Tmem30a	15.3571	19.629
Tmem33	9.73302	5.84521
Tmem37	3.49223	2.59341
Tmem38b	11.6466	8.66621
Tmem41b	2.54002	1.74698
Tmem45a	20.7923	9.80351
Tmem49	6.71988	7.2597
Tmem50a	21.5236	22.6873
Tmem60	3.60571	4.02203
Tmem70	3.68822	6.25819
Tmem86a	4.04902	3.43062
Tmem9	6.06064	8.04373
Tmem93	5.87233	4.31259
Tmem9b	8.87101	11.8761
Tmlhe	4.33658	6.71498
Tmsb10	2.1006	19.2395
Tmsb4x	5.44787	10.7079
Tmx2	5.83705	14.5446
Tnfrsf12a	14.8201	31.2931
Tnfrsf1a	9.0602	5.88943
Tnfrsf4	1.57366	2.17405
Tnpo2	7.79634	1.53881
Tnrc6a	22.2479	24.1609
Tob1	7.17161	3.63172
Toe1	5.41312	4.82103
Tollip	2.19999	10.4173
Tom1	5.05244	7.27092
Tomm40	11.2366	22.4354
Top1	7.53503	7.43644
Tor1aip1	2.39011	5.85578
Tor1aip2	3.24193	2.3126
Tor1b	2.05988	3.73661
Tor2a	6.19685	5.04521
Tor3a	4.67843	7.06214
Tpd52	2.15902	2.54212
Tpp1	6.39345	2.72299
Tpp2	3.12794	6.65267
Tprkb	9.30142	3.48204
Tpx2	5.12827	4.8458
Trabd	4.1528	4.22276
Traf2	4.84576	3.23451
Traf3ip2	2.85616	3.05894
Trappc1	11.2557	13.9939
Trappc2	5.80761	8.71104
Trappc2l	8.96958	21.4477
Trappc3	21.1319	31.5234
Trappc4	7.97801	9.36641
Trib1	6.91445	1.88926
Trib2	13.3592	5.83445
Trim13	4.45309	6.07313
Trim2	2.46449	4.05943
Trim24	3.25284	7.84942
Trim35	4.98669	6.85216
Trio	6.56776	9.90623
Trip10	3.83157	4.65635
[truncated: 184 more rows]
