# Supplementary material for: HEY1-NCOA2 expression modulates chondrogenic differentiation and induces mesenchymal chondrosarcoma in mice
Source: JCI Insight. 2023 May 22;8(10):e160279. doi: 10.1172/jci.insight.160279 (PMC10322689; doi:10.1172/jci.insight.160279)
Supplement: Supplemental table 4 [file jciinsight-8-160279-s175.xlsx]

## Sheet: ChIP peaks
C24-HN2			C5-HN2			C24-H3K27ac			C24-H3K4me3			C24-H3K27me3			C24-Runx2			C24-Runx3			C24sgRunx2-HN2			C24sgRunx2-H3K27ac			C24sgRunx2-Runx3
Chromosome	Start	End	Chromosome	Start	End	Chromosome	Start	End	Chromosome	Start	End	Chromosome	Start	End	Chromosome	Start	End	Chromosome	Start	End	Chromosome	Start	End	Chromosome	Start	End	Chromosome	Start	End
chr1	3660826	3661994	chr1	3036104	3037241	chr1	4774785	4776148	chr1	3658290	3662890	chr1	4481508	4487723	chr1	4737904	4738646	chr1	4738086	4738661	chr1	3629015	3629489	chr1	3659870	3661582	chr1	3660433	3661174
chr1	4815795	4816191	chr1	3404401	3405178	chr1	4797330	4798653	chr1	4401951	4402995	chr1	4784217	4784794	chr1	4775468	4775993	chr1	4775040	4775406	chr1	3660360	3662867	chr1	3661775	3662825	chr1	3661244	3661577
chr1	5066313	5066893	chr1	3426806	3427602	chr1	4846778	4849743	chr1	4479583	4480057	chr1	4785198	4785765	chr1	4815692	4816204	chr1	4775512	4776027	chr1	3890438	3891093	chr1	4774750	4776284	chr1	3661712	3662178
chr1	5164522	5165182	chr1	3504524	3505512	chr1	4850533	4852065	chr1	4480161	4488106	chr1	5006101	5009386	chr1	4847462	4848214	chr1	4815806	4816176	chr1	4051684	4052208	chr1	4797878	4798361	chr1	3662276	3662894
chr1	5315976	5316740	chr1	3659781	3663215	chr1	5072960	5073938	chr1	4561153	4562557	chr1	5009593	5012351	chr1	5012908	5013272	chr1	4847572	4848129	chr1	4248390	4248852	chr1	4846842	4850156	chr1	4774885	4776121
chr1	6269604	6270809	chr1	3968679	3969400	chr1	6203126	6206888	chr1	4773917	4777360	chr1	5901283	5902214	chr1	5066239	5066899	chr1	4848161	4848527	chr1	4444767	4445366	chr1	4850785	4852063	chr1	4847509	4848100
chr1	6277656	6278705	chr1	4187273	4188265	chr1	6266542	6274386	chr1	4796770	4799523	chr1	5905802	5910369	chr1	5072840	5073485	chr1	5066362	5066862	chr1	4797631	4798425	chr1	5065583	5066821	chr1	4848103	4848621
chr1	6303209	6303595	chr1	4390972	4392437	chr1	6274423	6279991	chr1	4846413	4850679	chr1	9288050	9291594	chr1	5164448	5165007	chr1	5072918	5073567	chr1	5004781	5005154	chr1	5072326	5073967	chr1	4864178	4865158
chr1	9795472	9796807	chr1	4395033	4396189	chr1	6280007	6281138	chr1	5008452	5011297	chr1	9738266	9738989	chr1	5281626	5282014	chr1	5164474	5165052	chr1	5005461	5005926	chr1	6203793	6206181	chr1	5012642	5013332
chr1	9805692	9806120	chr1	4402336	4403255	chr1	6296791	6298092	chr1	5072526	5075154	chr1	9956420	9958257	chr1	5315891	5316843	chr1	5248151	5248757	chr1	5012683	5013215	chr1	6266964	6268155	chr1	5062585	5062938
chr1	9837927	9838956	chr1	4412254	4413063	chr1	6300857	6304470	chr1	5799773	5800403	chr1	10808392	10808938	chr1	6204421	6204994	chr1	5281449	5281962	chr1	5066468	5066838	chr1	6268168	6273366	chr1	5066242	5066893
chr1	9994662	9995031	chr1	4444558	4445593	chr1	7077922	7080003	chr1	6202354	6207095	chr1	10982913	10984973	chr1	6269610	6270787	chr1	5287379	5287809	chr1	5072940	5073500	chr1	6275704	6281106	chr1	5072908	5073510
chr1	12052799	12053381	chr1	4469505	4470380	chr1	7387560	7388185	chr1	6269834	6270683	chr1	12681712	12682879	chr1	6277582	6278796	chr1	5315940	5316833	chr1	6169889	6170490	chr1	6300579	6301367	chr1	6170106	6170452
chr1	12107152	12107576	chr1	4481486	4482985	chr1	7388196	7388951	chr1	6372454	6373925	chr1	12682892	12683737	chr1	6302730	6303577	chr1	6204478	6204859	chr1	6204368	6205323	chr1	6301485	6303830	chr1	6204361	6204851
chr1	12231998	12232343	chr1	4483028	4483929	chr1	9535222	9537307	chr1	6425230	6426552	chr1	12775551	12776128	chr1	6372829	6373285	chr1	6269713	6270954	chr1	6269587	6270811	chr1	6426052	6426399	chr1	6269685	6270880
chr1	12265388	12266073	chr1	4486089	4486979	chr1	9617130	9618370	chr1	7077622	7081282	chr1	12978880	12979781	chr1	7078871	7079399	chr1	6277193	6277564	chr1	6277619	6278803	chr1	7077929	7079117	chr1	6277713	6278712
chr1	12275542	12276313	chr1	4487341	4487886	chr1	9618487	9621627	chr1	7196003	7197089	chr1	12979806	12982446	chr1	7102180	7102703	chr1	6277685	6278711	chr1	6296772	6297184	chr1	7079119	7081000	chr1	6302715	6303598
chr1	12277739	12278425	chr1	4497548	4498247	chr1	9689727	9690545	chr1	7386631	7389463	chr1	12983658	12984285	chr1	7387198	7388813	chr1	6302672	6303016	chr1	6301920	6302284	chr1	7094670	7095408	chr1	7078554	7079625
chr1	12380629	12381054	chr1	4510396	4511262	chr1	9690558	9691529	chr1	7466726	7467266	chr1	13012199	13012768	chr1	9535147	9535891	chr1	6303039	6303687	chr1	7078342	7079733	chr1	7128134	7129281	chr1	7129091	7129615
chr1	12456170	12456679	chr1	4517424	4518066	chr1	9735927	9738772	chr1	7699282	7699597	chr1	13065468	13066869	chr1	9617480	9617822	chr1	6372853	6373226	chr1	7128963	7129673	chr1	7129392	7130088	chr1	7387640	7388676
chr1	12613192	12613764	chr1	4539924	4540573	chr1	9762908	9764070	chr1	7984554	7985453	chr1	13069493	13070300	chr1	9620302	9620875	chr1	6809938	6810317	chr1	8853456	8854532	chr1	7387657	7388071	chr1	8853651	8854364
chr1	12621706	12622179	chr1	4560819	4563196	chr1	9786980	9790188	chr1	7985557	7986313	chr1	13084116	13087963	chr1	9690206	9691200	chr1	7078620	7079613	chr1	8857519	8858408	chr1	7388210	7388903	chr1	8857623	8858362
chr1	12804266	12805570	chr1	4606184	4607210	chr1	9794530	9797592	chr1	8147027	8148090	chr1	13108539	13109387	chr1	9738271	9738732	chr1	7102333	7102801	chr1	8932247	8932991	chr1	8852711	8855566	chr1	8932276	8932669
chr1	13291407	13292029	chr1	4610342	4611373	chr1	9838466	9839282	chr1	8650393	8650946	chr1	13109685	13111100	chr1	9758816	9759207	chr1	7386941	7387431	chr1	9197069	9198028	chr1	8855900	8859116	chr1	9044357	9044752
chr1	13362819	13363342	chr1	4631770	4632448	chr1	9931800	9934946	chr1	8651638	8652214	chr1	13111832	13112756	chr1	9762881	9763630	chr1	7387670	7388717	chr1	9535254	9536399	chr1	8931340	8933294	chr1	9122666	9123059
chr1	13417645	13418539	chr1	4735371	4736637	chr1	10027062	10030705	chr1	9226722	9227853	chr1	13113482	13119546	chr1	9787821	9789120	chr1	9226507	9226870	chr1	9537979	9538591	chr1	9196921	9199991	chr1	9197353	9197877
chr1	13590334	13590643	chr1	4741208	4741913	chr1	10137202	10139450	chr1	9534420	9538776	chr1	13120265	13120914	chr1	9795570	9796778	chr1	9228278	9228618	chr1	9554106	9555758	chr1	9535349	9539171	chr1	9238615	9239068
chr1	13733281	13733700	chr1	4756530	4757619	chr1	10221986	10223472	chr1	9687556	9692128	chr1	13483434	13486097	chr1	9837956	9839073	chr1	9535241	9535834	chr1	9617189	9617984	chr1	9549646	9550101	chr1	9286526	9286926
chr1	14000691	14002169	chr1	5906329	5907281	chr1	12265128	12265671	chr1	9733403	9739235	chr1	13486369	13487015	chr1	9933683	9934421	chr1	9536109	9536626	chr1	9620099	9620769	chr1	9553245	9556741	chr1	9503646	9504215
chr1	14110849	14111439	chr1	6169852	6170550	chr1	12265751	12266679	chr1	9762820	9764060	chr1	13515989	13516679	chr1	10027824	10028750	chr1	9538074	9538416	chr1	9689975	9691122	chr1	9616984	9622310	chr1	9535065	9536430
chr1	14115098	14115483	chr1	6178162	6178943	chr1	12277435	12277986	chr1	9786675	9790949	chr1	13582451	13583322	chr1	10029471	10030278	chr1	9617373	9617811	chr1	9759002	9759316	chr1	9628182	9629918	chr1	9554313	9555662
chr1	14116605	14117330	chr1	6269504	6270991	chr1	12613433	12614092	chr1	9795525	9796606	chr1	14745594	14746428	chr1	10137631	10138300	chr1	9619971	9620853	chr1	9762794	9764064	chr1	9689544	9691466	chr1	9559556	9560132
chr1	14134205	14134664	chr1	6275383	6276130	chr1	12803642	12805081	chr1	9837581	9840610	chr1	14906769	14910435	chr1	10222863	10223595	chr1	9690279	9691110	chr1	9764237	9764795	chr1	9734646	9738811	chr1	9608620	9609013
chr1	14153097	14153592	chr1	6277122	6279116	chr1	13361790	13364390	chr1	9898295	9899066	chr1	15277106	15278538	chr1	10670767	10671504	chr1	9737845	9738359	chr1	9773544	9774124	chr1	9761699	9765367	chr1	9620263	9620918
chr1	14201391	14202256	chr1	6296525	6297504	chr1	13415961	13419118	chr1	9931612	9934842	chr1	16061314	16062266	chr1	11999068	11999498	chr1	9738361	9738722	chr1	9786727	9790582	chr1	9777509	9778549	chr1	9629094	9629420
chr1	14296411	14296932	chr1	6430638	6432356	chr1	13578499	13580125	chr1	9956914	9959183	chr1	16063182	16063969	chr1	12052780	12053536	chr1	9758859	9759213	chr1	9795394	9796187	chr1	9785585	9792085	chr1	9689844	9690399
chr1	14297855	14298313	chr1	6443845	6444863	chr1	13649087	13651356	chr1	10025835	10031520	chr1	16512991	16513894	chr1	12107107	12107560	chr1	9763236	9763744	chr1	9796807	9797468	chr1	9792699	9798093	chr1	9738335	9738774
chr1	14450823	14451290	chr1	6567658	6569086	chr1	13999416	14003628	chr1	10220874	10224410	chr1	18046869	18049455	chr1	12131096	12131466	chr1	9787754	9788091	chr1	9805683	9806380	chr1	9798112	9798572	chr1	9758771	9759404
chr1	14452566	14453015	chr1	6750406	6751937	chr1	14007473	14008796	chr1	10725279	10725813	chr1	19093127	19096174	chr1	12231904	12232777	chr1	9788444	9788934	chr1	9813350	9814238	chr1	9803246	9804127	chr1	9762830	9764132
chr1	14502494	14502794	chr1	6809124	6811445	chr1	14110331	14111955	chr1	11612872	11613417	chr1	19192898	19194548	chr1	12265320	12266208	chr1	9796323	9796678	chr1	9837523	9839818	chr1	9804385	9804860	chr1	9787308	9788232
chr1	15668988	15669478	chr1	6918381	6919262	chr1	14114339	14118358	chr1	11614185	11614998	chr1	19196686	19206436	chr1	12266342	12266802	chr1	9838009	9838878	chr1	9842749	9843723	chr1	9805010	9807779	chr1	9788536	9789528
chr1	15839933	15840749	chr1	7037182	7037864	chr1	14137687	14138441	chr1	12981247	12983082	chr1	19206550	19208802	chr1	12275079	12275402	chr1	9933719	9934444	chr1	9864402	9864710	chr1	9811825	9815809	chr1	9789913	9790512
chr1	15915935	15916381	chr1	7078283	7079865	chr1	14149718	14150176	chr1	13040381	13040903	chr1	19214131	19215270	chr1	12277833	12278504	chr1	10027502	10028118	chr1	9934037	9934441	chr1	9832337	9833228	chr1	9795495	9796129
chr1	15926533	15927284	chr1	7253754	7254574	chr1	14202109	14202728	chr1	13093546	13094942	chr1	19215418	19216236	chr1	12380592	12381211	chr1	10028236	10028769	chr1	9994268	9995196	chr1	9835175	9845224	chr1	9797486	9797915
chr1	16042359	16042947	chr1	7412806	7413732	chr1	14222521	14223137	chr1	13257278	13257684	chr1	19221540	19222046	chr1	12456238	12456743	chr1	10029469	10029842	chr1	10004524	10005011	chr1	9864318	9864696	chr1	9805726	9806341
chr1	18836144	18836718	chr1	7509073	7509794	chr1	14263748	14264714	chr1	13283231	13284324	chr1	19222133	19229356	chr1	12490174	12490623	chr1	10137786	10138135	chr1	10029659	10030503	chr1	9932241	9934697	chr1	9813375	9813971
chr1	20059830	20060312	chr1	9549905	9550501	chr1	14296180	14300955	chr1	13361287	13365364	chr1	19229493	19229967	chr1	12613263	12613639	chr1	10222036	10222761	chr1	10090494	10092065	chr1	10002426	10003268	chr1	9815933	9816408
chr1	20614457	20615066	chr1	9553841	9555837	chr1	14448779	14454199	chr1	13415674	13417348	chr1	19230184	19231785	chr1	12621749	12622199	chr1	10223188	10223599	chr1	10222096	10223465	chr1	10003854	10005455	chr1	9837690	9839227
chr1	20902661	20903085	chr1	9556606	9557607	chr1	14473718	14475257	chr1	13484631	13485316	chr1	19231842	19232584	chr1	12647589	12647866	chr1	10246807	10247240	chr1	10251062	10251849	chr1	10027104	10030467	chr1	9933615	9934510
chr1	20913224	20913827	chr1	9559576	9561016	chr1	15709354	15710663	chr1	13577618	13580731	chr1	20467622	20468397	chr1	12749621	12750052	chr1	10869946	10870269	chr1	10481660	10482393	chr1	10221604	10223787	chr1	9994560	9995220
chr1	21019207	21019708	chr1	9616984	9618266	chr1	15794994	15796924	chr1	13648755	13651377	chr1	20546021	20546609	chr1	12804271	12805594	chr1	11999036	11999524	chr1	10483462	10484241	chr1	10480780	10484577	chr1	10004432	10004957
chr1	21042627	21043162	chr1	9619672	9621248	chr1	15839072	15839953	chr1	13779012	13779609	chr1	20562852	20563411	chr1	12841019	12841224	chr1	12052787	12053289	chr1	10561013	10561744	chr1	10560251	10561373	chr1	10009879	10010326
chr1	21049236	21049766	chr1	9639079	9639989	chr1	15840264	15841288	chr1	14291559	14301067	chr1	20577576	20578152	chr1	13040261	13040664	chr1	12107058	12107671	chr1	10581245	10581665	chr1	10561473	10562018	chr1	10027457	10028840
chr1	21063524	21064209	chr1	9689892	9691251	chr1	15889987	15891087	chr1	14494820	14495420	chr1	20720529	20721041	chr1	13196830	13197355	chr1	12232040	12232671	chr1	10582573	10583194	chr1	10582933	10583530	chr1	10029117	10029472
chr1	21065877	21066566	chr1	9758746	9759535	chr1	15915500	15916239	chr1	14744791	14746391	chr1	20724944	20726758	chr1	13284894	13285227	chr1	12265513	12266191	chr1	10591073	10591557	chr1	10671198	10671734	chr1	10030116	10030607
chr1	21087238	21087569	chr1	9762681	9764645	chr1	15916241	15917814	chr1	15276427	15278096	chr1	20730528	20731023	chr1	13289491	13290175	chr1	12277938	12278269	chr1	10671035	10671438	chr1	10690191	10691753	chr1	10246749	10247201
chr1	21513657	21514086	chr1	9786672	9790822	chr1	15925227	15928192	chr1	15794953	15797842	chr1	20731359	20732348	chr1	13290510	13290864	chr1	12380706	12381046	chr1	10690009	10690674	chr1	10708877	10710940	chr1	10251162	10251742
chr1	21603868	21605141	chr1	9794983	9797683	chr1	16092810	16096636	chr1	15873054	15874580	chr1	20732672	20733506	chr1	13291220	13292649	chr1	12613264	12613812	chr1	10690917	10691466	chr1	10870074	10870852	chr1	10481661	10482525
chr1	21622454	21623029	chr1	9805527	9806400	chr1	16508892	16509444	chr1	15881899	15883556	chr1	20733524	20735126	chr1	13362574	13364603	chr1	12804260	12805537	chr1	11448439	11448826	chr1	12264357	12267458	chr1	10483574	10484120
chr1	21826286	21826897	chr1	9837159	9839913	chr1	16607224	16609804	chr1	16082752	16083841	chr1	20735199	20736077	chr1	13393483	13394013	chr1	13040091	13040671	chr1	12107114	12107689	chr1	12274544	12276701	chr1	10489290	10489722
chr1	21950969	21952075	chr1	9956858	9958681	chr1	16645790	16647739	chr1	16092247	16097772	chr1	20748729	20749924	chr1	13395567	13396343	chr1	13040886	13041254	chr1	12265431	12266860	chr1	12388122	12388899	chr1	10561101	10561658
chr1	23196899	23197919	chr1	9962956	9963846	chr1	16654773	16656085	chr1	16218682	16219274	chr1	20762039	20762972	chr1	13415661	13418533	chr1	13196886	13197362	chr1	12275651	12276329	chr1	12489710	12491513	chr1	10582606	10583081
chr1	23389453	23389846	chr1	9978720	9979294	chr1	16677433	16679745	chr1	16507727	16510997	chr1	20763175	20763736	chr1	13520585	13521163	chr1	13289443	13289789	chr1	12300721	12301158	chr1	12499705	12501666	chr1	10670889	10671502
chr1	23595018	23595466	chr1	9994107	9995469	chr1	16787003	16787803	chr1	16606371	16610402	chr1	20764433	20765017	chr1	13579220	13580449	chr1	13291507	13292199	chr1	12490215	12491087	chr1	12609988	12611405	chr1	10689999	10690631
chr1	23928530	23929282	chr1	10222460	10223474	chr1	18835745	18836439	chr1	16644744	16648136	chr1	20771772	20772347	chr1	13590419	13590951	chr1	13292243	13292621	chr1	12499996	12500687	chr1	12611645	12614684	chr1	10709399	10709785
chr1	23963252	23963969	chr1	10489152	10489747	chr1	18836452	18837835	chr1	16654605	16657245	chr1	20774162	20777711	chr1	13648547	13649018	chr1	13362272	13363215	chr1	12612872	12613898	chr1	12681849	12682623	chr1	10710007	10710350
chr1	23973091	23973819	chr1	10561043	10561703	chr1	18838614	18839900	chr1	16677322	16679830	chr1	21109905	21110837	chr1	13649621	13650997	chr1	13364110	13364438	chr1	12707875	12708677	chr1	12682826	12683464	chr1	10749586	10750240
chr1	24109351	24109947	chr1	10670593	10671543	chr1	20403788	20406479	chr1	16728662	16729350	chr1	21152791	21153704	chr1	13733356	13733749	chr1	13395876	13396368	chr1	12804233	12805477	chr1	12707189	12709426	chr1	10945292	10945702
chr1	24114242	24114557	chr1	12490163	12491131	chr1	20809741	20810617	chr1	16729355	16730285	chr1	21192550	21196866	chr1	13774525	13774816	chr1	13415740	13417556	chr1	12907467	12908314	chr1	12803798	12805033	chr1	11483218	11483696
chr1	24176161	24176818	chr1	12804695	12805491	chr1	20880563	20881291	chr1	17085187	17088598	chr1	21197652	21200344	chr1	13975939	13976322	chr1	13417619	13418486	chr1	13138354	13139033	chr1	12805158	12805711	chr1	12107041	12107607
chr1	30904978	30905415	chr1	13230220	13231039	chr1	20913322	20914253	chr1	17135195	17135902	chr1	21201738	21204371	chr1	14000632	14002372	chr1	13458272	13458636	chr1	13142563	13143346	chr1	13137995	13139621	chr1	12130996	12131473
chr1	31006614	31007487	chr1	13363130	13364293	chr1	21004734	21005359	chr1	18508105	18508874	chr1	21204433	21205302	chr1	14008011	14008538	chr1	13520531	13521204	chr1	13179121	13179646	chr1	13141832	13145148	chr1	12265291	12266729
chr1	32435285	32435566	chr1	13563934	13564731	chr1	21019474	21020060	chr1	19195987	19196471	chr1	21205598	21206145	chr1	14095817	14096235	chr1	13579600	13580322	chr1	13222999	13223381	chr1	13178658	13179433	chr1	12275073	12276711
chr1	33668752	33669402	chr1	13649906	13651219	chr1	21030623	21032380	chr1	19613573	19614451	chr1	21256957	21259071	chr1	14110777	14111533	chr1	13583348	13583719	chr1	13230326	13231048	chr1	13230141	13231861	chr1	12277677	12278307
chr1	33730064	33730594	chr1	13742397	13743245	chr1	21041031	21044603	chr1	20778461	20779314	chr1	21320599	21321111	chr1	14115131	14115576	chr1	13590405	13590859	chr1	13273832	13274222	chr1	13295561	13296490	chr1	12300693	12301024
chr1	33738305	33738853	chr1	13830012	13830767	chr1	21048083	21051033	chr1	20807960	20811100	chr1	22285213	22285889	chr1	14116248	14117266	chr1	13648736	13649067	chr1	13291517	13292079	chr1	13361915	13363907	chr1	12489912	12490915
chr1	33743822	33744118	chr1	13838990	13839971	chr1	21060856	21061405	chr1	20879683	20882418	chr1	22286340	22287336	chr1	14125363	14125690	chr1	13649891	13650275	chr1	13294912	13295901	chr1	13363983	13364836	chr1	12613049	12613911
chr1	33811622	33812144	chr1	13991690	13992303	chr1	21062270	21070120	chr1	20913008	20914279	chr1	22305575	22306211	chr1	14134303	14134631	chr1	13650315	13651084	chr1	13363000	13364007	chr1	13562470	13563005	chr1	12647447	12648070
chr1	33814445	33814799	chr1	14000622	14002371	chr1	21208573	21209111	chr1	20940898	20942721	chr1	22353934	22354603	chr1	14138263	14138816	chr1	13777658	13778003	chr1	13563838	13564611	chr1	13563149	13565470	chr1	12707844	12708737
chr1	33964596	33965050	chr1	14126572	14127337	chr1	21604353	21605257	chr1	21065718	21070412	chr1	22355658	22356313	chr1	14149868	14150481	chr1	13779280	13779703	chr1	13579524	13580357	chr1	13578711	13580197	chr1	12751847	12752252
chr1	33997900	33998409	chr1	14134037	14135043	chr1	21950729	21951357	chr1	21115104	21115683	chr1	22387283	22388123	chr1	14153043	14153477	chr1	13901898	13902202	chr1	13583330	13583909	chr1	13649796	13651101	chr1	12804268	12805523
chr1	34003715	34004150	chr1	14140603	14141751	chr1	23195758	23199295	chr1	21155924	21157480	chr1	22400254	22402981	chr1	14155754	14156406	chr1	14000683	14002428	chr1	13629048	13630037	chr1	13991883	13992855	chr1	12840855	12841420
chr1	34068146	34068653	chr1	14174838	14175524	chr1	23262913	23264491	chr1	21208194	21210090	chr1	22508401	22510567	chr1	14201382	14202178	chr1	14008039	14008528	chr1	13650009	13651081	chr1	14000181	14003023	chr1	13040096	13041114
chr1	34130463	34131227	chr1	14178658	14179637	chr1	23276524	23277882	chr1	21261469	21262743	chr1	22510899	22511581	chr1	14222137	14222765	chr1	14095801	14096207	chr1	13742537	13743267	chr1	14114843	14115570	chr1	13142608	13143256
chr1	34131383	34132010	chr1	14201414	14202105	chr1	23277894	23279217	chr1	21489824	21490632	chr1	22516133	22516647	chr1	14263919	14264447	chr1	14110769	14111376	chr1	13891669	13892288	chr1	14116033	14116523	chr1	13143296	13143674
chr1	34134599	34135102	chr1	14261665	14262446	chr1	23928226	23929773	chr1	21819169	21820591	chr1	22517279	22517781	chr1	14296363	14296910	chr1	14114652	14114960	chr1	13975911	13976402	chr1	14117113	14117726	chr1	13178346	13178688
chr1	34167654	34168194	chr1	14263340	14264724	chr1	23953856	23954547	chr1	21949095	21953478	chr1	22518208	22519246	chr1	14299475	14300546	chr1	14115121	14115557	chr1	14000644	14001351	chr1	14294977	14296009	chr1	13179194	13179682
chr1	34176836	34177314	chr1	14294432	14295609	chr1	23963709	23964421	chr1	22258519	22259477	chr1	22529439	22529998	chr1	14450423	14451404	chr1	14116474	14117326	chr1	14001477	14002216	chr1	14296031	14300668	chr1	13230351	13231065
chr1	34183756	34184292	chr1	14299598	14300741	chr1	23972554	23973143	chr1	22328994	22330123	chr1	22531065	22531963	chr1	14452225	14453150	chr1	14137224	14137524	chr1	14095749	14096209	chr1	15639957	15640558	chr1	13284875	13286022
chr1	34341566	34342378	chr1	14450821	14451393	chr1	23973298	23974047	chr1	22539944	22541118	chr1	22532233	22533014	chr1	14502302	14503215	chr1	14138441	14138742	chr1	14116697	14117148	chr1	15668390	15670314	chr1	13291427	13292184
chr1	35900084	35900531	chr1	14501966	14503517	chr1	24011696	24012772	chr1	22811691	22813772	chr1	22533755	22534393	chr1	14706408	14706708	chr1	14149807	14150438	chr1	14263892	14264486	chr1	15795094	15797108	chr1	13295225	13295817
chr1	35970929	35971401	chr1	14556266	14556856	chr1	24105664	24110866	chr1	23194831	23195605	chr1	22536489	22537118	chr1	14909967	14911105	chr1	14155845	14156409	chr1	14296473	14296977	chr1	15839519	15841032	chr1	13362338	13363232
chr1	35972277	35972747	chr1	14625515	14626171	chr1	24113773	24114730	chr1	23262235	23265423	chr1	22537161	22544304	chr1	15668933	15669386	chr1	14201403	14202057	chr1	14299698	14300597	chr1	15889167	15889711	chr1	13395797	13396369
chr1	35991870	35992555	chr1	14706185	14707087	chr1	24684715	24686146	chr1	23278184	23279266	chr1	22545077	22545625	chr1	15700426	15701051	chr1	14222001	14222778	chr1	15595542	15596022	chr1	16092957	16099129	chr1	13416424	13416789
chr1	35997123	35997396	chr1	14744471	14746214	chr1	30929325	30931780	chr1	23307966	23309650	chr1	22546362	22547016	chr1	15701065	15701467	chr1	14223280	14223626	chr1	15668808	15669770	chr1	16103372	16103826	chr1	13563767	13564716
chr1	36029924	36030484	chr1	14762777	14763961	chr1	31004974	31008468	chr1	23328190	23329021	chr1	22815125	22815700	chr1	15709502	15710163	chr1	14263887	14264534	chr1	15840809	15841230	chr1	16210441	16210922	chr1	13579595	13580397
chr1	36049284	36049628	chr1	15276195	15277609	chr1	33725933	33727988	chr1	23385437	23386651	chr1	22994723	22996157	chr1	15781979	15782461	chr1	14274184	14274617	chr1	15873440	15874160	chr1	16217829	16219449	chr1	13583185	13583981
chr1	36065817	36066581	chr1	15560168	15560771	chr1	33730465	33730957	chr1	23388696	23390601	chr1	23069034	23069746	chr1	15795826	15796156	chr1	14297367	14297721	chr1	16095256	16096510	chr1	16238609	16239773	chr1	13590382	13590941
chr1	36086865	36088118	chr1	15595956	15596676	chr1	33776420	33777925	chr1	23543194	23544115	chr1	23072312	23074587	chr1	15840026	15841364	chr1	14298364	14298794	chr1	16097903	16098424	chr1	16596475	16597698	chr1	13650213	13651082
chr1	36124879	36125790	chr1	15840786	15841453	chr1	33778193	33778796	chr1	23768497	23770539	chr1	23077045	23077999	chr1	15917291	15917708	chr1	14298863	14299226	chr1	16202432	16203020	chr1	16607545	16609731	chr1	13774347	13774916
chr1	36323137	36323558	chr1	15865525	15866237	chr1	33780846	33781578	chr1	23927075	23929950	chr1	23080949	23081825	chr1	15926418	15927260	chr1	14299435	14299885	chr1	16218238	16218767	chr1	16645943	16648031	chr1	13975922	13976351
chr1	36359948	36360633	chr1	15866706	15868037	chr1	33870249	33871686	chr1	24010928	24012997	chr1	23099165	23099773	chr1	15966484	15967048	chr1	14299905	14300533	chr1	16227276	16227947	chr1	16650769	16652083	chr1	14000698	14002342
chr1	36364604	36365209	chr1	15873080	15874431	chr1	33939687	33940597	chr1	24105141	24108337	chr1	23395467	23396256	chr1	16042269	16042999	chr1	14450707	14451446	chr1	16231087	16231521	chr1	16654963	16656074	chr1	14115166	14115614
chr1	36366436	36366816	chr1	15889403	15890702	chr1	33959040	33962056	chr1	24374625	24375084	chr1	23397013	23397565	chr1	16094598	16096618	chr1	14452399	14452953	chr1	16508711	16509909	chr1	16677354	16679517	chr1	14116570	14117140
chr1	36382604	36383467	chr1	15898532	15899127	chr1	33963695	33965880	chr1	24684252	24686704	chr1	23411710	23412435	chr1	16509086	16510223	chr1	14502465	14502874	chr1	16696221	16697018	chr1	17074626	17075196	chr1	14201615	14202029
chr1	36388547	36388858	chr1	15909831	15910819	chr1	34002649	34004880	chr1	24736610	24737117	chr1	23412560	23413312	chr1	16608168	16609441	chr1	14706343	14706783	chr1	17075029	17075823	chr1	17075784	17076753	chr1	14222194	14222612
chr1	36390241	36391034	chr1	15915577	15916470	chr1	34037308	34038269	chr1	25072802	25073445	chr1	23753666	23754304	chr1	16646605	16647574	chr1	14909918	14911050	chr1	17087430	17088699	chr1	17526763	17527859	chr1	14263834	14264578
chr1	36450054	36450562	chr1	15917000	15917990	chr1	34045829	34047522	chr1	26409199	26410931	chr1	23754624	23755724	chr1	16655001	16655833	chr1	15696031	15696459	chr1	20059748	20060187	chr1	20292154	20293191	chr1	14296178	14297032
chr1	36526634	36527349	chr1	15926332	15927476	chr1	34068430	34069133	chr1	26471909	26472605	chr1	23761617	23762221	chr1	16678316	16679312	chr1	15700634	15701458	chr1	20292556	20293683	chr1	20404158	20404853	chr1	14299492	14300672
chr1	36528318	36528736	chr1	15965329	15966091	chr1	34078532	34078989	chr1	26472865	26473228	chr1	23762876	23771922	chr1	16713138	16713691	chr1	15709459	15710222	chr1	20300888	20301581	chr1	20497118	20499471	chr1	14450784	14451457
chr1	36614242	36614665	chr1	16082735	16083794	chr1	34097371	34097907	chr1	26530317	26530951	chr1	23775191	23775967	chr1	16713720	16714167	chr1	15795610	15796196	chr1	20404614	20405274	chr1	20499591	20500297	chr1	14452367	14452887
chr1	36645301	36645835	chr1	16095213	16096126	chr1	34100234	34101706	chr1	26531222	26531744	chr1	23800531	23801294	chr1	16786503	16787113	chr1	15840212	15840557	chr1	20497695	20498851	chr1	20608975	20610538	chr1	14502141	14503284
chr1	36652008	36652401	chr1	16124660	16125491	chr1	34127852	34129472	chr1	27237211	27237502	chr1	23803466	23804623	chr1	16803650	16804052	chr1	15840815	15841248	chr1	20609369	20609996	chr1	20667298	20669319	chr1	14706411	14706822
chr1	36663740	36664491	chr1	16191873	16192885	chr1	34129570	34135321	chr1	27238123	27238931	chr1	24144175	24146791	chr1	16951346	16951949	chr1	15926546	15927275	chr1	20614370	20615220	chr1	20675114	20676299	chr1	15621441	15621848
chr1	36702832	36703991	chr1	16201730	16204725	chr1	34165775	34168739	chr1	30928133	30931658	chr1	24147128	24147979	chr1	17087716	17088359	chr1	15933682	15934226	chr1	20645230	20645790	chr1	20680617	20682501	chr1	15668693	15669687
chr1	36729353	36730152	chr1	16217894	16219167	chr1	34175255	34179793	chr1	31002098	31002888	chr1	24148638	24150556	chr1	18835929	18836759	chr1	15966510	15966976	chr1	20657502	20658077	chr1	20683122	20683563	chr1	15839978	15841391
chr1	36730166	36730490	chr1	16219461	16220333	chr1	34179977	34180593	chr1	31003031	31008299	chr1	24170121	24171723	chr1	18839857	18840413	chr1	16042164	16043071	chr1	20667942	20668523	chr1	20809654	20810523	chr1	15889684	15890055
chr1	36823736	36824175	chr1	16228768	16229622	chr1	34182714	34185032	chr1	31075979	31076865	chr1	24171912	24174328	chr1	19565917	19566289	chr1	16094164	16095369	chr1	20668859	20669482	chr1	20880244	20881336	chr1	16094335	16095748
chr1	36979813	36980391	chr1	16230840	16231741	chr1	34206809	34207630	chr1	31158916	31160140	chr1	24179664	24182267	chr1	19964112	19964522	chr1	16095382	16095711	chr1	20681351	20681996	chr1	20912930	20914275	chr1	16095937	16096814
chr1	37022644	37022992	chr1	16238760	16239554	chr1	34207746	34208526	chr1	33725000	33728125	chr1	24182398	24183027	chr1	20059691	20060548	chr1	16095857	16096365	chr1	20902728	20903170	chr1	20992362	20992893	chr1	16097873	16098256
chr1	37110612	37111024	chr1	16508613	16509712	chr1	34310809	34311650	chr1	33729610	33730493	chr1	24183872	24184685	chr1	20404617	20405318	chr1	16508681	16509033	chr1	21004237	21005009	chr1	21003651	21005869	chr1	16202508	16202934
chr1	37179206	37179547	chr1	16786162	16787420	chr1	34491792	34492938	chr1	33776194	33778682	chr1	24195667	24196107	chr1	20740792	20741071	chr1	16509560	16509900	chr1	21019234	21019722	chr1	21030451	21032798	chr1	16210103	16210717
chr1	37365020	37365371	chr1	16919303	16920307	chr1	34495834	34497433	chr1	33810702	33811610	chr1	24196572	24197109	chr1	20756682	20757008	chr1	16608137	16608947	chr1	21023465	21024092	chr1	21041506	21043747	chr1	16218162	16218900
chr1	37389799	37390220	chr1	16951158	16951983	chr1	34885312	34887582	chr1	33812825	33815443	chr1	24201466	24202592	chr1	20810194	20810712	chr1	16609037	16609431	chr1	21030983	21031677	chr1	21063349	21064623	chr1	16221776	16222183
chr1	37678380	37679193	chr1	16986487	16987133	chr1	34898194	34900932	chr1	33869234	33872031	chr1	24231378	24232176	chr1	20811930	20812400	chr1	16646548	16647740	chr1	21041869	21043196	chr1	21064952	21067525	chr1	16228822	16229358
chr1	37750081	37750500	chr1	16999499	17000058	chr1	35991574	35992156	chr1	33939765	33941052	chr1	24241296	24241853	chr1	20838526	20839294	chr1	16654990	16655583	chr1	21065900	21066537	chr1	21068382	21070144	chr1	16230896	16231515
chr1	37753610	37754136	chr1	17030820	17032060	chr1	35992326	35993014	chr1	33960030	33961237	chr1	24245446	24245958	chr1	20880335	20880893	chr1	16678428	16679261	chr1	21068715	21069698	chr1	21074070	21074829	chr1	16239081	16239466
chr1	37907687	37908085	chr1	17075081	17075872	chr1	36066174	36066852	chr1	33963315	33966756	chr1	24246146	24249811	chr1	20880897	20881454	chr1	16713229	16713775	chr1	21114562	21115573	chr1	21114309	21115203	chr1	16596881	16597295
chr1	37928250	37928904	chr1	17086796	17089128	chr1	36086170	36088588	chr1	34061792	34064872	chr1	24251113	24253728	chr1	20902184	20902544	chr1	16786445	16787146	chr1	21603796	21604716	chr1	21123208	21124363	chr1	16608380	16608875
chr1	37956745	37957275	chr1	17109681	17110668	chr1	36292626	36293109	chr1	34067478	34070947	chr1	24254262	24255492	chr1	20902754	20903097	chr1	16788454	16788792	chr1	21604769	21605283	chr1	21124369	21125071	chr1	16608919	16609491
chr1	38186419	38186911	chr1	20467637	20468460	chr1	36300216	36302374	chr1	34133801	34134553	chr1	24565279	24566701	chr1	20913188	20913607	chr1	16803709	16804098	chr1	23197037	23197928	chr1	21604295	21605846	chr1	16646447	16647830
chr1	38269075	38270019	chr1	20497760	20498725	chr1	36305489	36306108	chr1	34177080	34181448	chr1	24591404	24596602	chr1	20931987	20932449	chr1	16951364	16951940	chr1	23208266	23208714	chr1	23196482	23198721	chr1	16654904	16655638
chr1	38278221	38278721	chr1	20609276	20610035	chr1	36363687	36367344	chr1	34292639	34294555	chr1	24674991	24675837	chr1	20964288	20964976	chr1	18836105	18836754	chr1	23208751	23209368	chr1	23208673	23210549	chr1	16678340	16679257
chr1	38345363	38345912	chr1	20614438	20615044	chr1	36380108	36380831	chr1	34404509	34405246	chr1	24676471	24677357	chr1	21004601	21004905	chr1	18978483	18978822	chr1	23209426	23210179	chr1	23262966	23264623	chr1	17475503	17475834
chr1	38348759	38349135	chr1	20644957	20645918	chr1	36380984	36384667	chr1	34405252	34406528	chr1	24677391	24678018	chr1	21019175	21019806	chr1	19166284	19166500	chr1	23221128	23221904	chr1	23268114	23268629	chr1	19896435	19897004
chr1	38364907	38365416	chr1	20675786	20677082	chr1	36387867	36392718	chr1	34466293	34467017	chr1	24678685	24680528	chr1	21030989	21031597	chr1	19566125	19566467	chr1	23235317	23235746	chr1	23270710	23271481	chr1	20404746	20405275
chr1	38380647	38381161	chr1	20875453	20876445	chr1	36417696	36418372	chr1	34489288	34492925	chr1	24680813	24681362	chr1	21041947	21043033	chr1	19840070	19840529	chr1	23262883	23264520	chr1	23277189	23279367	chr1	20439743	20440232
chr1	38463541	38464648	chr1	20902684	20903317	chr1	36424303	36426165	chr1	34494300	34498499	chr1	25884115	25887145	chr1	21049144	21049955	chr1	19896457	19896991	chr1	23386776	23387322	chr1	23308076	23309404	chr1	20497745	20498499
chr1	38481128	38481802	chr1	21004380	21005146	chr1	36513266	36515734	chr1	34515726	34517661	chr1	25887194	25888651	chr1	21063404	21064438	chr1	19964111	19964516	chr1	23389188	23390546	chr1	23779497	23780822	chr1	20609532	20609886
chr1	38553600	38554226	chr1	21015158	21015801	chr1	36526304	36529615	chr1	34529225	34530519	chr1	34435270	34436747	chr1	21065762	21066449	chr1	20059712	20060315	chr1	23769634	23770235	chr1	23928066	23929233	chr1	20668895	20669392
chr1	38683709	38684759	chr1	21030820	21031735	chr1	36530708	36531354	chr1	34858079	34859753	chr1	34512299	34516016	chr1	21068094	21068430	chr1	20129521	20129840	chr1	23779174	23780303	chr1	23972728	23973167	chr1	20681359	20681865
chr1	38714276	38714906	chr1	21041984	21043280	chr1	36531743	36533447	chr1	34897442	34900882	chr1	34527609	34528312	chr1	21068789	21069912	chr1	20404744	20405304	chr1	23928504	23929708	chr1	23973291	23973937	chr1	20715684	20715956
chr1	38787701	38788471	chr1	21063342	21064328	chr1	36568462	36569744	chr1	34906024	34909748	chr1	34528350	34529300	chr1	21086685	21087578	chr1	20668945	20669475	chr1	23968397	23969046	chr1	24011897	24012755	chr1	20810149	20810722
chr1	39064141	39064802	chr1	21065669	21066607	chr1	36603123	36605542	chr1	35845701	35847279	chr1	34530996	34532316	chr1	21091203	21091580	chr1	20744442	20744917	chr1	23972860	23973886	chr1	24106173	24106725	chr1	20880199	20881413
chr1	39152135	39152492	chr1	21114707	21115609	chr1	36605851	36606781	chr1	35847510	35847972	chr1	34532349	34533381	chr1	21136650	21137532	chr1	20810142	20810800	chr1	24109260	24109792	chr1	24106744	24107283	chr1	20902792	20903098
chr1	39154413	39154756	chr1	21401448	21402390	chr1	36611908	36615282	chr1	36124343	36130952	chr1	34534604	34535138	chr1	21156249	21156680	chr1	20838389	20839096	chr1	24114014	24115161	chr1	24107427	24107983	chr1	20913188	20913630
chr1	39201129	39201567	chr1	21448692	21449495	chr1	36626349	36627226	chr1	36298813	36301810	chr1	34535410	34535933	chr1	21513704	21514082	chr1	20875774	20876122	chr1	24129460	24129833	chr1	24685043	24686026	chr1	21004538	21005050
chr1	39279059	39279453	chr1	21459043	21460077	chr1	36662854	36665353	chr1	36311449	36312218	chr1	34536148	34536932	chr1	21603882	21604564	chr1	20880346	20881010	chr1	30904923	30905558	chr1	30928732	30930773	chr1	21019220	21019690
chr1	39312871	39314341	chr1	21489457	21491191	chr1	36667818	36669190	chr1	36363689	36367090	chr1	34550090	34550764	chr1	21826397	21826904	chr1	20902747	20903089	chr1	30929513	30932345	chr1	30930808	30932100	chr1	21030889	21031687
chr1	39338680	39339072	chr1	21513516	21514389	chr1	36692494	36694628	chr1	36423833	36426356	chr1	34550770	34552417	chr1	21950357	21950666	chr1	20913337	20913676	chr1	31005530	31007586	chr1	31005297	31008730	chr1	21042623	21043178
chr1	39340102	39340748	chr1	21517484	21518661	chr1	36699360	36699854	chr1	36500842	36502673	chr1	34552939	34553966	chr1	21951260	21951942	chr1	20941426	20941843	chr1	31157960	31158839	chr1	33540957	33541449	chr1	21063660	21064386
chr1	39364130	39364466	chr1	21598171	21599372	chr1	36699943	36705268	chr1	36527261	36532953	chr1	34554993	34559662	chr1	22662795	22663220	chr1	20964334	20964878	chr1	31190663	31191081	chr1	33714431	33715414	chr1	21065416	21065775
chr1	39368698	39369990	chr1	21603339	21605714	chr1	36722627	36723353	chr1	36568047	36570898	chr1	34578387	34580645	chr1	23196876	23197873	chr1	20979517	20979827	chr1	31234909	31235500	chr1	33725895	33731689	chr1	21065860	21066582
chr1	39370187	39370769	chr1	21610554	21611186	chr1	36723750	36725067	chr1	36602200	36604542	chr1	34580830	34581951	chr1	23262828	23264080	chr1	21004457	21004920	chr1	33727005	33727804	chr1	33739803	33741076	chr1	21068890	21069296
chr1	39374807	39375415	chr1	21621788	21623344	chr1	36725720	36731737	chr1	36612099	36615854	chr1	34582545	34583265	chr1	23266585	23267141	chr1	21019165	21019634	chr1	33728152	33729012	chr1	33753415	33753921	chr1	21069455	21070025
chr1	39375691	39376235	chr1	21648428	21649365	chr1	36731783	36732841	chr1	36637077	36637864	chr1	34584547	34585208	chr1	23277695	23278529	chr1	21031042	21031546	chr1	33729753	33730793	chr1	33776417	33777863	chr1	21074027	21074427
chr1	39405846	39406238	chr1	21755301	21756570	chr1	36748064	36749668	chr1	36747526	36750672	chr1	34585446	34586005	chr1	23278973	23279468	chr1	21042148	21043375	chr1	33738186	33738861	chr1	33780906	33781492	chr1	21074657	21075309
chr1	39422234	39423064	chr1	21794358	21795599	chr1	36765027	36767556	chr1	36764838	36767567	chr1	34589475	34591063	chr1	23389778	23390433	chr1	21049310	21049835	chr1	33814226	33814928	chr1	33795292	33795641	chr1	21091245	21091675
chr1	39582554	39582920	chr1	21826087	21827149	chr1	36823094	36825036	chr1	36815507	36816584	chr1	34591354	34597039	chr1	23928601	23929269	chr1	21063518	21064437	chr1	33815354	33815735	chr1	33814628	33815409	chr1	21114678	21115718
chr1	39612768	39613397	chr1	21942142	21942830	chr1	36917041	36917573	chr1	36841437	36842507	chr1	34608040	34608702	chr1	23930547	23931625	chr1	21065811	21066646	chr1	33870895	33871513	chr1	33870184	33871566	chr1	21124261	21124717
chr1	39634022	39634671	chr1	21949741	21954322	chr1	36995346	36997105	chr1	36994109	36997686	chr1	34613751	34614346	chr1	23963437	23963992	chr1	21068469	21069820	chr1	33956835	33957613	chr1	33940271	33940866	chr1	21156155	21156765
chr1	39743970	39744489	chr1	21956227	21957075	chr1	37356525	37357470	chr1	37085494	37086893	chr1	34633815	34636516	chr1	23972993	23973557	chr1	21086753	21087714	chr1	33963481	33965766	chr1	33957299	33958589	chr1	21513712	21514255
chr1	39757463	39758732	chr1	22191437	22192250	chr1	37363518	37364576	chr1	37356098	37358462	chr1	34667159	34668175	chr1	24106642	24107462	chr1	21136689	21137535	chr1	33989557	33990189	chr1	33959160	33961574	chr1	21603688	21604639
chr1	39759280	39759748	chr1	22243059	22243931	chr1	37364586	37366108	chr1	37485233	37489148	chr1	34674822	34675898	chr1	24109251	24110026	chr1	21156383	21156826	chr1	34003599	34004380	chr1	33961715	33962118	chr1	21604684	21605299
chr1	39803148	39803670	chr1	22244830	22245634	chr1	37374125	37376691	chr1	37534643	37535404	chr1	34690750	34691277	chr1	24136951	24137449	chr1	21208557	21208993	chr1	34046343	34047077	chr1	33963211	33964755	chr1	21610732	21611192
chr1	39959489	39959848	chr1	22328844	22330017	chr1	37377026	37379207	chr1	37596785	37598553	chr1	34691327	34697183	chr1	24176121	24176874	chr1	21234401	21234650	chr1	34067782	34069224	chr1	33964922	33966984	chr1	23196737	23198104
chr1	39994236	39994654	chr1	22645808	22648139	chr1	37389181	37390753	chr1	37776239	37777338	chr1	34730484	34736721	chr1	24186695	24187020	chr1	21604113	21604371	chr1	34078285	34078893	chr1	34001988	34005134	chr1	23209490	23210122
chr1	40036847	40037633	chr1	22812207	22813550	chr1	37397926	37398743	chr1	37920588	37923464	chr1	34803367	34812347	chr1	24685092	24685707	chr1	21826444	21826876	chr1	34091902	34092541	chr1	34037013	34038467	chr1	23221006	23221795
chr1	40327824	40328321	chr1	23180135	23180770	chr1	37398927	37399637	chr1	37928202	37930688	chr1	34812552	34813439	chr1	24740650	24741243	chr1	22562620	22562866	chr1	34097929	34098562	chr1	34045440	34047616	chr1	23262668	23263104
chr1	40441762	40442244	chr1	23184993	23185722	chr1	37486057	37487904	chr1	37945068	37949182	chr1	34818153	34818711	chr1	24830672	24830991	chr1	22886454	22886765	chr1	34100577	34101284	chr1	34061413	34063574	chr1	23263106	23264509
chr1	40492826	40493139	chr1	23194476	23195324	chr1	37527817	37528652	chr1	38051834	38057249	chr1	34949824	34950288	chr1	24835202	24835650	chr1	23196964	23197752	chr1	34101474	34101972	chr1	34067640	34068468	chr1	23277638	23278604
chr1	40501548	40501947	chr1	23196586	23198272	chr1	37920900	37921898	chr1	38185077	38187532	chr1	35507898	35508900	chr1	24838789	24839148	chr1	23234407	23234759	chr1	34130239	34132087	chr1	34068511	34069585	chr1	23279019	23279402
chr1	40526410	40527381	chr1	23208242	23210286	chr1	37921976	37923586	chr1	38361467	38362068	chr1	35509102	35510452	chr1	25072414	25072731	chr1	23263052	23264144	chr1	34147374	34148284	chr1	34077934	34078498	chr1	23293571	23293876
chr1	40529239	40529611	chr1	23221084	23221927	chr1	37926922	37930905	chr1	38376257	38377745	chr1	35510814	35511899	chr1	25567128	25567444	chr1	23277687	23278450	chr1	34167505	34168457	chr1	34078600	34079366	chr1	23779307	23779934
chr1	40557862	40558274	chr1	23262691	23264076	chr1	37946571	37948127	chr1	38527024	38527915	chr1	36355328	36356195	chr1	30929526	30930967	chr1	23279015	23279405	chr1	34168865	34169937	chr1	34097790	34098564	chr1	23930676	23931631
chr1	40571777	40572131	chr1	23277476	23278862	chr1	37956378	37956858	chr1	38682281	38685396	chr1	36432659	36433300	chr1	31006102	31007406	chr1	23390022	23390615	chr1	34176725	34177727	chr1	34099756	34101987	chr1	23972968	23973770
chr1	40607007	40607805	chr1	23386645	23387333	chr1	37956964	37958379	chr1	38762433	38763525	chr1	36434054	36438016	chr1	32799045	32799367	chr1	23930810	23931586	chr1	34178040	34178590	chr1	34126634	34127222	chr1	24107115	24107705
chr1	40643332	40644180	chr1	23388911	23390764	chr1	38053037	38055938	chr1	38892365	38893689	chr1	36441375	36449428	chr1	33650998	33651258	chr1	23972990	23973618	chr1	34180064	34180825	chr1	34129707	34132391	chr1	24176032	24176865
chr1	40737473	40737905	chr1	23779190	23780035	chr1	38185447	38187075	chr1	38912485	38913434	chr1	36449466	36450413	chr1	33668700	33669603	chr1	24106904	24107605	chr1	34196857	34197387	chr1	34133464	34133949	chr1	24740663	24741356
chr1	40737920	40738362	chr1	23840325	23840989	chr1	38277490	38279369	chr1	38953796	38955778	chr1	36450600	36451433	chr1	33705375	33705858	chr1	24109312	24109912	chr1	34207501	34208079	chr1	34146528	34149310	chr1	25071583	25072206
chr1	40793041	40793664	chr1	23928116	23929856	chr1	38364496	38365218	chr1	39043470	39046740	chr1	36451607	36452904	chr1	33726517	33727938	chr1	24123960	24124254	chr1	34221382	34221937	chr1	34165954	34170338	chr1	25076044	25076512
chr1	40914059	40914742	chr1	23954971	23955784	chr1	39044136	39045536	chr1	39249423	39251501	chr1	36454100	36456765	chr1	33730192	33730656	chr1	24127131	24127450	chr1	34491603	34492157	chr1	34174680	34179607	chr1	25567129	25567584
chr1	41250266	41250633	chr1	23968599	23969158	chr1	39045901	39046443	chr1	39423616	39427318	chr1	36462594	36463142	chr1	33740246	33740614	chr1	24176062	24176873	chr1	34899197	34900478	chr1	34179655	34181137	chr1	30904972	30905577
chr1	42226133	42227019	chr1	23972642	23974311	chr1	39152315	39153135	chr1	39534387	39536275	chr1	36466443	36469274	chr1	33743525	33744285	chr1	24238255	24238631	chr1	35481526	35481906	chr1	34183495	34185621	chr1	30929381	30930128
chr1	42247822	42248336	chr1	23975758	23976781	chr1	39153237	39155557	chr1	39591533	39594746	chr1	36675527	36677720	chr1	33768697	33769264	chr1	24740651	24741329	chr1	35486170	35486800	chr1	34195833	34198247	chr1	30930776	30931223
chr1	42467811	42468184	chr1	24114141	24115315	chr1	39161879	39163194	chr1	39632317	39634973	chr1	36796999	36798342	chr1	33776583	33777569	chr1	25072515	25072770	chr1	35525904	35526453	chr1	34198293	34198758	chr1	30931671	30932115
chr1	43148849	43149621	chr1	24175985	24176962	chr1	39312229	39315579	chr1	39707145	39707876	chr1	36799428	36801424	chr1	33811215	33812230	chr1	30657588	30658084	chr1	35686300	35686654	chr1	34198924	34199639	chr1	31005625	31006047
chr1	43176572	43176950	chr1	24593105	24593750	chr1	39335426	39336713	chr1	39818277	39819276	chr1	36810410	36811623	chr1	33814242	33814943	chr1	30929701	30930044	chr1	35709907	35710710	chr1	34199666	34200130	chr1	31006635	31007380
chr1	43184642	43185552	chr1	30929825	30931190	chr1	39337558	39341113	chr1	39956449	39961006	chr1	36826202	36827068	chr1	33815263	33815710	chr1	30930789	30931123	chr1	35742188	35743672	chr1	34206219	34209074	chr1	33540791	33541208
chr1	43193321	43193776	chr1	31005501	31007736	chr1	39363152	39365646	chr1	39992099	39993778	chr1	36827215	36828890	chr1	33825511	33826182	chr1	31006227	31006485	chr1	35770507	35771726	chr1	34212888	34213969	chr1	33650795	33651411
chr1	43197387	43198805	chr1	31114936	31116610	chr1	39367676	39371426	chr1	40141973	40143304	chr1	36837107	36841110	chr1	33833254	33833953	chr1	31006560	31007658	chr1	35777941	35778976	chr1	34292818	34293540	chr1	33653098	33653751
chr1	43199728	43200098	chr1	31190313	31191375	chr1	39374363	39377145	chr1	40322867	40324774	chr1	37032985	37034490	chr1	33870285	33870852	chr1	33668841	33669461	chr1	35783313	35784269	chr1	34491655	34492782	chr1	33726291	33727854
chr1	43201899	43202248	chr1	31206169	31207197	chr1	39405256	39407111	chr1	40380984	40383014	chr1	37040837	37043008	chr1	33870937	33871684	chr1	33726303	33727734	chr1	35816305	35816994	chr1	34496014	34497434	chr1	33728161	33728986
chr1	43204203	43204838	chr1	31232816	31233588	chr1	39421936	39422364	chr1	40522171	40523430	chr1	37043591	37044185	chr1	33927694	33928119	chr1	33743915	33744348	chr1	35860253	35861133	chr1	34885412	34886005	chr1	33729238	33729639
chr1	43219277	43219913	chr1	31234554	31236032	chr1	39423256	39427017	chr1	40657443	40658142	chr1	37080516	37081066	chr1	33940322	33940719	chr1	33768760	33769355	chr1	35862233	35864093	chr1	34886052	34886597	chr1	33729854	33730896
chr1	43220489	43221140	chr1	31260368	31261262	chr1	39591911	39593452	chr1	40736746	40739345	chr1	37121662	37122522	chr1	33949438	33950073	chr1	33776738	33777039	chr1	35870372	35870824	chr1	34898891	34899864	chr1	33741111	33741736
chr1	43224375	43225144	chr1	31271127	31271842	chr1	39612324	39613804	chr1	40756169	40756697	chr1	37129557	37130156	chr1	33960383	33961131	chr1	33777192	33777529	chr1	35895361	35896240	chr1	34899879	34900734	chr1	33768605	33769362
chr1	43225516	43226613	chr1	31275275	31276964	chr1	39632921	39634518	chr1	40846151	40848676	chr1	37136998	37138141	chr1	33964294	33965188	chr1	33811557	33812228	chr1	35932625	35933237	chr1	34906416	34909135	chr1	33776547	33777328
chr1	43239938	43240374	chr1	33729714	33731030	chr1	39757531	39758243	chr1	42751101	42753130	chr1	37144187	37144948	chr1	33965195	33965746	chr1	33814709	33815078	chr1	35936356	35936871	chr1	35709391	35710828	chr1	33815215	33815670
chr1	43246647	43247060	chr1	33737924	33739057	chr1	39815761	39816804	chr1	42769845	42770848	chr1	37145145	37146449	chr1	33997814	33998433	chr1	33815279	33815692	chr1	35970266	35970789	chr1	35741978	35743669	chr1	33870720	33871058
chr1	43274772	43275350	chr1	33739961	33740782	chr1	39817840	39819700	chr1	42770968	42771781	chr1	37147714	37148755	chr1	34003701	34004277	chr1	33825611	33825934	chr1	35975158	35975757	chr1	35768779	35774078	chr1	33871101	33871554
chr1	43316365	43317215	chr1	33814244	33815046	chr1	39956749	39960862	chr1	42851856	42852576	chr1	37149023	37149538	chr1	34046405	34046888	chr1	33833157	33833884	chr1	35991829	35992603	chr1	35777234	35779282	chr1	33940324	33940723
chr1	43325093	43325396	chr1	33870863	33871716	chr1	39978332	39979062	chr1	42907444	42910005	chr1	37151022	37151777	chr1	34067756	34068710	chr1	33870415	33871064	chr1	35996994	35997542	chr1	35782504	35784813	chr1	33949306	33949886
chr1	43580230	43580719	chr1	33963557	33965703	chr1	39980234	39980898	chr1	43009561	43010708	chr1	37163051	37163598	chr1	34068798	34069180	chr1	33927789	33928343	chr1	36029704	36030885	chr1	35845693	35846351	chr1	33960252	33961170
chr1	43993443	43993964	chr1	33989634	33990110	chr1	39992056	39995671	chr1	43147919	43150705	chr1	37166601	37167589	chr1	34078244	34078920	chr1	33940337	33940831	chr1	36043187	36044232	chr1	35860007	35861711	chr1	33963743	33964608
chr1	44866916	44867629	chr1	34003400	34004424	chr1	39999907	40000692	chr1	43153667	43157673	chr1	37169549	37175221	chr1	34088495	34089057	chr1	33949486	33949879	chr1	36048826	36050165	chr1	35862104	35864436	chr1	33965063	33965566
chr1	45518564	45519168	chr1	34067781	34069103	chr1	40021884	40022791	chr1	43218707	43221359	chr1	37180689	37182385	chr1	34117972	34118264	chr1	33960234	33961097	chr1	36063409	36064226	chr1	35895854	35896702	chr1	33965935	33966565
chr1	45537865	45538282	chr1	34077954	34079071	chr1	40035145	40038711	chr1	43501623	43504883	chr1	37182898	37184849	chr1	34130382	34131454	chr1	33963744	33964508	chr1	36073968	36074238	chr1	35936731	35937286	chr1	34003674	34004349
chr1	45588133	45589138	chr1	34091666	34093040	chr1	40496539	40497078	chr1	43882295	43885641	chr1	37190443	37191230	chr1	34131462	34132058	chr1	33997840	33998412	chr1	36086523	36088596	chr1	35970134	35971742	chr1	34046491	34047030
chr1	45637383	45637699	chr1	34097459	34098803	chr1	40500409	40503346	chr1	43989101	43993547	chr1	37191791	37193717	chr1	34133877	34134284	chr1	34003648	34004113	chr1	36121457	36122245	chr1	35991464	35993354	chr1	34062426	34062823
chr1	45682687	45683276	chr1	34100372	34101303	chr1	40525347	40530088	chr1	44098616	44099796	chr1	37193936	37194477	chr1	34134562	34135144	chr1	34046570	34046993	chr1	36124583	36126224	chr1	36028776	36032082	chr1	34067769	34068496
chr1	45813540	45813882	chr1	34117287	34117949	chr1	40532446	40532906	chr1	44157118	44160453	chr1	37195253	37195921	chr1	34167583	34168393	chr1	34067914	34068397	chr1	36130237	36130902	chr1	36032566	36034522	chr1	34068622	34069102
chr1	45817877	45818353	chr1	34130086	34132256	chr1	40571278	40572178	chr1	44173740	44178031	chr1	37199026	37200159	chr1	34176911	34177407	chr1	34078230	34078759	chr1	36132223	36132985	chr1	36042057	36044718	chr1	34078809	34079329
chr1	45824576	45825177	chr1	34151799	34152498	chr1	40572207	40573403	chr1	44203570	44206817	chr1	37210803	37211446	chr1	34177935	34178993	chr1	34088459	34089036	chr1	36145146	36145705	chr1	36048156	36050954	chr1	34098071	34098606
chr1	45882457	45882917	chr1	34161790	34162473	chr1	40904407	40905053	chr1	44255259	44256321	chr1	37212275	37213011	chr1	34183612	34184399	chr1	34098225	34098613	chr1	36180822	36181772	chr1	36062698	36065068	chr1	34100787	34101191
chr1	45893541	45894122	chr1	34167429	34168495	chr1	40913106	40914370	chr1	44607678	44610491	chr1	37223962	37231040	chr1	34207585	34207924	chr1	34100640	34101149	chr1	36185820	36186474	chr1	36065262	36067075	chr1	34113978	34114653
chr1	45894273	45895166	chr1	34168660	34169611	chr1	40914394	40915470	chr1	44867247	44868015	chr1	37231098	37231896	chr1	34221352	34222030	chr1	34118060	34118399	chr1	36189053	36189508	chr1	36085370	36088912	chr1	34117842	34118283
chr1	45921175	45922102	chr1	34176604	34178042	chr1	42907971	42908921	chr1	44882464	44883118	chr1	37236570	37238851	chr1	34341421	34342451	chr1	34130410	34132007	chr1	36257081	36257473	chr1	36088920	36089190	chr1	34130395	34131230
chr1	45923218	45923739	chr1	34196642	34198037	chr1	43148752	43150184	chr1	45367964	45371140	chr1	37239553	37247366	chr1	34491529	34491845	chr1	34166334	34166643	chr1	36300558	36302378	chr1	36094121	36094677	chr1	34131436	34131982
chr1	46910021	46910369	chr1	34199476	34201608	chr1	43154136	43156347	chr1	45556861	45561176	chr1	37250084	37250912	chr1	34495994	34496724	chr1	34167807	34168217	chr1	36305667	36306518	chr1	36120040	36123365	chr1	34147434	34148303
chr1	46922767	46923121	chr1	34207259	34208160	chr1	43173837	43174589	chr1	45790887	45792850	chr1	37280224	37280806	chr1	34516235	34516610	chr1	34169343	34169659	chr1	36307531	36308103	chr1	36123412	36125336	chr1	34167609	34168369
chr1	46931261	46931633	chr1	34293297	34293858	chr1	43181831	43183174	chr1	45795391	45795724	chr1	37282017	37282735	chr1	34519544	34519959	chr1	34176834	34177248	chr1	36320640	36321669	chr1	36125479	36133742	chr1	34176827	34177402
chr1	46942078	46942596	chr1	34899079	34900599	chr1	43183543	43187044	chr1	45823217	45823751	chr1	37296518	37297613	chr1	34567154	34567827	chr1	34178026	34178544	chr1	36322883	36323699	chr1	36133981	36135078	chr1	34178014	34179016
chr1	48938173	48938516	chr1	35205662	35207262	chr1	43187373	43188139	chr1	45823815	45824333	chr1	37297663	37298618	chr1	34899255	34900213	chr1	34178569	34178953	chr1	36329371	36329629	chr1	36135710	36136442	chr1	34180230	34180663
chr1	50909583	50909911	chr1	35388319	35391145	chr1	43196477	43205938	chr1	45851038	45854275	chr1	37299106	37300951	chr1	35842700	35843300	chr1	34183784	34184405	chr1	36331923	36332413	chr1	36144273	36146983	chr1	34196833	34197724
chr1	50997557	50997912	chr1	35418173	35418964	chr1	43214741	43216126	chr1	45980062	45983686	chr1	37301273	37302115	chr1	35870585	35870960	chr1	34184592	34185144	chr1	36350297	36350763	chr1	36186194	36187010	chr1	34207469	34207891
chr1	51529630	51529962	chr1	35619308	35620350	chr1	43216909	43221542	chr1	46109912	46110235	chr1	37318753	37320119	chr1	35900008	35900608	chr1	34221431	34221783	chr1	36359760	36361031	chr1	36291804	36293738	chr1	34221263	34221854
chr1	51565823	51566760	chr1	35686190	35686941	chr1	43223496	43228668	chr1	46122845	46124703	chr1	37320539	37321381	chr1	35970190	35971998	chr1	34241381	34241661	chr1	36361647	36361930	chr1	36299150	36302543	chr1	34275210	34275649
chr1	51641611	51641957	chr1	35709734	35710932	chr1	43239530	43240924	chr1	46237459	46238640	chr1	37325207	37326713	chr1	35972101	35972920	chr1	34341620	34342191	chr1	36364155	36366945	chr1	36305164	36306829	chr1	34491395	34492364
chr1	51878758	51879338	chr1	35712165	35713689	chr1	43274281	43276210	chr1	46482090	46482758	chr1	37326763	37327915	chr1	35991797	35992695	chr1	34491493	34492043	chr1	36382604	36383311	chr1	36308013	36308698	chr1	34495930	34497080
chr1	51893807	51895200	chr1	35742388	35743701	chr1	43281102	43282695	chr1	46908391	46912081	chr1	37596359	37597338	chr1	35996982	35997517	chr1	34495978	34497022	chr1	36425633	36426171	chr1	36320644	36321331	chr1	34516349	34516749
chr1	51932499	51933152	chr1	35754955	35755639	chr1	43316845	43317658	chr1	47282329	47283392	chr1	37598283	37602594	chr1	36030051	36030595	chr1	34516369	34516747	chr1	36514232	36514677	chr1	36359678	36362532	chr1	34870596	34871379
chr1	51971605	51971990	chr1	35770548	35771911	chr1	43824998	43825478	chr1	47284026	47284567	chr1	37602787	37605246	chr1	36065689	36066514	chr1	34519616	34519922	chr1	36518862	36519152	chr1	36363537	36367743	chr1	34899122	34899704
chr1	52096266	52096722	chr1	35778056	35778897	chr1	43883546	43884801	chr1	47910205	47911549	chr1	37626406	37626993	chr1	36086880	36088131	chr1	34870823	34871275	chr1	36526457	36526880	chr1	36382275	36383872	chr1	34908364	34908910
chr1	52130932	52131604	chr1	35860102	35862027	chr1	43989494	43992484	chr1	48146182	48147065	chr1	37627520	37628156	chr1	36109644	36110375	chr1	34886098	34886426	chr1	36527978	36529021	chr1	36424739	36426272	chr1	34953726	34954291
chr1	52175999	52176355	chr1	35862179	35864126	chr1	44158172	44159592	chr1	48147186	48147754	chr1	37628627	37631321	chr1	36111081	36111431	chr1	34953898	34954249	chr1	36568109	36570593	chr1	36513645	36514952	chr1	35389156	35389561
chr1	52289338	52290052	chr1	35865716	35866479	chr1	44159810	44160296	chr1	48148879	48149419	chr1	37635539	37636287	chr1	36121787	36122186	chr1	35900100	35900416	chr1	36613817	36614352	chr1	36527865	36528496	chr1	35709999	35710758
chr1	52383427	52383771	chr1	35880755	35881850	chr1	44174591	44177178	chr1	48418399	48419099	chr1	37636379	37637142	chr1	36124861	36125794	chr1	35970207	35970681	chr1	36614678	36615232	chr1	36528565	36529047	chr1	35742304	35743612
chr1	52388387	52389353	chr1	35895422	35896211	chr1	44203808	44205717	chr1	50082313	50082897	chr1	37639295	37639978	chr1	36153875	36154938	chr1	35970703	35971664	chr1	36615431	36615957	chr1	36568165	36569075	chr1	35755015	35755400
chr1	52556777	52557605	chr1	35931968	35933640	chr1	45516950	45520801	chr1	50983413	50985302	chr1	37667023	37673469	chr1	36188935	36189320	chr1	35972380	35972901	chr1	36624856	36625530	chr1	36569631	36570535	chr1	35770664	35771723
chr1	52559293	52559671	chr1	35935903	35937134	chr1	45536783	45539446	chr1	51019031	51020103	chr1	37674642	37676125	chr1	36217718	36218106	chr1	35991894	35992641	chr1	36631244	36631619	chr1	36603333	36605869	chr1	35778079	35778841
chr1	52634930	52635829	chr1	35966596	35967605	chr1	45539576	45540147	chr1	51390201	51391303	chr1	37684698	37686019	chr1	36300603	36301476	chr1	36065720	36066678	chr1	36651801	36653042	chr1	36612323	36615002	chr1	35783264	35784091
chr1	52654667	52655028	chr1	35970087	35970787	chr1	45548786	45549526	chr1	51532927	51536668	chr1	37687459	37690675	chr1	36301576	36302138	chr1	36086878	36088057	chr1	36659803	36661648	chr1	36652435	36653114	chr1	35816265	35816968
chr1	52783436	52784290	chr1	35991733	35992890	chr1	45549623	45550135	chr1	51970989	51973560	chr1	37693724	37696285	chr1	36320890	36321610	chr1	36109803	36110228	chr1	36663354	36664556	chr1	36659555	36661553	chr1	35842639	35843483
chr1	53029869	53030469	chr1	35996886	35997573	chr1	45551100	45552840	chr1	52053377	52054468	chr1	37697774	37698572	chr1	36353418	36353762	chr1	36116821	36117213	chr1	36702843	36703158	chr1	36662572	36664964	chr1	35860387	35861384
chr1	53770231	53770855	chr1	36007394	36009132	chr1	45556796	45561980	chr1	52065279	52065914	chr1	37699197	37699946	chr1	36360117	36360856	chr1	36118135	36118570	chr1	36703214	36704031	chr1	36728727	36730633	chr1	35862413	35862837
chr1	53772062	53772620	chr1	36018484	36019433	chr1	45583696	45585376	chr1	52130989	52132180	chr1	37713626	37714170	chr1	36364185	36365703	chr1	36121685	36122114	chr1	36729215	36730252	chr1	36747803	36749471	chr1	35863155	35864176
chr1	53790685	53791398	chr1	36024764	36026019	chr1	45586474	45591120	chr1	52169923	52170817	chr1	37716157	37727939	chr1	36366310	36366879	chr1	36125662	36126038	chr1	36917461	36917809	chr1	36765559	36767157	chr1	35874139	35874686
chr1	53797561	53798342	chr1	36029432	36032107	chr1	45594815	45596272	chr1	52175308	52178434	chr1	37727941	37728654	chr1	36380921	36381323	chr1	36130459	36130783	chr1	36966712	36967170	chr1	36857914	36858364	chr1	35876304	35876680
chr1	53830688	53831215	chr1	36039651	36040862	chr1	45596726	45600047	chr1	52286313	52291179	chr1	37732281	37733461	chr1	36382133	36383595	chr1	36144942	36145421	chr1	36976791	36977898	chr1	36916654	36917707	chr1	35895405	35896034
chr1	53839077	53839647	chr1	36042472	36044258	chr1	45654486	45660628	chr1	52311470	52311921	chr1	37733823	37735376	chr1	36388497	36389115	chr1	36153910	36154815	chr1	36979286	36980873	chr1	36917762	36918735	chr1	35932720	35933145
chr1	53841533	53842253	chr1	36048687	36050502	chr1	45661379	45663122	chr1	52371531	52371973	chr1	37736927	37737536	chr1	36389701	36391186	chr1	36188967	36189493	chr1	36985611	36986150	chr1	36995995	36997325	chr1	35983412	35983817
chr1	53870998	53871362	chr1	36063020	36064543	chr1	45681380	45684903	chr1	52553920	52559211	chr1	37737694	37739991	chr1	36418284	36418759	chr1	36300938	36301409	chr1	36995578	36996331	chr1	37006074	37006873	chr1	35991780	35992660
chr1	53895210	53895894	chr1	36065236	36066759	chr1	45817377	45817847	chr1	52654066	52655346	chr1	37740019	37741508	chr1	36424858	36426367	chr1	36301698	36302077	chr1	37022571	37023128	chr1	37356685	37357361	chr1	36018685	36019296
chr1	53901932	53902286	chr1	36073513	36074660	chr1	45851459	45853188	chr1	52687025	52689426	chr1	37742717	37743393	chr1	36450041	36450717	chr1	36360060	36360825	chr1	37083628	37084173	chr1	37364614	37365128	chr1	36029705	36030838
chr1	53902486	53903154	chr1	36081327	36082428	chr1	45882074	45882564	chr1	52782493	52785223	chr1	37743964	37747719	chr1	36456326	36456928	chr1	36363932	36364402	chr1	37102387	37102753	chr1	37486025	37487581	chr1	36043063	36044460
chr1	53913383	53913932	chr1	36086057	36088772	chr1	45893050	45894528	chr1	52872681	52875311	chr1	37748111	37748935	chr1	36501917	36502324	chr1	36364410	36365250	chr1	37178937	37179613	chr1	37921257	37922973	chr1	36048636	36050217
chr1	53917909	53918252	chr1	36117407	36118953	chr1	45894787	45895388	chr1	52900953	52903470	chr1	37749018	37750308	chr1	36514258	36515092	chr1	36366197	36366919	chr1	37364445	37364925	chr1	37927774	37930522	chr1	36065242	36066576
chr1	54185687	54186294	chr1	36121273	36122498	chr1	45916272	45918044	chr1	53008409	53010516	chr1	37750368	37753376	chr1	36526781	36527450	chr1	36380950	36381296	chr1	37369008	37369455	chr1	37945928	37948099	chr1	36073989	36074336
chr1	54251437	54251813	chr1	36124440	36126237	chr1	45920177	45923465	chr1	53189287	53189835	chr1	37753817	37756886	chr1	36527884	36528815	chr1	36382081	36383470	chr1	37389681	37390134	chr1	38053095	38056490	chr1	36086651	36088453
chr1	54384760	54385168	chr1	36129804	36130979	chr1	46040560	46041244	chr1	53189873	53190901	chr1	37757001	37759681	chr1	36549059	36549562	chr1	36383656	36383991	chr1	37398703	37399189	chr1	38087097	38087524	chr1	36110972	36111483
chr1	54580947	54581535	chr1	36144162	36145988	chr1	46450082	46450374	chr1	53352751	53355501	chr1	37759888	37760698	chr1	36551516	36552854	chr1	36388445	36388991	chr1	37459110	37459647	chr1	38663849	38665740	chr1	36111723	36112128
chr1	54914691	54915113	chr1	36359706	36360965	chr1	46456543	46457240	chr1	53369627	53371994	chr1	37761456	37762065	chr1	36568246	36569106	chr1	36389955	36391081	chr1	37486147	37487324	chr1	39043805	39045661	chr1	36116677	36117197
chr1	54931909	54932528	chr1	36364314	36365555	chr1	46908991	46911873	chr1	53407836	53410277	chr1	37764708	37767789	chr1	36569408	36569781	chr1	36392718	36393043	chr1	37753554	37754305	chr1	39312982	39314015	chr1	36121551	36122272
chr1	54945015	54945866	chr1	36382466	36383613	chr1	46921064	46921949	chr1	53450468	53451957	chr1	37768010	37780081	chr1	36603617	36604366	chr1	36418408	36418818	chr1	37928412	37929722	chr1	39337816	39341217	chr1	36124678	36125162
chr1	54953036	54953898	chr1	36388435	36389218	chr1	46921998	46922968	chr1	53762889	53764326	chr1	37780253	37785255	chr1	36607229	36607670	chr1	36425266	36425813	chr1	38185734	38187056	chr1	39368713	39369446	chr1	36125498	36126728
chr1	54963100	54964305	chr1	36526518	36527352	chr1	51182974	51183566	chr1	53839007	53842794	chr1	37787932	37788813	chr1	36613620	36614874	chr1	36425817	36426305	chr1	38481209	38481803	chr1	39369629	39370855	chr1	36127323	36127851
chr1	54978959	54979454	chr1	36527884	36529018	chr1	51457755	51460158	chr1	53880297	53881052	chr1	37789193	37789992	chr1	36614934	36615336	chr1	36456438	36456798	chr1	38664418	38664931	chr1	39375150	39375666	chr1	36128269	36128734
chr1	55154177	55154532	chr1	36532423	36533442	chr1	51468052	51468792	chr1	54250229	54252664	chr1	37790204	37794674	chr1	36663678	36664443	chr1	36501924	36502257	chr1	39036560	39037208	chr1	39405320	39405785	chr1	36128873	36129278
chr1	55187866	55188187	chr1	36533521	36534652	chr1	51506574	51508243	chr1	54306669	54308769	chr1	37795037	37801860	chr1	36668679	36668953	chr1	36511252	36511593	chr1	39066292	39066832	chr1	39406082	39406651	chr1	36129585	36130542
chr1	55190097	55190442	chr1	36548912	36549969	chr1	51534164	51536438	chr1	54494134	54496409	chr1	37801904	37802815	chr1	36700602	36701218	chr1	36514306	36515067	chr1	39312914	39313732	chr1	39424424	39426101	chr1	36132008	36132846
chr1	55215016	55215584	chr1	36567980	36570436	chr1	51564577	51567048	chr1	54612921	54615610	chr1	37805725	37811613	chr1	36702946	36703985	chr1	36526597	36527447	chr1	39313782	39314189	chr1	39592296	39593347	chr1	36144682	36145557
chr1	55252977	55253502	chr1	36614572	36615367	chr1	51570826	51571495	chr1	54894503	54895536	chr1	37811785	37812767	chr1	36723301	36724637	chr1	36528108	36528436	chr1	39338502	39339617	chr1	39613100	39613831	chr1	36153631	36155025
chr1	55258526	55259335	chr1	36631040	36631721	chr1	51746438	51747523	chr1	54963542	54964661	chr1	37812964	37814609	chr1	36728582	36730626	chr1	36528610	36529035	chr1	39339761	39341086	chr1	39633301	39633848	chr1	36187021	36187558
chr1	55462412	55463127	chr1	36645043	36646436	chr1	51803841	51805517	chr1	54980786	54984051	chr1	37822822	37823550	chr1	36740898	36741494	chr1	36532362	36532718	chr1	39364123	39364531	chr1	39634352	39634930	chr1	36188977	36189292
chr1	55510946	55511380	chr1	36651782	36653059	chr1	51845727	51846440	chr1	55081969	55085242	chr1	37839271	37840102	chr1	36747878	36748324	chr1	36549034	36549677	chr1	39368993	39370594	chr1	39693037	39693796	chr1	36260651	36261035
chr1	55750995	55751481	chr1	36659709	36661205	chr1	51872034	51873291	chr1	55108604	55111581	chr1	37919083	37919878	chr1	36766505	36767022	chr1	36551818	36552802	chr1	39374642	39375371	chr1	39732875	39733484	chr1	36300812	36301331
chr1	55758408	55758874	chr1	36663231	36664779	chr1	51876710	51880796	chr1	55141818	55147567	chr1	37964283	37973569	chr1	36788780	36789392	chr1	36568065	36568386	chr1	39405814	39406287	chr1	39733532	39734447	chr1	36301594	36302211
chr1	55922161	55922572	chr1	36729061	36730205	chr1	51885645	51887089	chr1	55186883	55190412	chr1	37979065	37981029	chr1	36791136	36791435	chr1	36568494	36569010	chr1	39535111	39535829	chr1	39743099	39744858	chr1	36305704	36306297
chr1	56006258	56007185	chr1	36780083	36781682	chr1	51892082	51898271	chr1	55258535	55259611	chr1	37981412	37982254	chr1	36823513	36824504	chr1	36603683	36604352	chr1	39567864	39568329	chr1	39747516	39750483	chr1	36309149	36310024
chr1	56023696	56024193	chr1	36859738	36860754	chr1	51901445	51902888	chr1	55280720	55284854	chr1	37984778	37986102	chr1	36860521	36860861	chr1	36612712	36614915	chr1	39592219	39592787	chr1	39751517	39754071	chr1	36311359	36311927
chr1	56024457	56025266	chr1	36887800	36888854	chr1	51903628	51905138	chr1	55293140	55296345	chr1	37986169	37987794	chr1	36917375	36918166	chr1	36619942	36620452	chr1	39592818	39593353	chr1	39755902	39760125	chr1	36320750	36321629
chr1	56025548	56026344	chr1	36917256	36918216	chr1	51927836	51928897	chr1	55352671	55353467	chr1	37989820	37991781	chr1	36972774	36973197	chr1	36626337	36626708	chr1	39612534	39613552	chr1	39770214	39771678	chr1	36323095	36323714
chr1	56026759	56027066	chr1	36918447	36919160	chr1	51929726	51930493	chr1	55420041	55420969	chr1	37992340	37993893	chr1	36979478	36980759	chr1	36632891	36633214	chr1	39633294	39634894	chr1	39815465	39820131	chr1	36329288	36329699
chr1	56121525	56122160	chr1	36966653	36967349	chr1	51930817	51935898	chr1	55461567	55465046	chr1	37994303	37995426	chr1	36996344	36996741	chr1	36645365	36645758	chr1	39675312	39675619	chr1	39823131	39826347	chr1	36353433	36353845
chr1	56123551	56124025	chr1	36976739	36978039	chr1	51935904	51936785	chr1	55835733	55837043	chr1	37995466	37999490	chr1	37022627	37023099	chr1	36663731	36664389	chr1	39687273	39687852	chr1	39895272	39896944	chr1	36359685	36360859
chr1	56128964	56129659	chr1	36979565	36980619	chr1	51970234	51973047	chr1	55837213	55837822	chr1	37999505	38000478	chr1	37083617	37084275	chr1	36700673	36701404	chr1	39692919	39693501	chr1	39902779	39903614	chr1	36364040	36365959
chr1	56133564	56134616	chr1	36985272	36986316	chr1	52130266	52131917	chr1	55947217	55947950	chr1	38004010	38004533	chr1	37087501	37087803	chr1	36702915	36703908	chr1	39707158	39707708	chr1	39945632	39946137	chr1	36366077	36366963
chr1	56141993	56142426	chr1	37083578	37084263	chr1	52169811	52170861	chr1	56014621	56015464	chr1	38006694	38007745	chr1	37107714	37108098	chr1	36723466	36724497	chr1	39713721	39714267	chr1	39946284	39946936	chr1	36380812	36381206
chr1	56220157	56220808	chr1	37102099	37102851	chr1	52175853	52176872	chr1	56829325	56831462	chr1	38009713	38010313	chr1	37110638	37111140	chr1	36724874	36725220	chr1	39733056	39733737	chr1	39952160	39952888	chr1	36382762	36383358
chr1	56225431	56226126	chr1	37110576	37111139	chr1	52287825	52290819	chr1	57019572	57035162	chr1	38013722	38016650	chr1	37178964	37179649	chr1	36726452	36726783	chr1	39743977	39744669	chr1	39956201	39962316	chr1	36425320	36425769
chr1	56357187	56357796	chr1	37178861	37179780	chr1	52311095	52312400	chr1	57036928	57038196	chr1	38019922	38021527	chr1	37305044	37305811	chr1	36728639	36730528	chr1	39747871	39749364	chr1	39962422	39964833	chr1	36425851	36426413
chr1	56411250	56411699	chr1	37368809	37369645	chr1	52387702	52389654	chr1	57433491	57436362	chr1	38021912	38022787	chr1	37356341	37357811	chr1	36733014	36733352	chr1	39749860	39750239	chr1	39969646	39971111	chr1	36501716	36502475
chr1	56425002	56425413	chr1	37403967	37404989	chr1	52526692	52527905	chr1	57461395	57465702	chr1	38023031	38023463	chr1	37364166	37365120	chr1	36740822	36741360	chr1	39752073	39753618	chr1	39974930	39975420	chr1	36514122	36514967
chr1	56981349	56982020	chr1	38185677	38187465	chr1	52528058	52528765	chr1	57485312	57486380	chr1	38026408	38027200	chr1	37365132	37365694	chr1	36748107	36748495	chr1	39757012	39759119	chr1	39979504	39980717	chr1	36527903	36528294
chr1	57012066	57012856	chr1	38237755	38238385	chr1	52555125	52555597	chr1	57486437	57487151	chr1	38028951	38029577	chr1	37374466	37375721	chr1	36766308	36766698	chr1	39770460	39771397	chr1	39982402	39982858	chr1	36528587	36529100
chr1	57014665	57014981	chr1	38239454	38240196	chr1	52555902	52560010	chr1	57492756	57494462	chr1	38032423	38033138	chr1	37377930	37378499	chr1	36766710	36767075	chr1	39803134	39803754	chr1	39992009	39995136	chr1	36552205	36552685
chr1	57020287	57020648	chr1	38268747	38270381	chr1	52634211	52636991	chr1	57534593	57535265	chr1	38037153	38037757	chr1	37389876	37390547	chr1	36788941	36789241	chr1	39815756	39817119	chr1	39995658	39996800	chr1	36568068	36569029
chr1	57021314	57021939	chr1	38274826	38275656	chr1	52654930	52655953	chr1	57662659	57663824	chr1	38187869	38196808	chr1	37398673	37399133	chr1	36823488	36824569	chr1	39817716	39819220	chr1	39997259	40002149	chr1	36569575	36569938
chr1	57026170	57027038	chr1	38277969	38279427	chr1	52687440	52688058	chr1	57830599	57833530	chr1	38196938	38198195	chr1	37459137	37459804	chr1	36842165	36842476	chr1	39824646	39825633	chr1	40004370	40004992	chr1	36603592	36604352
chr1	57028084	57029594	chr1	38297276	38298249	chr1	52782490	52784616	chr1	57908739	57910175	chr1	38199253	38200300	chr1	37486252	37486526	chr1	36860472	36861062	chr1	39878476	39878869	chr1	40005081	40005778	chr1	36612899	36614833
chr1	57029865	57030230	chr1	38316057	38317318	chr1	52790642	52791735	chr1	58025270	58027488	chr1	38201056	38202866	chr1	37486630	37487342	chr1	36861184	36861528	chr1	39895439	39896655	chr1	40012278	40012864	chr1	36624986	36625674
chr1	57031214	57031934	chr1	38318346	38320134	chr1	52873830	52874602	chr1	58052167	58054911	chr1	38226775	38227842	chr1	37528216	37528843	chr1	36917677	36917972	chr1	39945992	39946762	chr1	40018783	40019902	chr1	36651981	36652640
chr1	57032732	57033323	chr1	38348510	38349350	chr1	52901639	52902740	chr1	58086173	58088340	chr1	38228004	38228518	chr1	37529806	37530671	chr1	36979738	36980477	chr1	39951842	39952341	chr1	40021863	40022465	chr1	36659864	36660623
chr1	57033917	57034353	chr1	38364204	38365667	chr1	53029216	53031678	chr1	58380095	58380431	chr1	38851797	38852483	chr1	37559201	37559546	chr1	36995367	36995872	chr1	39956959	39960044	chr1	40033226	40034366	chr1	36663430	36664611
chr1	57069643	57070035	chr1	38377003	38378028	chr1	53369879	53371091	chr1	58385002	58387181	chr1	38854242	38854798	chr1	37575266	37575621	chr1	36996639	36997029	chr1	39969930	39970475	chr1	40034668	40040037	chr1	36703086	36703776
chr1	57116880	57117225	chr1	38380519	38381242	chr1	53408774	53409774	chr1	58389640	58390391	chr1	38855157	38855797	chr1	37597270	37598037	chr1	37022618	37023070	chr1	39974496	39975103	chr1	40048033	40059168	chr1	36728756	36729350
chr1	57131978	57133208	chr1	38390737	38391784	chr1	53769147	53772699	chr1	58447731	58452390	chr1	38858261	38859099	chr1	37678487	37679012	chr1	37079924	37080426	chr1	39993657	39994350	chr1	40068278	40068841	chr1	36729492	36730218
chr1	57141128	57141550	chr1	38392520	38393429	chr1	53788860	53793200	chr1	58477610	58481486	chr1	38873660	38874960	chr1	37728126	37728453	chr1	37083646	37084120	chr1	39998550	39999211	chr1	40090013	40090972	chr1	36740806	36741466
chr1	57155527	57156175	chr1	38411168	38412266	chr1	53797121	53799469	chr1	58500428	58504390	chr1	38875867	38876932	chr1	37749858	37750740	chr1	37087503	37087806	chr1	40019318	40019987	chr1	40172913	40175331	chr1	36747951	36748516
chr1	57171532	57172145	chr1	38414583	38416763	chr1	53829957	53833001	chr1	58559680	58563536	chr1	38877824	38881132	chr1	37753485	37754220	chr1	37110660	37111031	chr1	40036990	40037649	chr1	40196200	40197393	chr1	36766124	36766586
chr1	57225466	57225963	chr1	38419974	38421344	chr1	53833796	53834464	chr1	58641179	58645036	chr1	38882220	38883150	chr1	37856231	37856846	chr1	37179087	37179625	chr1	40051188	40052417	chr1	40208440	40209108	chr1	36766595	36767071
chr1	57227307	57227728	chr1	38427500	38428350	chr1	53837946	53842779	chr1	58698460	58698801	chr1	38889650	38891366	chr1	37905081	37905592	chr1	37305199	37305738	chr1	40055116	40056137	chr1	40227882	40229838	chr1	36823559	36824504
chr1	57230803	57231237	chr1	38449790	38450984	chr1	53870090	53872085	chr1	58708739	58710631	chr1	38891710	38898043	chr1	37907646	37908055	chr1	37306367	37306902	chr1	40082355	40083515	chr1	40230179	40231465	chr1	36917192	36918051
chr1	57268076	57268447	chr1	38451583	38452709	chr1	53894215	53896618	chr1	58767360	58772575	chr1	38898201	38898852	chr1	37908394	37908889	chr1	37356500	37357418	chr1	40090710	40091108	chr1	40234745	40240968	chr1	36976947	36977377
chr1	57268528	57269167	chr1	38480546	38482491	chr1	53901244	53903943	chr1	58851529	58854558	chr1	38898865	38899852	chr1	37921870	37922399	chr1	37364375	37365038	chr1	40174037	40174900	chr1	40244389	40245623	chr1	36979631	36980526
chr1	57300886	57301463	chr1	38492928	38493761	chr1	53912610	53913879	chr1	58858784	58861295	chr1	38899903	38902590	chr1	37923964	37924372	chr1	37365057	37365753	chr1	40228595	40229374	chr1	40273415	40275431	chr1	36996261	36997003
chr1	57329346	57330196	chr1	38494256	38495131	chr1	54159287	54160100	chr1	58873719	58874452	chr1	38902630	38904868	chr1	37928159	37929921	chr1	37374349	37375028	chr1	40230830	40231244	chr1	40275772	40276273	chr1	37083615	37084147
chr1	57391974	57392725	chr1	38534887	38535600	chr1	54184762	54186071	chr1	58988114	58989284	chr1	38905641	38912472	chr1	37946986	37947634	chr1	37375138	37375716	chr1	40235703	40237118	chr1	40278539	40280605	chr1	37178930	37179709
chr1	57400153	57400507	chr1	38569513	38570068	chr1	54251006	54252228	chr1	58990783	58991171	chr1	38963330	38964259	chr1	37956664	37957205	chr1	37377822	37378609	chr1	40237126	40238159	chr1	40280737	40283247	chr1	37356510	37357558
chr1	57400801	57402485	chr1	38658619	38659572	chr1	54383915	54385922	chr1	59028388	59032161	chr1	38964565	38965620	chr1	38053837	38054521	chr1	37390193	37390506	chr1	40246930	40247314	chr1	40290984	40291959	chr1	37364423	37365051
chr1	57415388	57416072	chr1	38663522	38666230	chr1	54494933	54495990	chr1	59175538	59178086	chr1	38965635	38967645	chr1	38054588	38055174	chr1	37398797	37399261	chr1	40274116	40274885	chr1	40292007	40293492	chr1	37398691	37399226
chr1	57602318	57603516	chr1	38682114	38685688	chr1	54862474	54865160	chr1	59292165	59295489	chr1	38967675	38972849	chr1	38106191	38107021	chr1	37459096	37459504	chr1	40281498	40282279	chr1	40300085	40300536	chr1	37458999	37459593
chr1	57831475	57831809	chr1	38713810	38715107	chr1	54930516	54932971	chr1	59313127	59314849	chr1	38973240	38973746	chr1	38185973	38187356	chr1	37486429	37487234	chr1	40292389	40292958	chr1	40322713	40325965	chr1	37486585	37487301
chr1	58086214	58086791	chr1	38736234	38737262	chr1	54943380	54943959	chr1	59537177	59545952	chr1	38979306	38981229	chr1	38268970	38270159	chr1	37528410	37528895	chr1	40300283	40300890	chr1	40326458	40327844	chr1	37753612	37754178
chr1	58259153	58259706	chr1	38747157	38748720	chr1	54944071	54946952	chr1	59565318	59565814	chr1	38981553	38982402	chr1	38278057	38278651	chr1	37529864	37530571	chr1	40322929	40323925	chr1	40327966	40341106	chr1	37856336	37856927
chr1	58266844	58267495	chr1	38750669	38751748	chr1	54952827	54955426	chr1	59572707	59573483	chr1	38982436	38988431	chr1	38364692	38365434	chr1	37597873	37598388	chr1	40329104	40329535	chr1	40409373	40410510	chr1	37921414	37921782
chr1	58360330	58361032	chr1	38752377	38753552	chr1	54962676	54965031	chr1	59631328	59632173	chr1	38988619	38989212	chr1	38380671	38381058	chr1	37678449	37679115	chr1	40331726	40333137	chr1	40415708	40416230	chr1	37921933	37922608
chr1	58367980	58368916	chr1	38757196	38758225	chr1	54978669	54983492	chr1	59725677	59729548	chr1	38999593	39000509	chr1	38449766	38450236	chr1	37727927	37728507	chr1	40334947	40335597	chr1	40441762	40442852	chr1	37924000	37924316
chr1	58450014	58451003	chr1	38772490	38773051	chr1	55082783	55084815	chr1	59740976	59744425	chr1	39001199	39002089	chr1	38463363	38464650	chr1	37750095	37750595	chr1	40339074	40339786	chr1	40490958	40491427	chr1	37928343	37929646
chr1	59008028	59008502	chr1	38787234	38788803	chr1	55108654	55110655	chr1	59818745	59824550	chr1	39002757	39003474	chr1	38481229	38481878	chr1	37753574	37754212	chr1	40375654	40376099	chr1	40491980	40503679	chr1	37947014	37947767
chr1	59219596	59220478	chr1	38792512	38793166	chr1	55142347	55147052	chr1	59968726	59972223	chr1	39003827	39004982	chr1	38553666	38554200	chr1	37776797	37777138	chr1	40415594	40416158	chr1	40525303	40530571	chr1	38053614	38055013
chr1	59234879	59235622	chr1	38826618	38829331	chr1	55187329	55190655	chr1	60098701	60101076	chr1	39010836	39011423	chr1	38684023	38684595	chr1	37856213	37856733	chr1	40441458	40442532	chr1	40571272	40573969	chr1	38106367	38106891
chr1	59466509	59467096	chr1	38829853	38830634	chr1	55214319	55216208	chr1	60153165	60156915	chr1	39013460	39014167	chr1	38714212	38714955	chr1	37907708	37908048	chr1	40449993	40450599	chr1	42908025	42908874	chr1	38993720	38994084
chr1	59500426	59500857	chr1	38892312	38893715	chr1	55217101	55218517	chr1	60236189	60239092	chr1	39015198	39016004	chr1	38757495	38757942	chr1	37908445	37908897	chr1	40485598	40486371	chr1	43147910	43150750	chr1	39036563	39037239
chr1	59539324	59539794	chr1	38922963	38923685	chr1	55219448	55221324	chr1	60399154	60401782	chr1	39016313	39017070	chr1	38787605	38788378	chr1	37921286	37921760	chr1	40490212	40490696	chr1	43153940	43156874	chr1	39044123	39045080
chr1	59576774	59577611	chr1	39313088	39314249	chr1	55252622	55254220	chr1	60465482	60468440	chr1	39018222	39020149	chr1	38827792	38828142	chr1	37922019	37922544	chr1	40492542	40493560	chr1	43173762	43174403	chr1	39249357	39249971
chr1	59591797	59592697	chr1	39338607	39339306	chr1	55257729	55260534	chr1	60621457	60624765	chr1	39020171	39025115	chr1	38831742	38832187	chr1	37928215	37929552	chr1	40496118	40497010	chr1	43174522	43174922	chr1	39312839	39313738
chr1	59623637	59624114	chr1	39340150	39340809	chr1	55282562	55284401	chr1	60724659	60725797	chr1	39069078	39069976	chr1	38993658	38994085	chr1	37947034	37947608	chr1	40501367	40502362	chr1	43181168	43182671	chr1	39313803	39314554
chr1	59630744	59631993	chr1	39369276	39370023	chr1	55293773	55295781	chr1	60786379	60787581	chr1	39070609	39072868	chr1	39036797	39037290	chr1	37956810	37957230	chr1	40522156	40522792	chr1	43182903	43187972	chr1	39338143	39339239
chr1	59671706	59672203	chr1	39374567	39376408	chr1	55462747	55463575	chr1	60787651	60788368	chr1	39073137	39073995	chr1	39044496	39045000	chr1	38053888	38054484	chr1	40526375	40527979	chr1	43187992	43188601	chr1	39339660	39340873
chr1	59819860	59820242	chr1	39422124	39423204	chr1	55921750	55923043	chr1	61238112	61238549	chr1	39074342	39076090	chr1	39063913	39064708	chr1	38054610	38055092	chr1	40571827	40572504	chr1	43196671	43204730	chr1	39368921	39370098
chr1	59959455	59960026	chr1	39449637	39451938	chr1	55946763	55948368	chr1	61459189	61459815	chr1	39083700	39084416	chr1	39066237	39066715	chr1	38058967	38059289	chr1	40851013	40851391	chr1	43216134	43216861	chr1	39374604	39375648
chr1	59970262	59970661	chr1	39582293	39583003	chr1	56005033	56008678	chr1	61684630	61686944	chr1	39084468	39085315	chr1	39066731	39067014	chr1	38106333	38106867	chr1	40897006	40897993	chr1	43217880	43221611	chr1	39424347	39425383
chr1	60000650	60001202	chr1	39602289	39602935	chr1	56014078	56027971	chr1	62586085	62587397	chr1	39085331	39087876	chr1	39152013	39152632	chr1	38186823	38187312	chr1	40904255	40904755	chr1	43223754	43228370	chr1	39535453	39535941
chr1	60073880	60074346	chr1	39612357	39613640	chr1	56119526	56124642	chr1	62743337	62743818	chr1	39088373	39090370	chr1	39154309	39154912	chr1	38222491	38222810	chr1	43148448	43150197	chr1	43239539	43240204	chr1	39579364	39579870
chr1	60215242	60215576	chr1	39633188	39634890	chr1	56124855	56125336	chr1	62748832	62756052	chr1	39090659	39093229	chr1	39162354	39162883	chr1	38269157	38269924	chr1	43155332	43156122	chr1	43274058	43276245	chr1	39584111	39584624
chr1	60237365	60237736	chr1	39675052	39676067	chr1	56126122	56130887	chr1	62759107	62759571	chr1	39093237	39093949	chr1	39201111	39201561	chr1	38278070	38278725	chr1	43174206	43174699	chr1	43280472	43283501	chr1	39587186	39587604
chr1	60399643	60400727	chr1	39687019	39687885	chr1	56130889	56136047	chr1	62759909	62760578	chr1	39094078	39094805	chr1	39240169	39240448	chr1	38343604	38343891	chr1	43181259	43182349	chr1	43414224	43415896	chr1	39592258	39593133
chr1	60409561	60410082	chr1	39706872	39707780	chr1	56139693	56140398	chr1	63031101	63031846	chr1	39095901	39096514	chr1	39249348	39249972	chr1	38348526	38349278	chr1	43184558	43185739	chr1	43502828	43503400	chr1	39602221	39603012
chr1	60453215	60453755	chr1	39743924	39744601	chr1	56141460	56142964	chr1	63032989	63033568	chr1	39118987	39124287	chr1	39250455	39250850	chr1	38364957	38365296	chr1	43197567	43199017	chr1	43751644	43752845	chr1	39612543	39613502
chr1	60622811	60624163	chr1	39748245	39749173	chr1	56145335	56147260	chr1	63158481	63163227	chr1	39126147	39127506	chr1	39251115	39251529	chr1	38449753	38450104	chr1	43201326	43201894	chr1	43755651	43756354	chr1	39634083	39634811
chr1	60661252	60662206	chr1	39751855	39752683	chr1	56219455	56221930	chr1	63175929	63177150	chr1	39127621	39128634	chr1	39263420	39263924	chr1	38463565	38464726	chr1	43204385	43204822	chr1	43824693	43825459	chr1	39733204	39733678
chr1	60711892	60712313	chr1	39756919	39759969	chr1	56224865	56228085	chr1	63221136	63225972	chr1	39134396	39135138	chr1	39278682	39279575	chr1	38481288	38481688	chr1	43219757	43221505	chr1	43875980	43876953	chr1	39747759	39749171
chr1	60754465	60755397	chr1	39770574	39771422	chr1	56239889	56240809	chr1	63319629	63320227	chr1	39157072	39158030	chr1	39312609	39314501	chr1	38494648	38495062	chr1	43225377	43226951	chr1	43883641	43884613	chr1	39752099	39753566
chr1	60759334	60760188	chr1	39800155	39800708	chr1	56317841	56318770	chr1	63491861	63493480	chr1	39159372	39162390	chr1	39335277	39335813	chr1	38600476	38600808	chr1	43239896	43240234	chr1	43884715	43885697	chr1	39757093	39758914
chr1	60775230	60775608	chr1	39803089	39803808	chr1	56356325	56357141	chr1	63715079	63715545	chr1	39165578	39166172	chr1	39338032	39339159	chr1	38710178	38710439	chr1	43274625	43275487	chr1	43989217	43989653	chr1	39759278	39759750
chr1	60788782	60789302	chr1	39803832	39804726	chr1	56357480	56358281	chr1	63752469	63753132	chr1	39175316	39175969	chr1	39339930	39340728	chr1	38714390	38714803	chr1	43280957	43281441	chr1	43989658	43991711	chr1	39770768	39771556
chr1	60880088	60880818	chr1	39811010	39812094	chr1	56410575	56411621	chr1	63776349	63779081	chr1	39177286	39178386	chr1	39368760	39370314	chr1	38757409	38757952	chr1	43281720	43283004	chr1	44031473	44031971	chr1	39803123	39803828
chr1	60881153	60881721	chr1	39816144	39816916	chr1	56572603	56573190	chr1	64067099	64067715	chr1	39178820	39181488	chr1	39370369	39370785	chr1	38787685	38788385	chr1	43316473	43317193	chr1	44158264	44159280	chr1	39815823	39816653
chr1	60882675	60882987	chr1	39824682	39825351	chr1	56852987	56853958	chr1	64134332	64135246	chr1	39218792	39219931	chr1	39374650	39376181	chr1	38792576	38792887	chr1	43414913	43415601	chr1	44159374	44159984	chr1	39817602	39818702
chr1	60998364	60998684	chr1	39939182	39939829	chr1	56885549	56888549	chr1	64165131	64169542	chr1	39227481	39231123	chr1	39383127	39383457	chr1	39036607	39037192	chr1	43469491	43470083	chr1	44174690	44177407	chr1	39818810	39819435
chr1	61099183	61099911	chr1	39945931	39946820	chr1	56906345	56907168	chr1	64228880	64230795	chr1	39233087	39233641	chr1	39405891	39406237	chr1	39044637	39044955	chr1	43483250	43483912	chr1	44203895	44205908	chr1	39824436	39825830
chr1	61198003	61198561	chr1	39956715	39960268	chr1	56978680	56984156	chr1	64429806	64430848	chr1	39241057	39241672	chr1	39422252	39422854	chr1	39064088	39064515	chr1	43502134	43503498	chr1	44608182	44610003	chr1	39862326	39862853
chr1	61198672	61199348	chr1	39993573	39994421	chr1	56984918	56985799	chr1	64431151	64431799	chr1	39241886	39242654	chr1	39424369	39425049	chr1	39152104	39152704	chr1	43510389	43511061	chr1	44636746	44637348	chr1	39893098	39893555
chr1	61213513	61214419	chr1	40018881	40020170	chr1	57007255	57008013	chr1	64577557	64581828	chr1	39246957	39248223	chr1	39535276	39536037	chr1	39154272	39154849	chr1	43587943	43588666	chr1	44637479	44637982	chr1	39895398	39896514
chr1	61463846	61464440	chr1	40036634	40038003	chr1	57008268	57038513	chr1	64661527	64665544	chr1	39248280	39253397	chr1	39582349	39583133	chr1	39162288	39162893	chr1	43650234	43650873	chr1	44640996	44641528	chr1	39902404	39902944
chr1	61480086	61480555	chr1	40235894	40236802	chr1	57096653	57097682	chr1	64735677	64739938	chr1	39253524	39254295	chr1	39592350	39592781	chr1	39249548	39249920	chr1	43755161	43755956	chr1	44641753	44642741	chr1	39904588	39905055
chr1	61480837	61481483	chr1	40292164	40293141	chr1	57130769	57133237	chr1	64782012	64786184	chr1	39254309	39255243	chr1	39602356	39603347	chr1	39251019	39251386	chr1	43771581	43772121	chr1	44735459	44737456	chr1	39939144	39939782
chr1	61587672	61588280	chr1	40299323	40301136	chr1	57141068	57142137	chr1	65001978	65004252	chr1	39255480	39256674	chr1	39612510	39613586	chr1	39263420	39264020	chr1	43775630	43776223	chr1	45076943	45080341	chr1	39945924	39946651
chr1	61708402	61708751	chr1	40322947	40324253	chr1	57152717	57157113	chr1	65011454	65013262	chr1	39256888	39258388	chr1	39633264	39634670	chr1	39278935	39279531	chr1	43824605	43825947	chr1	45087589	45091053	chr1	39956989	39957428
chr1	61794258	61794710	chr1	40328904	40329715	chr1	57225972	57226531	chr1	65013284	65013666	chr1	39258483	39258993	chr1	39710914	39711538	chr1	39312145	39314486	chr1	43875791	43876335	chr1	45098842	45100692	chr1	39958124	39960159
chr1	61975930	61976409	chr1	40331786	40333122	chr1	57227461	57228297	chr1	65040704	65041172	chr1	39270510	39271060	chr1	39748487	39748968	chr1	39335162	39335889	chr1	43883979	43885066	chr1	45238626	45241072	chr1	39974514	39975037
chr1	62026421	62027097	chr1	40338937	40339832	chr1	57230373	57230906	chr1	65158577	65159950	chr1	39371573	39372547	chr1	39757858	39758538	chr1	39338413	39339185	chr1	43995846	43996191	chr1	45368055	45369018	chr1	39993315	39993920
chr1	62063114	62063706	chr1	40409610	40410270	chr1	57231175	57231782	chr1	65169135	65170090	chr1	39390901	39392641	chr1	39759425	39759738	chr1	39339690	39340096	chr1	44028021	44028383	chr1	45369132	45371154	chr1	39999187	40000147
chr1	62132514	62133116	chr1	40441641	40442390	chr1	57266482	57268909	chr1	65223349	65226923	chr1	39392771	39393905	chr1	39770801	39771375	chr1	39340118	39340777	chr1	44158791	44159574	chr1	45372597	45373180	chr1	40006862	40007248
chr1	62137851	62138251	chr1	40485676	40486269	chr1	57325783	57326723	chr1	65231723	65235413	chr1	39393983	39396792	chr1	39803359	39803681	chr1	39364111	39364509	chr1	44609236	44609766	chr1	45451656	45453562	chr1	40019014	40019559
chr1	62221694	62222149	chr1	40492580	40493415	chr1	57328626	57330975	chr1	66069608	66070355	chr1	39398416	39399259	chr1	39815858	39816491	chr1	39369343	39369671	chr1	44637035	44637648	chr1	45512052	45513731	chr1	40033630	40034262
chr1	62243688	62244404	chr1	40496010	40496957	chr1	57391326	57392416	chr1	66221291	66222647	chr1	39412936	39414897	chr1	39817914	39818403	chr1	39374633	39376019	chr1	44641515	44642118	chr1	45528658	45530132	chr1	40036987	40037517
chr1	62290274	62291334	chr1	40501270	40502483	chr1	57392578	57393309	chr1	66746833	66749641	chr1	39417235	39418601	chr1	39862420	39862804	chr1	39379657	39379999	chr1	45088313	45088926	chr1	45536071	45536800	chr1	40051341	40052454
chr1	62294864	62295599	chr1	40521901	40522998	chr1	57397093	57403719	chr1	66861042	66865357	chr1	39533516	39534563	chr1	39957334	39958498	chr1	39383150	39383607	chr1	45089892	45090696	chr1	45537798	45538906	chr1	40055009	40056233
chr1	62429277	62429600	chr1	40525439	40530377	chr1	57414891	57417002	chr1	66884459	66885550	chr1	39542419	39543364	chr1	39958736	39960314	chr1	39405863	39406309	chr1	45239583	45240065	chr1	45547352	45547820	chr1	40068308	40068928
chr1	62439627	62440359	chr1	40643245	40644342	chr1	57433631	57436176	chr1	66907741	66911299	chr1	39543530	39544081	chr1	39978783	39979156	chr1	39424443	39425185	chr1	45370855	45371271	chr1	45548507	45549670	chr1	40173918	40175136
chr1	62458895	62459550	chr1	40707693	40708546	chr1	57442960	57443506	chr1	66942597	66944277	chr1	39556431	39557381	chr1	39992756	39993114	chr1	39534860	39535193	chr1	45558936	45559674	chr1	45552059	45552630	chr1	40208824	40209254
chr1	62462642	62462968	chr1	40716312	40716949	chr1	57443564	57444861	chr1	67083749	67086228	chr1	39557463	39558411	chr1	39993389	39993936	chr1	39582376	39583068	chr1	45637118	45637833	chr1	45556417	45561990	chr1	40228866	40229245
chr1	62463003	62464063	chr1	40737778	40739119	chr1	57445672	57446212	chr1	67444239	67445283	chr1	39558907	39559810	chr1	39994821	39995191	chr1	39592151	39592593	chr1	45644332	45644882	chr1	45584445	45584913	chr1	40235781	40237125
chr1	62469382	62469938	chr1	40771600	40772562	chr1	57451222	57451727	chr1	67803098	67804086	chr1	39561474	39561993	chr1	40013433	40013938	chr1	39602436	39602986	chr1	45682647	45683215	chr1	45597654	45599203	chr1	40237471	40238122
chr1	62482828	62483416	chr1	40846161	40847321	chr1	57456797	57458136	chr1	69153681	69155207	chr1	39562382	39564124	chr1	40033663	40034013	chr1	39612732	39613462	chr1	45732283	45733195	chr1	45655559	45657846	chr1	40240333	40240883
chr1	62489246	62489767	chr1	40896948	40898019	chr1	57461992	57464398	chr1	69288368	69289167	chr1	39636505	39638115	chr1	40036789	40037850	chr1	39633328	39633638	chr1	45813547	45814068	chr1	45682144	45684834	chr1	40244764	40245250
chr1	62512955	62513573	chr1	40913569	40914765	chr1	57493324	57494277	chr1	69323693	69324420	chr1	39639189	39643353	chr1	40055480	40055860	chr1	39634112	39634695	chr1	45817868	45818506	chr1	45731941	45732554	chr1	40274095	40274705
chr1	62567111	62567510	chr1	42753330	42755988	chr1	57601869	57603924	chr1	69378096	69378700	chr1	39643454	39645563	chr1	40291243	40291715	chr1	39707654	39707973	chr1	45822426	45822999	chr1	45733048	45733826	chr1	40281361	40282033
chr1	62578945	62579764	chr1	42945498	42946839	chr1	57830971	57832652	chr1	69637881	69638482	chr1	39645773	39646925	chr1	40300177	40300736	chr1	39711077	39711422	chr1	45824268	45825057	chr1	45779417	45781067	chr1	40292277	40292948
chr1	62596897	62597700	chr1	43123837	43124829	chr1	57876567	57878242	chr1	69730351	69735869	chr1	39661868	39664344	chr1	40327743	40328506	chr1	39713840	39714237	chr1	45882527	45882927	chr1	45791128	45791708	chr1	40300217	40300917
chr1	62597956	62598607	chr1	43148237	43150356	chr1	58025795	58027191	chr1	69748129	69748901	chr1	39664985	39665637	chr1	40398122	40398500	chr1	39748386	39748806	chr1	45892161	45892641	chr1	45791786	45792004	chr1	40322924	40323503
chr1	62598707	62599457	chr1	43176313	43177342	chr1	58052246	58053742	chr1	69805819	69806768	chr1	39669083	39670575	chr1	40409706	40410252	chr1	39757149	39757850	chr1	45893384	45895288	chr1	45813765	45814432	chr1	40328951	40329564
chr1	62653457	62654562	chr1	43181335	43182320	chr1	58080811	58081203	chr1	69836932	69837695	chr1	39689330	39689816	chr1	40415558	40416076	chr1	39757930	39758549	chr1	45909538	45910023	chr1	45816359	45819192	chr1	40331748	40333112
chr1	62660708	62661093	chr1	43184359	43185699	chr1	58084039	58088257	chr1	70283887	70284226	chr1	39692852	39693649	chr1	40492756	40493188	chr1	39770477	39770812	chr1	45920859	45922102	chr1	45820986	45824027	chr1	40334814	40335534
chr1	62685968	62686546	chr1	43197654	43198935	chr1	58258759	58260539	chr1	70284877	70286285	chr1	39701098	39701680	chr1	40501469	40502193	chr1	39803203	39803733	chr1	45923126	45923965	chr1	45824200	45825045	chr1	40335549	40336191
chr1	62743461	62744021	chr1	43204120	43204911	chr1	58359810	58362580	chr1	71147650	71150831	chr1	39701695	39702610	chr1	40522224	40522656	chr1	39815934	39816364	chr1	45924185	45924716	chr1	45851553	45853014	chr1	40339024	40339722
chr1	62745019	62745665	chr1	43211070	43212219	chr1	58367939	58369329	chr1	71602803	71605585	chr1	39703623	39710658	chr1	40525709	40526092	chr1	39816724	39817108	chr1	46465158	46466103	chr1	45881918	45884321	chr1	40347219	40347813
chr1	62749067	62750798	chr1	43219631	43221665	chr1	58392513	58393442	chr1	71697108	71701640	chr1	40637359	40638190	chr1	40526247	40527417	chr1	39818109	39818577	chr1	46471782	46472228	chr1	45891313	45893003	chr1	40409724	40410360
chr1	62752613	62753012	chr1	43224051	43227030	chr1	58415646	58417281	chr1	71822368	71823164	chr1	40681672	40682490	chr1	40532587	40533070	chr1	39818787	39819230	chr1	46475627	46476318	chr1	45893075	45896358	chr1	40415623	40416135
chr1	62753250	62753901	chr1	43230384	43231273	chr1	58423148	58424079	chr1	72170251	72171045	chr1	40721990	40723460	chr1	40557830	40558369	chr1	39862290	39862782	chr1	46865166	46866113	chr1	45909255	45910638	chr1	40416385	40417055
chr1	62759468	62760059	chr1	43274618	43275639	chr1	58434314	58435201	chr1	72233746	72235167	chr1	40724052	40724602	chr1	40571709	40572207	chr1	39958172	39958785	chr1	46909298	46910492	chr1	45916013	45918166	chr1	40492673	40493511
chr1	62764711	62765177	chr1	43281049	43282418	chr1	58448191	58451841	chr1	72257848	72259586	chr1	40731969	40733068	chr1	40605825	40606210	chr1	39959399	39959916	chr1	46920901	46921852	chr1	45919673	45925377	chr1	40496132	40496849
chr1	62768449	62768786	chr1	43316136	43317580	chr1	58452266	58453418	chr1	72272003	72273187	chr1	40734182	40734902	chr1	40606934	40607979	chr1	39978761	39979248	chr1	50685739	50686883	chr1	45981576	45982574	chr1	40501331	40502054
chr1	62797714	62798370	chr1	43414811	43415577	chr1	58479384	58481236	chr1	72282420	72284561	chr1	40734905	40736982	chr1	40643485	40644068	chr1	40013399	40013986	chr1	50687295	50687693	chr1	46475339	46476863	chr1	40522212	40522735
chr1	62798393	62799246	chr1	43453968	43454523	chr1	58501379	58503582	chr1	72289954	72291327	chr1	40738392	40740978	chr1	40647651	40648186	chr1	40019122	40019431	chr1	50991920	50992426	chr1	46864316	46866635	chr1	40525569	40525976
chr1	62813370	62813841	chr1	43455635	43456412	chr1	58560771	58562638	chr1	72300600	72302379	chr1	40946085	40948588	chr1	40658168	40658720	chr1	40037011	40037515	chr1	50997508	50997945	chr1	46908295	46912067	chr1	40526516	40527832
chr1	62816584	62817005	chr1	43483359	43483796	chr1	58642381	58643779	chr1	72329536	72331498	chr1	40971820	40973832	chr1	40707737	40708336	chr1	40151575	40151869	chr1	51027648	51028289	chr1	46920753	46921698	chr1	40571720	40572565
chr1	62821337	62821746	chr1	43501746	43504695	chr1	58708565	58710446	chr1	72353053	72355379	chr1	42596523	42598045	chr1	40734690	40735216	chr1	40291199	40291601	chr1	51037062	51037497	chr1	48146354	48146961	chr1	40847270	40848041
chr1	62889703	62890116	chr1	43510244	43511349	chr1	58766815	58774164	chr1	72629021	72631638	chr1	42739805	42746699	chr1	40737269	40738034	chr1	40300325	40300758	chr1	51182596	51183167	chr1	50983405	50985374	chr1	40850885	40851344
chr1	62922084	62923075	chr1	43520375	43521832	chr1	58798021	58800882	chr1	72757093	72760313	chr1	42746768	42759319	chr1	40793069	40793759	chr1	40327951	40328284	chr1	51183204	51183742	chr1	50992061	50992872	chr1	40854129	40854534
chr1	62931154	62932019	chr1	43587478	43588814	chr1	58851958	58853190	chr1	72870968	72872524	chr1	42759451	42762953	chr1	40847269	40847736	chr1	40398069	40398426	chr1	51321807	51322376	chr1	50995853	50998592	chr1	40897295	40897804
chr1	62979021	62979576	chr1	43749686	43750340	chr1	59007487	59008684	chr1	72916450	72921933	chr1	42763953	42764492	chr1	40901512	40901798	chr1	40415375	40416132	chr1	51391114	51391638	chr1	51019118	51021143	chr1	42907903	42908701
chr1	62979659	62980430	chr1	43751155	43752669	chr1	59008900	59010264	chr1	73298072	73298913	chr1	42765853	42773389	chr1	40914077	40914830	chr1	40416503	40416984	chr1	51458798	51459292	chr1	51021251	51022101	chr1	42974729	42975372
chr1	62980460	62981583	chr1	43755084	43756112	chr1	59029132	59031199	chr1	74083049	74084221	chr1	42774529	42775052	chr1	42226170	42226911	chr1	40450007	40450611	chr1	51468456	51469159	chr1	51025768	51029086	chr1	43127317	43128091
chr1	63055282	63055944	chr1	43771499	43772195	chr1	59176395	59177925	chr1	74113777	74115997	chr1	42775125	42777542	chr1	42939261	42939581	chr1	40501427	40502198	chr1	51535023	51535478	chr1	51029617	51030116	chr1	43148668	43149217
chr1	63492789	63493141	chr1	43775323	43776367	chr1	59219019	59219538	chr1	74144621	74145893	chr1	42778232	42779018	chr1	42974780	42975396	chr1	40522262	40522682	chr1	51540701	51541056	chr1	51037234	51037951	chr1	43149424	43149978
chr1	63580778	63581393	chr1	43777485	43778139	chr1	59219617	59220643	chr1	74170700	74171923	chr1	42779198	42779907	chr1	43124071	43124422	chr1	40525729	40526146	chr1	51561434	51561971	chr1	51056327	51056854	chr1	43155087	43156304
chr1	63742658	63743731	chr1	43786743	43787997	chr1	59247340	59249093	chr1	74282157	74286297	chr1	42782347	42783147	chr1	43127471	43127941	chr1	40526394	40527407	chr1	51562043	51562980	chr1	51058529	51059854	chr1	43167369	43167857
chr1	63751993	63752892	chr1	43825076	43825931	chr1	59293424	59294906	chr1	74329638	74333151	chr1	42784137	42784550	chr1	43148855	43149859	chr1	40529328	40529650	chr1	51564186	51564808	chr1	51181918	51184738	chr1	43169640	43170112
chr1	63822606	63823983	chr1	43883932	43884927	chr1	59313200	59314110	chr1	74342325	74343452	chr1	42826581	42830977	chr1	43155276	43155882	chr1	40532635	40533085	chr1	51565773	51566534	chr1	51194123	51194604	chr1	43181573	43182097
chr1	64051730	64052174	chr1	44076875	44077642	chr1	59465849	59467995	chr1	74345193	74347027	chr1	42834406	42835051	chr1	43181741	43182127	chr1	40557864	40558315	chr1	51571632	51572420	chr1	51321427	51322018	chr1	43184224	43185652
chr1	64134421	64134738	chr1	44079259	44079868	chr1	59500099	59500764	chr1	74347304	74351967	chr1	42835084	42836469	chr1	43184396	43185704	chr1	40571933	40572436	chr1	51587250	51587789	chr1	51345165	51347032	chr1	43197686	43198831
chr1	64182715	64183217	chr1	44255337	44256220	chr1	59537357	59546899	chr1	74378860	74381326	chr1	42836900	42839314	chr1	43197472	43198965	chr1	40606919	40607853	chr1	51727935	51728788	chr1	51389749	51392687	chr1	43199781	43200177
chr1	64272548	64273070	chr1	44272808	44274654	chr1	59576190	59578153	chr1	74381331	74381727	chr1	42884464	42885819	chr1	43199541	43200545	chr1	40631734	40632044	chr1	51746606	51747095	chr1	51458068	51459175	chr1	43201302	43201951
chr1	64368807	64369376	chr1	44451867	44453565	chr1	59591278	59593305	chr1	74432755	74434409	chr1	42885859	42886693	chr1	43201226	43202030	chr1	40643105	40644191	chr1	51804046	51804754	chr1	51534020	51536705	chr1	43219012	43219494
chr1	64446731	64447073	chr1	44454620	44455830	chr1	59630385	59632345	chr1	74436603	74440696	chr1	42898969	42902094	chr1	43204309	43204830	chr1	40658310	40658682	chr1	51845864	51846728	chr1	51550143	51550736	chr1	43219733	43220887
chr1	64579339	64579688	chr1	44562065	44562796	chr1	59726131	59728612	chr1	74443997	74444972	chr1	42902883	42906053	chr1	43219071	43221103	chr1	40707731	40708407	chr1	51878413	51879956	chr1	51560218	51561428	chr1	43224555	43226778
chr1	64751081	64752041	chr1	44608796	44609654	chr1	59740973	59743227	chr1	74550433	74555130	chr1	42969884	42970750	chr1	43224369	43227083	chr1	40709058	40709502	chr1	51885962	51886592	chr1	51561435	51567248	chr1	43274702	43275419
chr1	64783896	64784525	chr1	44632663	44633338	chr1	59818958	59822548	chr1	74632574	74636347	chr1	42988128	42989206	chr1	43239677	43240409	chr1	40734744	40735288	chr1	51894025	51894555	chr1	51570251	51572949	chr1	43281089	43281611
chr1	64838319	64838850	chr1	44636899	44637796	chr1	59969083	59971721	chr1	74646154	74648979	chr1	42991335	42992199	chr1	43246592	43247162	chr1	40735498	40735844	chr1	51920284	51921054	chr1	51582607	51583568	chr1	43281666	43282333
chr1	64855485	64856145	chr1	44641334	44642621	chr1	59972308	59972961	chr1	74704681	74707222	chr1	42992322	42994322	chr1	43274876	43275519	chr1	40737315	40738095	chr1	51932126	51933134	chr1	51747168	51747700	chr1	43316588	43317168
chr1	64872769	64873605	chr1	44736047	44736888	chr1	60000033	60000538	chr1	74707751	74710553	chr1	42994492	42995396	chr1	43294001	43294364	chr1	40781531	40781808	chr1	51969919	51970526	chr1	51804051	51805294	chr1	43321149	43321670
chr1	64887311	64887971	chr1	44835097	44835778	chr1	60073072	60074348	chr1	74759395	74760912	chr1	43006801	43008351	chr1	43316241	43317307	chr1	40793140	40793597	chr1	51971724	51973194	chr1	51845478	51846812	chr1	43414791	43415635
chr1	64890044	64891826	chr1	44842136	44843395	chr1	60153353	60156117	chr1	74795168	74796343	chr1	43008988	43015096	chr1	43324767	43325447	chr1	40847440	40847768	chr1	51989718	51990298	chr1	51876952	51880431	chr1	43417984	43418748
chr1	64894204	64894651	chr1	44890609	44891324	chr1	60214553	60215413	chr1	74817476	74820135	chr1	43015253	43016416	chr1	43356398	43356691	chr1	40851044	40851321	chr1	52053336	52053929	chr1	51886117	51886927	chr1	43502062	43502503
chr1	64896946	64897850	chr1	45077339	45079482	chr1	60215540	60216339	chr1	74830295	74831529	chr1	43017170	43018541	chr1	43509368	43510213	chr1	40854149	40854502	chr1	52095948	52096371	chr1	51893816	51895542	chr1	43502999	43503437
chr1	64898749	64899431	chr1	45088305	45089094	chr1	60225910	60226624	chr1	74837780	74839898	chr1	43019057	43020007	chr1	43524322	43524938	chr1	40897235	40897708	chr1	52114064	52114495	chr1	51931527	51933662	chr1	43509294	43510136
chr1	64995952	64996386	chr1	45089856	45090999	chr1	60236150	60239192	chr1	74849683	74850253	chr1	43086876	43087350	chr1	43548585	43549367	chr1	40914067	40914800	chr1	52130648	52131787	chr1	51970037	51971363	chr1	43510289	43511048
chr1	65024731	65025490	chr1	45099354	45100675	chr1	60398876	60402327	chr1	74854789	74855551	chr1	43087533	43088463	chr1	43824858	43825239	chr1	42226207	42226862	chr1	52136353	52137077	chr1	51971731	51972801	chr1	43587414	43588446
chr1	65032431	65033030	chr1	45370665	45371464	chr1	60409276	60410333	chr1	74862988	74865190	chr1	43090447	43091927	chr1	43825335	43825857	chr1	42908223	42908567	chr1	52170488	52170951	chr1	52053081	52055209	chr1	43692524	43692939
chr1	65034801	65035394	chr1	45538627	45539229	chr1	60452538	60454182	chr1	74901040	74902134	chr1	50980063	50983859	chr1	43883669	43885250	chr1	42974897	42975191	chr1	52175888	52176581	chr1	52130325	52132472	chr1	43745007	43745567
chr1	65035485	65035852	chr1	45588120	45588757	chr1	60465251	60467498	chr1	74928465	74929502	chr1	50984349	50987125	chr1	43989872	43991071	chr1	43127472	43127839	chr1	52206777	52207356	chr1	52136010	52136633	chr1	43751407	43752336
chr1	65245161	65246143	chr1	45629180	45630477	chr1	60472930	60474712	chr1	75120667	75122536	chr1	53064211	53064651	chr1	43993487	43994117	chr1	43149293	43149827	chr1	52288590	52290746	chr1	52168546	52171313	chr1	43755234	43755828
chr1	65284309	65284706	chr1	45636638	45638212	chr1	60484840	60486036	chr1	75136362	75141101	chr1	53143454	53145252	chr1	44077061	44077609	chr1	43155249	43155947	chr1	52303503	52304460	chr1	52175442	52177951	chr1	43771612	43772148
chr1	65978948	65979532	chr1	45641828	45642394	chr1	60621164	60624987	chr1	75164417	75166879	chr1	54501624	54502284	chr1	44158512	44159525	chr1	43184434	43185643	chr1	52308104	52308671	chr1	52287380	52290909	chr1	43825090	43825975
chr1	66863269	66863677	chr1	45643731	45645608	chr1	60644917	60647431	chr1	75175367	75177601	chr1	54502481	54504794	chr1	44174759	44175095	chr1	43197589	43198740	chr1	52311302	52311637	chr1	52304158	52304928	chr1	43859971	43860531
chr1	66863853	66864344	chr1	45656308	45657720	chr1	60660440	60662829	chr1	75186680	75191005	chr1	54505654	54507402	chr1	44175427	44175922	chr1	43199590	43200256	chr1	52335977	52336669	chr1	52311809	52312943	chr1	43883775	43885136
chr1	69324115	69324566	chr1	45683235	45684069	chr1	60712082	60713153	chr1	75204374	75209591	chr1	55341024	55341985	chr1	44176116	44176624	chr1	43201197	43201507	chr1	52511390	52512246	chr1	52525625	52529786	chr1	43989814	43991456
chr1	69397353	69397733	chr1	45729763	45730461	chr1	60724366	60725812	chr1	75214011	75216845	chr1	55416009	55416527	chr1	44211099	44212079	chr1	43204368	43204742	chr1	52526972	52528422	chr1	52546649	52547139	chr1	43995806	43996306
chr1	69404164	69404581	chr1	45732097	45733468	chr1	60754108	60755956	chr1	75232271	75234503	chr1	55418240	55421777	chr1	44835071	44835600	chr1	43219186	43221138	chr1	52556304	52558434	chr1	52551574	52560355	chr1	44077065	44077469
chr1	69422006	69422343	chr1	45757553	45758363	chr1	60758271	60760686	chr1	75311891	75314368	chr1	55880643	55881359	chr1	44866967	44867638	chr1	43224438	43225222	chr1	52634729	52636386	chr1	52633351	52638884	chr1	44121556	44121950
chr1	69996760	69997435	chr1	45813469	45814241	chr1	60762467	60763100	chr1	75314472	75315039	chr1	55971020	55971734	chr1	44920304	44920697	chr1	43225293	43226988	chr1	52637247	52637622	chr1	52653618	52654311	chr1	44158866	44159289
chr1	71152349	71153120	chr1	45817527	45818406	chr1	60775483	60776004	chr1	75377687	75379901	chr1	55972528	55973093	chr1	45370594	45371222	chr1	43239841	43240288	chr1	52654575	52655320	chr1	52654547	52656272	chr1	44159303	44159617
chr1	71348020	71348566	chr1	45822079	45823163	chr1	60880378	60883126	chr1	75431946	75434407	chr1	56043409	56044055	chr1	45458164	45458652	chr1	43246622	43247199	chr1	52687193	52687979	chr1	52687266	52689086	chr1	44175082	44177068
chr1	71416560	71417164	chr1	45823857	45825239	chr1	60916034	60917809	chr1	75454701	75455448	chr1	56093199	56093805	chr1	45518473	45519230	chr1	43274901	43275208	chr1	52782850	52784524	chr1	52783144	52783922	chr1	44204417	44205135
chr1	71438952	71439333	chr1	45882063	45883206	chr1	61197542	61200232	chr1	75473864	75477085	chr1	56093928	56094899	chr1	45536050	45536519	chr1	43316383	43317122	chr1	52852539	52853153	chr1	52790670	52791261	chr1	44608375	44609695
chr1	71494117	71494534	chr1	45891780	45895764	chr1	61585741	61589272	chr1	75483237	75485185	chr1	56101878	56102532	chr1	45537661	45538413	chr1	43321222	43321645	chr1	52855918	52857898	chr1	52809559	52810409	chr1	44637005	44637844
chr1	71525199	71525567	chr1	45899259	45900140	chr1	61685085	61686740	chr1	75501100	75503816	chr1	56213915	56214620	chr1	45559011	45559445	chr1	43324783	43325516	chr1	52859216	52859639	chr1	52854608	52859995	chr1	44641484	44642368
chr1	71566066	71566481	chr1	45920878	45922274	chr1	61695540	61696434	chr1	75517264	75519866	chr1	56417792	56418638	chr1	45588051	45589216	chr1	43502984	43503316	chr1	52874358	52874857	chr1	52873696	52875242	chr1	44867062	44867677
chr1	71614634	71615387	chr1	45922898	45923980	chr1	61793792	61794331	chr1	75542157	75544349	chr1	58180606	58181111	chr1	45597871	45598390	chr1	43509402	43510050	chr1	53353910	53354364	chr1	52901860	52902478	chr1	45088462	45088836
chr1	71640806	71641181	chr1	45961800	45962514	chr1	61824555	61825599	chr1	75701573	75702166	chr1	58187284	58188000	chr1	45657076	45657815	chr1	43524411	43524842	chr1	53368605	53369001	chr1	53353355	53354119	chr1	45089883	45090704
chr1	71726933	71727422	chr1	46465034	46466048	chr1	61825627	61826957	chr1	76772565	76773194	chr1	58202637	58203147	chr1	45659506	45660221	chr1	43548781	43549195	chr1	53370276	53370755	chr1	53369458	53371274	chr1	45158447	45158845
chr1	71848400	71848927	chr1	46471592	46472426	chr1	61971184	61972761	chr1	76774000	76774361	chr1	58206424	58206923	chr1	45661582	45662235	chr1	43825252	43825788	chr1	53398755	53399469	chr1	53398528	53399150	chr1	45238983	45240213
chr1	71854079	71854611	chr1	46473932	46474313	chr1	61972913	61974014	chr1	76862719	76863748	chr1	58215455	58216065	chr1	45662343	45662865	chr1	43835300	43835779	chr1	53763900	53764434	chr1	53409020	53409644	chr1	45368762	45369198
chr1	71861579	71862084	chr1	46475516	46476447	chr1	61980848	61981310	chr1	77508767	77513267	chr1	58219729	58220247	chr1	45682586	45683303	chr1	43883893	43884656	chr1	53770040	53770860	chr1	53769236	53773081	chr1	45370290	45371409
chr1	71933609	71935095	chr1	46613735	46614787	chr1	62025269	62027248	chr1	77665915	77666724	chr1	58222022	58223105	chr1	45729470	45730062	chr1	43884783	43885233	chr1	53772050	53772671	chr1	53785903	53786386	chr1	45488812	45489246
chr1	71956333	71956708	chr1	46615607	46616534	chr1	62062769	62063444	chr1	78190487	78191131	chr1	58223897	58225318	chr1	45813397	45814253	chr1	43989944	43991535	chr1	53778172	53778820	chr1	53798067	53799191	chr1	45558932	45560100
chr1	71958844	71959358	chr1	46617362	46618098	chr1	62131984	62133520	chr1	78192918	78194282	chr1	58226022	58229248	chr1	45824082	45825699	chr1	43993699	43994008	chr1	53797714	53798206	chr1	53814186	53815166	chr1	45584122	45584685
chr1	72430476	72431056	chr1	46664934	46666008	chr1	62137287	62138731	chr1	78199694	78201252	chr1	58229296	58230230	chr1	45852003	45852457	chr1	44077074	44077484	chr1	53818093	53818730	chr1	53818483	53819443	chr1	45588287	45588840
chr1	72560507	72560811	chr1	46864763	46866581	chr1	62221836	62222746	chr1	78213086	78214111	chr1	58232380	58232865	chr1	45881985	45882511	chr1	44158437	44158671	chr1	53830675	53831289	chr1	53821824	53822539	chr1	45597978	45598460
chr1	72639795	72640756	chr1	46901921	46902594	chr1	62288293	62291698	chr1	78483387	78487166	chr1	58238873	58239829	chr1	45892180	45892747	chr1	44175255	44177153	chr1	53841117	53842483	chr1	53828712	53829165	chr1	45682468	45683203
chr1	72645975	72646806	chr1	46909135	46910734	chr1	62293380	62296677	chr1	78533240	78535236	chr1	58240460	58241859	chr1	45893559	45895169	chr1	44204298	44204867	chr1	53870890	53871344	chr1	53829770	53832500	chr1	45729626	45730150
chr1	72647303	72647916	chr1	46941910	46942828	chr1	62348840	62349849	chr1	78653674	78656986	chr1	58242430	58243260	chr1	45920701	45922222	chr1	44211177	44211946	chr1	53894973	53896197	chr1	53833200	53833707	chr1	45732394	45733177
chr1	72648726	72649166	chr1	47057747	47058380	chr1	62438769	62440945	chr1	78813053	78817104	chr1	58243368	58245912	chr1	45989161	45989531	chr1	44867058	44867599	chr1	53901839	53903607	chr1	53834402	53834923	chr1	45813454	45814190
chr1	72655341	72655767	chr1	47113970	47114682	chr1	62440982	62441450	chr1	79577491	79578282	chr1	58254924	58255942	chr1	46004511	46005195	chr1	45370714	45371337	chr1	53906633	53907292	chr1	53837877	53842769	chr1	45822502	45823004
chr1	72719799	72720124	chr1	51020723	51021601	chr1	62447733	62448845	chr1	79666830	79669812	chr1	58264143	58265067	chr1	46456575	46457040	chr1	45458291	45458666	chr1	53907652	53908215	chr1	53875264	53875815	chr1	45823787	45825915
chr1	72870986	72871666	chr1	51027320	51028481	chr1	62456147	62467711	chr1	79756025	79759109	chr1	58265316	58265832	chr1	46475686	46476087	chr1	45518665	45519009	chr1	53912340	53914282	chr1	53894289	53896408	chr1	45851756	45852854
chr1	72885838	72886638	chr1	51182479	51183618	chr1	62468722	62471246	chr1	79772084	79774376	chr1	58281142	58281728	chr1	46613966	46614525	chr1	45558983	45559325	chr1	53923221	53923607	chr1	53900942	53904666	chr1	45881874	45882896
chr1	72915347	72915746	chr1	51321809	51322384	chr1	62472429	62473112	chr1	79819490	79821331	chr1	58282370	58283051	chr1	46879355	46879781	chr1	45559623	45560061	chr1	53996779	53997480	chr1	53907137	53907996	chr1	45892198	45892607
chr1	72990773	72991210	chr1	51458577	51459452	chr1	62480421	62486281	chr1	79853912	79856233	chr1	58283199	58285002	chr1	46909429	46910733	chr1	45584209	45584625	chr1	54050754	54051157	chr1	53911811	53915012	chr1	45893397	45895016
chr1	72991686	72991981	chr1	51468091	51469352	chr1	62488785	62490179	chr1	79934329	79935599	chr1	58285644	58287445	chr1	46921998	46923406	chr1	45588024	45588883	chr1	54109615	54110240	chr1	53915657	53917128	chr1	45895169	45895771
chr1	73012975	73013371	chr1	51550296	51550952	chr1	62512063	62514222	chr1	80334122	80338570	chr1	58287543	58288156	chr1	46931040	46931574	chr1	45597911	45598612	chr1	54185542	54186329	chr1	53917193	53918648	chr1	45920561	45920908
chr1	73013965	73014899	chr1	51561326	51562000	chr1	62554831	62556030	chr1	80705478	80706636	chr1	58290337	58291286	chr1	46942092	46942596	chr1	45622489	45622850	chr1	54250864	54252162	chr1	54043815	54044433	chr1	45921006	45922258
chr1	73158791	73159447	chr1	51565510	51567018	chr1	62566476	62569002	chr1	80754338	80755691	chr1	58291437	58292839	chr1	46948609	46949139	chr1	45644221	45644668	chr1	54717487	54718319	chr1	54096019	54097662	chr1	45923025	45923921
chr1	73165133	73165696	chr1	51571541	51572538	chr1	62577525	62580697	chr1	81565920	81566872	chr1	58310443	58311095	chr1	46959748	46960296	chr1	45657155	45657447	chr1	54772233	54772676	chr1	54108947	54111004	chr1	45924099	45924722
chr1	73169560	73170128	chr1	51587004	51587803	chr1	62594915	62601170	chr1	81567133	81567570	chr1	58321151	58321639	chr1	49658114	49658458	chr1	45657449	45657800	chr1	54774183	54775041	chr1	54184376	54186672	chr1	45981991	45982428
chr1	73172329	73172860	chr1	51641462	51642342	chr1	62651764	62656623	chr1	81590084	81591083	chr1	58326402	58326968	chr1	50039540	50039814	chr1	45659680	45660150	chr1	54793960	54794437	chr1	54495108	54496032	chr1	46471716	46472365
chr1	73188445	73189215	chr1	51704243	51705479	chr1	62660674	62661474	chr1	81671531	81672616	chr1	58331168	58332104	chr1	50997466	50997952	chr1	45661630	45662247	chr1	54863401	54863931	chr1	54767611	54776649	chr1	46475558	46476177
chr1	73236824	73237866	chr1	51727789	51728973	chr1	62668190	62668996	chr1	82196766	82197957	chr1	58344429	58345332	chr1	51019182	51019605	chr1	45662356	45662876	chr1	54886769	54887782	chr1	54793457	54794423	chr1	46865127	46865950
chr1	73263846	73264313	chr1	51746431	51747371	chr1	62684378	62687190	chr1	82278862	82289568	chr1	58674885	58675578	chr1	51458920	51459365	chr1	45682609	45683263	chr1	54894872	54895632	chr1	54804350	54805350	chr1	46909310	46909954
chr1	73281773	73282443	chr1	51753788	51754824	chr1	62742342	62746436	chr1	82312564	82315055	chr1	58678039	58679427	chr1	51468408	51469014	chr1	45813631	45813991	chr1	54921142	54921902	chr1	54822938	54823833	chr1	46910667	46911464
chr1	73288766	73289391	chr1	51796049	51796473	chr1	62747519	62760750	chr1	82472477	82473259	chr1	58738908	58739475	chr1	51470255	51470830	chr1	45824283	45825397	chr1	54931823	54932936	chr1	54855659	54857608	chr1	46920893	46921531
chr1	73298395	73299100	chr1	51878353	51879978	chr1	62760918	62762595	chr1	82497796	82498352	chr1	59059069	59059638	chr1	51507515	51508320	chr1	45851786	45852510	chr1	54944784	54946677	chr1	54861909	54865691	chr1	50983525	50984864
chr1	73310805	73311242	chr1	51893286	51894889	chr1	62762598	62769453	chr1	82498780	82499606	chr1	59060853	59064418	chr1	51534949	51535675	chr1	45881931	45882776	chr1	54953011	54954729	chr1	54885622	54886181	chr1	50991891	50992491
chr1	73320971	73321367	chr1	51920152	51921059	chr1	62771083	62771692	chr1	82501218	82501526	chr1	59116483	59117135	chr1	51565767	51566627	chr1	45893792	45894129	chr1	54963711	54965158	chr1	54886359	54888102	chr1	50997483	50998091
chr1	73325342	73325976	chr1	51950310	51951151	chr1	62771742	62772219	chr1	82582510	82584121	chr1	60154507	60155156	chr1	51626356	51626984	chr1	45894466	45895008	chr1	54970263	54970709	chr1	54889968	54891324	chr1	51019069	51019821
chr1	73331989	73332409	chr1	51962708	51963415	chr1	62796558	62799833	chr1	82637852	82638748	chr1	61319477	61320337	chr1	51641510	51642198	chr1	45895144	45895524	chr1	54978911	54979757	chr1	54892221	54893335	chr1	51020970	51021468
chr1	73391116	73391926	chr1	51971823	51973335	chr1	62811580	62822719	chr1	82644226	82644936	chr1	61320432	61321932	chr1	51746481	51747091	chr1	45916829	45917310	chr1	54981980	54983674	chr1	54893780	54896746	chr1	51027584	51028242
chr1	73408368	73409425	chr1	52053415	52054613	chr1	62978784	62981515	chr1	82720531	82723871	chr1	61330566	61331217	chr1	51864957	51865594	chr1	45921003	45922054	chr1	55022269	55022823	chr1	54900572	54901394	chr1	51059031	51059612
chr1	73439676	73440071	chr1	52069491	52070155	chr1	63158866	63162984	chr1	82835393	82838643	chr1	61342780	61343719	chr1	51877949	51878458	chr1	46004592	46005265	chr1	55109078	55110290	chr1	54901429	54902131	chr1	51065021	51065590
chr1	73443739	73444351	chr1	52096027	52096607	chr1	63222104	63225328	chr1	83033836	83035658	chr1	61529511	61530669	chr1	51878679	51879377	chr1	46456599	46457050	chr1	55144586	55145060	chr1	54903157	54904324	chr1	51182464	51183143
chr1	73488411	73488935	chr1	52130396	52132208	chr1	63495380	63497685	chr1	83155902	83157009	chr1	61597758	61598343	chr1	51879530	51879846	chr1	46471762	46472081	chr1	55154134	55154764	chr1	54909902	54910835	chr1	51321918	51322422
chr1	73528348	73529061	chr1	52132885	52134037	chr1	63741508	63745634	chr1	83982460	83983051	chr1	63281355	63282389	chr1	51893689	51894931	chr1	46475751	46476103	chr1	55187676	55189053	chr1	54920888	54922407	chr1	51390347	51391709
chr1	73531417	73532049	chr1	52136026	52137610	chr1	63749857	63755260	chr1	83983961	83984447	chr1	63282675	63284688	chr1	51902527	51902901	chr1	46614106	46614444	chr1	55190139	55190678	chr1	54924533	54925005	chr1	51424569	51424910
chr1	73804765	73805461	chr1	52175802	52176439	chr1	63755365	63755945	chr1	83984766	83985365	chr1	63288773	63324481	chr1	51904181	51904567	chr1	46909426	46909926	chr1	55218028	55218550	chr1	54929251	54934203	chr1	51443732	51444279
chr1	73877250	73877860	chr1	52288627	52290936	chr1	63776716	63777894	chr1	84048205	84048800	chr1	63324543	63327663	chr1	51931443	51931781	chr1	46910796	46911355	chr1	55220548	55221401	chr1	54934209	54935353	chr1	51458705	51459388
chr1	73889132	73889429	chr1	52303480	52304484	chr1	63821497	63825315	chr1	84279527	84282053	chr1	63339008	63339526	chr1	51932330	51933446	chr1	46920881	46921452	chr1	55250160	55250577	chr1	54937815	54938747	chr1	51468507	51469124
chr1	73953859	73954186	chr1	52311024	52311879	chr1	63902566	63903691	chr1	84692138	84693058	chr1	63352089	63352710	chr1	51938500	51939008	chr1	46922067	46922509	chr1	55253096	55254070	chr1	54938826	54939957	chr1	51523220	51523688
chr1	73961704	73962156	chr1	52320845	52321608	chr1	64135126	64135844	chr1	84706231	84706904	chr1	63355179	63355938	chr1	51970370	51970757	chr1	46922699	46923349	chr1	55258455	55259662	chr1	54941978	54946718	chr1	51534578	51535858
chr1	73997805	73998287	chr1	52363278	52363994	chr1	64147987	64148807	chr1	84833112	84838376	chr1	63357470	63358047	chr1	51971745	51973122	chr1	46931092	46931505	chr1	55280681	55281566	chr1	54952888	54959725	chr1	51565771	51566816
chr1	74002873	74003211	chr1	52447023	52447972	chr1	64164745	64169610	chr1	84930186	84932195	chr1	63482465	63483535	chr1	52004449	52004876	chr1	46942195	46942591	chr1	55293670	55294696	chr1	54960054	54967263	chr1	51570310	51570712
chr1	74010335	74010862	chr1	52478961	52479426	chr1	64271728	64273971	chr1	87494532	87495695	chr1	63490272	63494257	chr1	52035950	52036346	chr1	46948645	46949057	chr1	55450808	55451342	chr1	54969325	54970120	chr1	51571802	51572531
chr1	74044941	74045596	chr1	52510852	52512500	chr1	64351184	64353521	chr1	87689481	87692547	chr1	64795421	64796368	chr1	52095567	52096812	chr1	46959755	46960130	chr1	55456611	55457340	chr1	54970294	54972236	chr1	51600397	51600863
chr1	74187630	74188070	chr1	52526795	52528260	chr1	64364004	64365252	chr1	87778043	87779448	chr1	65045788	65046692	chr1	52130988	52131471	chr1	50992001	50992319	chr1	55461765	55464020	chr1	54972448	54973844	chr1	51641375	51642215
chr1	74226614	74226970	chr1	52555602	52560099	chr1	64367258	64370804	chr1	87790350	87793256	chr1	65058420	65059311	chr1	52170352	52171128	chr1	50997530	50997909	chr1	55467447	55468028	chr1	54974832	54975479	chr1	51878443	51879856
chr1	74341735	74342443	chr1	52580789	52581737	chr1	64578196	64581314	chr1	87896596	87897069	chr1	65059756	65060518	chr1	52175854	52176428	chr1	51019127	51019656	chr1	55469412	55469756	chr1	54978602	54983541	chr1	51932149	51933047
chr1	74350777	74352454	chr1	52634394	52636622	chr1	64592126	64593133	chr1	87942259	87943302	chr1	65061651	65062493	chr1	52176451	52176732	chr1	51345771	51346102	chr1	55484229	55485840	chr1	55021789	55022483	chr1	51962941	51963289
chr1	74368020	74368325	chr1	52637752	52638643	chr1	64660951	64665127	chr1	87955447	87956309	chr1	65119828	65120300	chr1	52288915	52290383	chr1	51443833	51444163	chr1	55485906	55486506	chr1	55082693	55084887	chr1	51971911	51972342
chr1	74377569	74377955	chr1	52653605	52655671	chr1	64736411	64737096	chr1	87960672	87963720	chr1	65128397	65129306	chr1	52311131	52311788	chr1	51468425	51469002	chr1	55509794	55511837	chr1	55108767	55110667	chr1	52095934	52096785
chr1	74397661	74398276	chr1	52687229	52688044	chr1	64737422	64738507	chr1	88049979	88053097	chr1	65354988	65355612	chr1	52320894	52321312	chr1	51507594	51508274	chr1	55512264	55512824	chr1	55130170	55130644	chr1	52130897	52131525
chr1	74436327	74437095	chr1	52740116	52741504	chr1	64750747	64751531	chr1	88199455	88200530	chr1	65356220	65358719	chr1	52354113	52354422	chr1	51534546	51535381	chr1	55546248	55546700	chr1	55143072	55146563	chr1	52157180	52157844
chr1	74437867	74438220	chr1	52782753	52784892	chr1	64751556	64752229	chr1	88253576	88258196	chr1	65360384	65362608	chr1	52383188	52384009	chr1	51565788	51566541	chr1	55573936	55574464	chr1	55187369	55190757	chr1	52170170	52171163
chr1	74443991	74444448	chr1	52858999	52859743	chr1	64781157	64781941	chr1	88330471	88331889	chr1	65362693	65363593	chr1	52388197	52389328	chr1	51626396	51626953	chr1	55585276	55586228	chr1	55216931	55221486	chr1	52175589	52176848
chr1	74584286	74584915	chr1	52874285	52874972	chr1	64782108	64786545	chr1	88337177	88338035	chr1	65364132	65364812	chr1	52526999	52527578	chr1	51641551	51642084	chr1	55590615	55591127	chr1	55249086	55251508	chr1	52226848	52227248
chr1	74835634	74836199	chr1	53449905	53451320	chr1	64802487	64804079	chr1	88338142	88339847	chr1	65365208	65365781	chr1	52556483	52558095	chr1	51746716	51747024	chr1	55605696	55606017	chr1	55252384	55254418	chr1	52289840	52290552
chr1	74836596	74837167	chr1	53463763	53464295	chr1	64836671	64840240	chr1	88383241	88385637	chr1	66513662	66515652	chr1	52558709	52559674	chr1	51865085	51865462	chr1	55624594	55625186	chr1	55257817	55260226	chr1	52307960	52308744
chr1	74837822	74838792	chr1	53582576	53583484	chr1	64854977	64856838	chr1	88399989	88402013	chr1	66718719	66719746	chr1	52634951	52635406	chr1	51872510	51872846	chr1	55632406	55633321	chr1	55282142	55284543	chr1	52310089	52310507
chr1	74839701	74840215	chr1	53599328	53600078	chr1	64871184	64874365	chr1	88421792	88427891	chr1	66720939	66721623	chr1	52635417	52635894	chr1	51877961	51878327	chr1	55698403	55698827	chr1	55293358	55294027	chr1	52310660	52312718
chr1	74840858	74841469	chr1	53769895	53771011	chr1	64881942	64882854	chr1	88477321	88480684	chr1	66721950	66722497	chr1	52654562	52655213	chr1	51878846	51879432	chr1	55750882	55751610	chr1	55294108	55296137	chr1	52320791	52321518
chr1	74843911	74844517	chr1	53771747	53772840	chr1	64883437	64884317	chr1	88482816	88485538	chr1	66722867	66723468	chr1	52687273	52688012	chr1	51893452	51893712	chr1	55800960	55801414	chr1	55451176	55452419	chr1	52445024	52445590
chr1	74849739	74850254	chr1	53777515	53778132	chr1	64884821	64899796	chr1	88565993	88567619	chr1	66723653	66724204	chr1	52779489	52779831	chr1	51893999	51894818	chr1	55865410	55865987	chr1	55461325	55464934	chr1	52511499	52511817
chr1	74852846	74855151	chr1	53787940	53788590	chr1	64964344	64965755	chr1	88599420	88602187	chr1	66733332	66735453	chr1	52783001	52783438	chr1	51894843	51895221	chr1	55877543	55878148	chr1	55467714	55468336	chr1	52526940	52528299
chr1	74928592	74929278	chr1	53790594	53791477	chr1	64995593	64996914	chr1	88805974	88806297	chr1	66736720	66737654	chr1	52783454	52784222	chr1	51902411	51902857	chr1	55922078	55922725	chr1	55469542	55471638	chr1	52556332	52556958
chr1	74947226	74947765	chr1	53797531	53798500	chr1	65002585	65004170	chr1	88974635	88975705	chr1	67102428	67103857	chr1	52790674	52791452	chr1	51932399	51933507	chr1	56024598	56025107	chr1	55483763	55487028	chr1	52557542	52558463
chr1	75011658	75012159	chr1	53830443	53831496	chr1	65023522	65027185	chr1	89035290	89037160	chr1	67104198	67105064	chr1	52873738	52874712	chr1	51938423	51938959	chr1	56225513	56225971	chr1	55487031	55488156	chr1	52558473	52558978
chr1	75047534	75048052	chr1	53841021	53842460	chr1	65032231	65033007	chr1	89082927	89084073	chr1	67105310	67106172	chr1	52891500	52892136	chr1	51944200	51944569	chr1	56737803	56738676	chr1	55509818	55512942	chr1	52559431	52559808
chr1	75052366	75053194	chr1	53895156	53896005	chr1	65224802	65226664	chr1	89109180	89112808	chr1	67193840	67195237	chr1	52901565	52902186	chr1	51971702	51972299	chr1	56827373	56827769	chr1	55585070	55587352	chr1	52634843	52636188
chr1	75053730	75054298	chr1	53901997	53903446	chr1	65231988	65234302	chr1	89160319	89162457	chr1	69149369	69150457	chr1	53008423	53008794	chr1	52095963	52096774	chr1	56890028	56890594	chr1	55626471	55627835	chr1	52654575	52655101
chr1	75059709	75060563	chr1	53906451	53907388	chr1	65244507	65245575	chr1	89223153	89225754	chr1	69150712	69156011	chr1	53029867	53030594	chr1	52130997	52131437	chr1	56981480	56982255	chr1	55632990	55633499	chr1	52687188	52688208
chr1	75061013	75061469	chr1	53912330	53914271	chr1	65245739	65246531	chr1	89356652	89358425	chr1	69833663	69834751	chr1	53353415	53354207	chr1	52170306	52171064	chr1	57012179	57012519	chr1	55749835	55751369	chr1	52759991	52760438
chr1	75062307	75062874	chr1	53923015	53923932	chr1	65282259	65284710	chr1	89359122	89359672	chr1	72241458	72242808	chr1	53409159	53409689	chr1	52175750	52176636	chr1	57012580	57013126	chr1	55800191	55801156	chr1	52782878	52783839
chr1	75070430	75072174	chr1	54109401	54110455	chr1	66747340	66748521	chr1	89363393	89364361	chr1	72243779	72244809	chr1	53743819	53744604	chr1	52288807	52289182	chr1	57014747	57015199	chr1	55864646	55865715	chr1	52857030	52857713
chr1	75078387	75079593	chr1	54165710	54166559	chr1	66861086	66864605	chr1	89405278	89408018	chr1	72244829	72245727	chr1	53770118	53770928	chr1	52289247	52289668	chr1	57020258	57020545	chr1	55866259	55866825	chr1	52873910	52874839
chr1	75086071	75086505	chr1	54185423	54186527	chr1	66908999	66909932	chr1	89438418	89439003	chr1	72268286	72269320	chr1	53771623	53771958	chr1	52289715	52290359	chr1	57021187	57022101	chr1	56014578	56015268	chr1	52901456	52902314
chr1	75086556	75087571	chr1	54250812	54252356	chr1	67084884	67085589	chr1	89504005	89504869	chr1	72269475	72272014	chr1	53771985	53772741	chr1	52311234	52311723	chr1	57022122	57023424	chr1	56024067	56024800	chr1	53009542	53009993
chr1	75091157	75091762	chr1	54862849	54863915	chr1	69322866	69325275	chr1	89651720	89654798	chr1	72333489	72334083	chr1	53790220	53791424	chr1	52321018	52321453	chr1	57024027	57024541	chr1	56025040	56025718	chr1	53353583	53354419
chr1	75094505	75094879	chr1	54894478	54895662	chr1	69332398	69333760	chr1	89749150	89752262	chr1	72516075	72516896	chr1	53797488	53798306	chr1	52383392	52383942	chr1	57025936	57032085	chr1	56571830	56573221	chr1	53370269	53370703
chr1	75097873	75098277	chr1	54924743	54925542	chr1	69422118	69423117	chr1	89903404	89905870	chr1	72544790	72545651	chr1	53811968	53812340	chr1	52388252	52388734	chr1	57032087	57032510	chr1	56738278	56739103	chr1	53398895	53399500
chr1	75120531	75120952	chr1	54931694	54932768	chr1	69655330	69655991	chr1	89991337	89992186	chr1	72545697	72546513	chr1	53830583	53831346	chr1	52388771	52389164	chr1	57032746	57033399	chr1	56980926	56982683	chr1	53409423	53409868
chr1	75136961	75137486	chr1	54944661	54946598	chr1	69731204	69735343	chr1	90170915	90175629	chr1	72546577	72553804	chr1	53839117	53839727	chr1	52511501	52511866	chr1	57033904	57034630	chr1	57008098	57019572	chr1	53749101	53750072
chr1	75138058	75138491	chr1	54953009	54954653	chr1	71148541	71150109	chr1	90595293	90599622	chr1	72553866	72554706	chr1	53840906	53842189	chr1	52527086	52527529	chr1	57113217	57113749	chr1	57019593	57038249	chr1	53753483	53753986
chr1	75139276	75139894	chr1	54961296	54962428	chr1	71152174	71153224	chr1	90965926	90969648	chr1	72569200	72572098	chr1	53870710	53871429	chr1	52556332	52556955	chr1	57132034	57133346	chr1	57131632	57133093	chr1	53763252	53763752
chr1	75244768	75245377	chr1	54963707	54964431	chr1	71347393	71348236	chr1	90996236	90999036	chr1	72575366	72576091	chr1	53888153	53888612	chr1	52557346	52557941	chr1	57153175	57154129	chr1	57280842	57281955	chr1	53770027	53770891
chr1	75245660	75246197	chr1	54982626	54983870	chr1	71348388	71349450	chr1	91095935	91097006	chr1	72576343	72577212	chr1	53894922	53895504	chr1	52559149	52559754	chr1	57281282	57282094	chr1	57299649	57302078	chr1	53771837	53772800
chr1	75288719	75289502	chr1	55108923	55110560	chr1	71416233	71417045	chr1	91198667	91199945	chr1	72577413	72578831	chr1	53895543	53895930	chr1	52635184	52636080	chr1	57300511	57301660	chr1	57322582	57324973	chr1	53797518	53798365
chr1	75663991	75664420	chr1	55153705	55154797	chr1	71439059	71444396	chr1	91350170	91354045	chr1	72578858	72584025	chr1	53900389	53900691	chr1	52654595	52655138	chr1	57323510	57324203	chr1	57433919	57435073	chr1	53811948	53812296
chr1	75800723	75801575	chr1	55187740	55189018	chr1	71459435	71460409	chr1	91476166	91478840	chr1	72585076	72586276	chr1	53902180	53903279	chr1	52687228	52687746	chr1	57402032	57402751	chr1	57443643	57444916	chr1	53830507	53831380
chr1	76916226	76917066	chr1	55190090	55190701	chr1	71493856	71495163	chr1	91543326	91543990	chr1	72587116	72588192	chr1	53913442	53914083	chr1	52782981	52783827	chr1	57415413	57415912	chr1	57462629	57464240	chr1	53840773	53842707
chr1	77403988	77404391	chr1	55217773	55218753	chr1	71603428	71604500	chr1	91826268	91828159	chr1	72613537	72614914	chr1	53947124	53947674	chr1	52784472	52784757	chr1	57434157	57434752	chr1	57492744	57494597	chr1	53874779	53875472
chr1	77844470	77845018	chr1	55253001	55253690	chr1	71614601	71615147	chr1	91864342	91865668	chr1	72697940	72699192	chr1	53963013	53963549	chr1	52790961	52791304	chr1	57463216	57463616	chr1	57908854	57909463	chr1	53876439	53877113
chr1	77845060	77845371	chr1	55258202	55259793	chr1	71694901	71695489	chr1	91870717	91871871	chr1	72699348	72700113	chr1	54009337	54009828	chr1	52809426	52809785	chr1	57486479	57487107	chr1	58025914	58027089	chr1	53894993	53895800
chr1	77862370	77863176	chr1	55270165	55270840	chr1	71697724	71702069	chr1	92100295	92102864	chr1	72705439	72706701	chr1	54071063	54071595	chr1	52874114	52874850	chr1	57493790	57494247	chr1	58045845	58046866	chr1	53901931	53903413
chr1	77945201	77946157	chr1	55420191	55420731	chr1	71725980	71727907	chr1	92499031	92502112	chr1	72708989	72710695	chr1	54109707	54110083	chr1	52891686	52892055	chr1	57602563	57603510	chr1	58052297	58053887	chr1	53906695	53907330
chr1	77977257	77977657	chr1	55450167	55451521	chr1	71926655	71928105	chr1	92734337	92735814	chr1	72710892	72711939	chr1	54132434	54132950	chr1	52901624	52902218	chr1	57662250	57663089	chr1	58056106	58056782	chr1	53913271	53914181
chr1	78035109	78035851	chr1	55461893	55464034	chr1	71933240	71935941	chr1	92736412	92741164	chr1	72725954	72728175	chr1	54159222	54159710	chr1	53029792	53030467	chr1	57831361	57831905	chr1	58084610	58088052	chr1	53923115	53923713
chr1	78107158	78107835	chr1	55484210	55484891	chr1	71955782	71957043	chr1	92811538	92812221	chr1	72728943	72730007	chr1	54185749	54186489	chr1	53031072	53031522	chr1	57909383	57910190	chr1	58157928	58158595	chr1	53947036	53947644
chr1	78143127	78143767	chr1	55505955	55506526	chr1	71957754	71959766	chr1	92894118	92897140	chr1	72730760	72732845	chr1	54251035	54252225	chr1	53069404	53069899	chr1	58086148	58086962	chr1	58158833	58159346	chr1	53966858	53967227
chr1	78184612	78184961	chr1	55510492	55511869	chr1	72048399	72049931	chr1	92948986	92952555	chr1	72748618	72750209	chr1	54384644	54385092	chr1	53353470	53354316	chr1	58158512	58159071	chr1	58342641	58343211	chr1	54009324	54009746
chr1	78185090	78186289	chr1	55545846	55547013	chr1	72095836	72096277	chr1	93075879	93077812	chr1	72750525	72751068	chr1	54495548	54496192	chr1	53370242	53370821	chr1	58259022	58259738	chr1	58360156	58361531	chr1	54042191	54042741
chr1	78191102	78191505	chr1	55557631	55558453	chr1	72272318	72272956	chr1	93145237	93149094	chr1	72751127	72752024	chr1	54580430	54581030	chr1	53409438	53409878	chr1	58266986	58267874	chr1	58386609	58387168	chr1	54050705	54051192
chr1	78212250	78212590	chr1	55585354	55586256	chr1	72282984	72283870	chr1	93193971	93196602	chr1	72869463	72870349	chr1	54581099	54581696	chr1	53539444	53539784	chr1	58313975	58314515	chr1	58415517	58417346	chr1	54096047	54097163
chr1	78213103	78214228	chr1	55622512	55623497	chr1	72289806	72291276	chr1	93262451	93264140	chr1	72871183	72873563	chr1	54704061	54704673	chr1	53743639	53744476	chr1	58342294	58343081	chr1	58448508	58451477	chr1	54109588	54110456
chr1	78230823	78231218	chr1	55626823	55627526	chr1	72300907	72302570	chr1	93293096	93296113	chr1	73941238	73942583	chr1	54862731	54863933	chr1	53749484	53749892	chr1	58360101	58361672	chr1	58472587	58473514	chr1	54185499	54186650
chr1	78343709	78344642	chr1	55632481	55633399	chr1	72330531	72330979	chr1	93307970	93311483	chr1	73943246	73944635	chr1	54864259	54864677	chr1	53770103	53770844	chr1	58367953	58368637	chr1	58479744	58481314	chr1	54250930	54251360
chr1	78360885	78361348	chr1	55722478	55723221	chr1	72353410	72354630	chr1	93352813	93353277	chr1	73944788	73945641	chr1	54907631	54908016	chr1	53772009	53772760	chr1	58405582	58406113	chr1	58484700	58485466	chr1	54495188	54496132
chr1	78391387	78392238	chr1	55750601	55751458	chr1	72629791	72630253	chr1	93354268	93356915	chr1	73945965	73947293	chr1	54931886	54932435	chr1	53791054	53791500	chr1	58415984	58416868	chr1	58501540	58503559	chr1	54580435	54581075
chr1	78392444	78393407	chr1	55800646	55801506	chr1	72630282	72630915	chr1	93372598	93374496	chr1	74135870	74136544	chr1	54953052	54953774	chr1	53797559	53798304	chr1	58449278	58451051	chr1	58561091	58562042	chr1	54614580	54615094
chr1	78422034	78423372	chr1	55877258	55878582	chr1	72639130	72640863	chr1	93390409	93393509	chr1	74136615	74137446	chr1	54963068	54964416	chr1	53830662	53831385	chr1	58539517	58539927	chr1	58642617	58643908	chr1	54703939	54704676
chr1	78427570	78428106	chr1	55921831	55922798	chr1	72646384	72647301	chr1	93435742	93439216	chr1	74141703	74150442	chr1	54970176	54970607	chr1	53839108	53839536	chr1	58671296	58671699	chr1	58708534	58710454	chr1	54767223	54767812
chr1	78436782	78437288	chr1	55934805	55936342	chr1	72654937	72655763	chr1	93653945	93654663	chr1	74151770	74152636	chr1	54978889	54979614	chr1	53841074	53842340	chr1	58796085	58797148	chr1	58767232	58773800	chr1	54774167	54774950
chr1	78444419	78445332	chr1	56014834	56015452	chr1	72757223	72759682	chr1	93696648	93702498	chr1	74157714	74158751	chr1	54980307	54981348	chr1	53870952	53871390	chr1	58798461	58798845	chr1	58795997	58801057	chr1	54856084	54856696
chr1	78458079	78458574	chr1	56720300	56721526	chr1	72885384	72887111	chr1	94074417	94078384	chr1	74159436	74160299	chr1	54982761	54983500	chr1	53888164	53888548	chr1	58798874	58800344	chr1	58818544	58819145	chr1	54862878	54864809
chr1	78533955	78535401	chr1	56981435	56982881	chr1	72919399	72921638	chr1	94368216	94371436	chr1	74163060	74164227	chr1	55084072	55084693	chr1	53894959	53895871	chr1	58913600	58914019	chr1	58852027	58853573	chr1	54887054	54887579
chr1	78587847	78588889	chr1	57011684	57013283	chr1	72989978	72992572	chr1	94536227	94539436	chr1	74169579	74170904	chr1	55109141	55110340	chr1	53902039	53903386	chr1	58916501	58917314	chr1	59003431	59004156	chr1	54888998	54889373
chr1	78599420	78599860	chr1	57014124	57015479	chr1	73008893	73011043	chr1	94727167	94731296	chr1	74172385	74173487	chr1	55142875	55143258	chr1	53913428	53913906	chr1	59007882	59008601	chr1	59006906	59010986	chr1	54890524	54891139
chr1	78653935	78655284	chr1	57021084	57021987	chr1	73012522	73014347	chr1	94802854	94804945	chr1	74175111	74176082	chr1	55143719	55145182	chr1	53947261	53947530	chr1	59030032	59030354	chr1	59020197	59020875	chr1	54894841	54895455
chr1	78698347	78698741	chr1	57022553	57023825	chr1	73014633	73015157	chr1	94806150	94809236	chr1	74178294	74179101	chr1	55154144	55154690	chr1	54070854	54071513	chr1	59219583	59220631	chr1	59029567	59031285	chr1	54909679	54910233
chr1	78701507	78701933	chr1	57025230	57025816	chr1	73157842	73160023	chr1	94829609	94833015	chr1	74179227	74180481	chr1	55156345	55156745	chr1	54109746	54110240	chr1	59224282	59224854	chr1	59176364	59177864	chr1	54931688	54932378
chr1	78856676	78857359	chr1	57025866	57030793	chr1	73172033	73172660	chr1	94853258	94853912	chr1	74197935	74199587	chr1	55187559	55188395	chr1	54132497	54132837	chr1	59228729	59229912	chr1	59218804	59221240	chr1	54944924	54946066
chr1	78860749	78861534	chr1	57030975	57032593	chr1	73236072	73238577	chr1	94997058	94998749	chr1	74199700	74201095	chr1	55190071	55190616	chr1	54159279	54159658	chr1	59234861	59235845	chr1	59223887	59225302	chr1	54953050	54953996
chr1	78862210	78863068	chr1	57069378	57070112	chr1	73263466	73263965	chr1	95011700	95012510	chr1	74262081	74263085	chr1	55214986	55215569	chr1	54185680	54186522	chr1	59247989	59248530	chr1	59226605	59227123	chr1	54955542	54955987
chr1	78872649	78873254	chr1	57091136	57091887	chr1	73280398	73283816	chr1	95132036	95133555	chr1	74263112	74264320	chr1	55218083	55218858	chr1	54244542	54244870	chr1	59313141	59313962	chr1	59228365	59230554	chr1	54963730	54965182
chr1	78873578	78874512	chr1	57103926	57104503	chr1	73390585	73392323	chr1	95200670	95203390	chr1	74331168	74331926	chr1	55220770	55221382	chr1	54251003	54251486	chr1	59355178	59355738	chr1	59247191	59248973	chr1	54980685	54981395
chr1	78904606	78905057	chr1	57113357	57113773	chr1	73407644	73411402	chr1	95237850	95241867	chr1	74441961	74443437	chr1	55253179	55253952	chr1	54251939	54252243	chr1	59389893	59390407	chr1	59293407	59295006	chr1	54983177	54983697
chr1	79140776	79141116	chr1	57114140	57114976	chr1	73440727	73441469	chr1	95339114	95343380	chr1	74590960	74593605	chr1	55255427	55255883	chr1	54384771	54385268	chr1	59466385	59467271	chr1	59312747	59313804	chr1	55022069	55022820
chr1	79519001	79519389	chr1	57115343	57116143	chr1	73442463	73443068	chr1	95373339	95378338	chr1	74695519	74696397	chr1	55258473	55259331	chr1	54495553	54496112	chr1	59520759	59521374	chr1	59462289	59462967	chr1	55084052	55084758
chr1	79573972	79574613	chr1	57131841	57133613	chr1	73443078	73444049	chr1	95407555	95411037	chr1	74829690	74830585	chr1	55282913	55283728	chr1	54580458	54581006	chr1	59535719	59536292	chr1	59465425	59468385	chr1	55109013	55109855
chr1	79640613	79641038	chr1	57153275	57154130	chr1	73444067	73444873	chr1	95530081	95533200	chr1	74847391	74848299	chr1	55293747	55294355	chr1	54581068	54581503	chr1	59538735	59541180	chr1	59474351	59474984	chr1	55109899	55110275
chr1	79694031	79694382	chr1	57198749	57199571	chr1	73528766	73529760	chr1	95565380	95566121	chr1	74881004	74881713	chr1	55406048	55406594	chr1	54704068	54704634	chr1	59565304	59565759	chr1	59494589	59495284	chr1	55143375	55145626
chr1	79694698	79695535	chr1	57248002	57248505	chr1	73530064	73532809	chr1	95581504	95583965	chr1	74881723	74882668	chr1	55462238	55464104	chr1	54767601	54768066	chr1	59576617	59577613	chr1	59534948	59535438	chr1	55187639	55188532
chr1	79700049	79700446	chr1	57281392	57282205	chr1	73996375	73997073	chr1	95649259	95653686	chr1	74882802	74884201	chr1	55498839	55499253	chr1	54862919	54863276	chr1	59591726	59592664	chr1	59536136	59545778	chr1	55217677	55218472
chr1	79800134	79800559	chr1	57300808	57301417	chr1	73997265	73999022	chr1	95696706	95702178	chr1	74885012	74886931	chr1	55546142	55546618	chr1	54863353	54863855	chr1	59623151	59624544	chr1	59545820	59546301	chr1	55220184	55221567
chr1	80602749	80603350	chr1	57382110	57383536	chr1	74002177	74002662	chr1	95721091	95723397	chr1	74886942	74891022	chr1	55585652	55586053	chr1	54945247	54945626	chr1	59630518	59632346	chr1	59576121	59577175	chr1	55250090	55250597
chr1	80650659	80651462	chr1	57415085	57416150	chr1	74009102	74011141	chr1	95854628	95855973	chr1	74891352	74908769	chr1	55750842	55751381	chr1	54953277	54953765	chr1	59636936	59637622	chr1	59577225	59577942	chr1	55253226	55254170
chr1	81395725	81396096	chr1	57493246	57494470	chr1	74044435	74045882	chr1	95868444	95869374	chr1	74909050	74911058	chr1	55758443	55759026	chr1	54963026	54964514	chr1	59727528	59727796	chr1	59623867	59624575	chr1	55255317	55255741
chr1	81414583	81415752	chr1	57602302	57603576	chr1	74112611	74113550	chr1	95931408	95932602	chr1	74911414	74912958	chr1	55865435	55866012	chr1	54980244	54980744	chr1	59744260	59744697	chr1	59630169	59633573	chr1	55258351	55259386
chr1	81517770	81518357	chr1	57635904	57636522	chr1	74282639	74288258	chr1	97209471	97211836	chr1	74913413	74913962	chr1	55873936	55874448	chr1	54980893	54981202	chr1	59819382	59820625	chr1	59636670	59637419	chr1	55282816	55283996
chr1	81538055	81538449	chr1	57662136	57663709	chr1	74293959	74297095	chr1	97395176	97395573	chr1	74913973	74915314	chr1	55878325	55878628	chr1	55084092	55084798	chr1	59820790	59821236	chr1	59712686	59713421	chr1	55293566	55294845
chr1	81626769	81627522	chr1	57690746	57691266	chr1	74330236	74333372	chr1	97562579	97565038	chr1	74915402	74927225	chr1	55921701	55922659	chr1	55109108	55110350	chr1	59952241	59952756	chr1	59726454	59728345	chr1	55450827	55451431
chr1	81635301	81636010	chr1	57773816	57774511	chr1	74334261	74338322	chr1	97592683	97594232	chr1	74927842	74935512	chr1	55959988	55960386	chr1	55143658	55144105	chr1	59959464	59959949	chr1	59741509	59743197	chr1	55462054	55464168
chr1	81657790	81658745	chr1	57831175	57832563	chr1	74339308	74353573	chr1	99069972	99070623	chr1	74935625	74940420	chr1	56006245	56007271	chr1	55144150	55145070	chr1	59969147	59970856	chr1	59818904	59822222	chr1	55484176	55485352
chr1	81667468	81668389	chr1	57877087	57877929	chr1	74376883	74378708	chr1	99556132	99559632	chr1	74941831	74957947	chr1	56014732	56015439	chr1	55145128	55145687	chr1	59987223	59987742	chr1	59969207	59970262	chr1	55485829	55486441
chr1	81671777	81672458	chr1	57879168	57880919	chr1	74378979	74379954	chr1	99664548	99668600	chr1	74959995	74985281	chr1	56017248	56017683	chr1	55154165	55154591	chr1	60000449	60001216	chr1	59970276	59971496	chr1	55487629	55488052
chr1	81672578	81672931	chr1	57908722	57910618	chr1	74398138	74398656	chr1	99872369	99874788	chr1	74985290	74986440	chr1	56023475	56026332	chr1	55187623	55188510	chr1	60236980	60237970	chr1	59971688	59972698	chr1	55498699	55499196
chr1	81721206	81721701	chr1	57930464	57931372	chr1	74432753	74440822	chr1	99990356	99993427	chr1	74986529	75009166	chr1	56026420	56026763	chr1	55214928	55215491	chr1	60399549	60400916	chr1	59986890	59987657	chr1	55509638	55510090
chr1	81752073	81753199	chr1	57961876	57964111	chr1	74441004	74441561	chr1	102120254	102120912	chr1	75009306	75010513	chr1	56121308	56122253	chr1	55217652	55218102	chr1	60409488	60410185	chr1	60056532	60057172	chr1	55510774	55511650
chr1	81855850	81856305	chr1	58004237	58005012	chr1	74441678	74445087	chr1	102127326	102128735	chr1	75030432	75031248	chr1	56128347	56129518	chr1	55218680	55219022	chr1	60410261	60410751	chr1	60057193	60057815	chr1	55546065	55546689
chr1	81860926	81861542	chr1	58086142	58087026	chr1	74547150	74547752	chr1	103338977	103339390	chr1	75081801	75082690	chr1	56133314	56134850	chr1	55220745	55221381	chr1	60417690	60418309	chr1	60153544	60155716	chr1	55556659	55557210
chr1	81946429	81947131	chr1	58087052	58087841	chr1	74547816	74548638	chr1	103879073	103879644	chr1	75154635	75155316	chr1	56142028	56142525	chr1	55253187	55253510	chr1	60466024	60467710	chr1	60236277	60238354	chr1	55585410	55586144
chr1	81948036	81948658	chr1	58146733	58147729	chr1	74551727	74554386	chr1	103880027	103880673	chr1	75216771	75217530	chr1	56160788	56161217	chr1	55255362	55255906	chr1	60473520	60474042	chr1	60399142	60401449	chr1	55590473	55590885
chr1	81950930	81951593	chr1	58158381	58159095	chr1	74632620	74633169	chr1	104887479	104887988	chr1	75252946	75256168	chr1	56220065	56221129	chr1	55258462	55259448	chr1	60484945	60485721	chr1	60409209	60410751	chr1	55627022	55627576
chr1	81953897	81954835	chr1	58267440	58268165	chr1	74633279	74635491	chr1	104928365	104929205	chr1	75257712	75259219	chr1	56225329	56226011	chr1	55282791	55283637	chr1	60621881	60624637	chr1	60465657	60467617	chr1	55632752	55633260
chr1	81963600	81964323	chr1	58360036	58361849	chr1	74647139	74648211	chr1	104929540	104929992	chr1	75259407	75270989	chr1	56268282	56268593	chr1	55293757	55295083	chr1	60661203	60661996	chr1	60472730	60474641	chr1	55750670	55751649
chr1	81973494	81973935	chr1	58367919	58368827	chr1	74708018	74709524	chr1	104930534	104931019	chr1	75273091	75286535	chr1	56357201	56357726	chr1	55462348	55463319	chr1	60668690	60669469	chr1	60484388	60486429	chr1	55770100	55770502
chr1	81990051	81990565	chr1	58449724	58451100	chr1	74795321	74796456	chr1	105103863	105104296	chr1	75354861	75355853	chr1	56411182	56411720	chr1	55463419	55463999	chr1	60670098	60670559	chr1	60620212	60623767	chr1	55793069	55793559
chr1	82004948	82005970	chr1	58772632	58773707	chr1	74818266	74819982	chr1	105107084	105108130	chr1	75356170	75358584	chr1	56424972	56425615	chr1	55498911	55499250	chr1	60675119	60675562	chr1	60623780	60624977	chr1	55798836	55799141
chr1	82037643	82038826	chr1	58796072	58797420	chr1	74833398	74845672	chr1	105486130	105487317	chr1	75359087	75359686	chr1	56669076	56669525	chr1	55546151	55546732	chr1	60724915	60725672	chr1	60661084	60662066	chr1	55800802	55801880
chr1	82062080	82062627	chr1	58798404	58800482	chr1	74845804	74847002	chr1	106188985	106191113	chr1	75359758	75360699	chr1	56701969	56702827	chr1	55585573	55586053	chr1	60737992	60738575	chr1	60667419	60671267	chr1	55804350	55805056
chr1	82096461	82096934	chr1	58916500	58917406	chr1	74847074	74856497	chr1	106261783	106262263	chr1	75361774	75362772	chr1	56846466	56847128	chr1	55922036	55922759	chr1	60754431	60755139	chr1	60674935	60676142	chr1	55865229	55866055
chr1	82105543	82106226	chr1	59007649	59008752	chr1	74863130	74864354	chr1	107251723	107254243	chr1	75363300	75364438	chr1	56886635	56887120	chr1	55959967	55960430	chr1	60758918	60760423	chr1	60724550	60725482	chr1	55866906	55867286
chr1	82112919	82113506	chr1	59009151	59009808	chr1	74939516	74941799	chr1	107557960	107562919	chr1	75366266	75366836	chr1	56980758	56981105	chr1	56006233	56007106	chr1	60775108	60775723	chr1	60753693	60756129	chr1	55877344	55878602
chr1	82152471	82152992	chr1	59217557	59218288	chr1	74995497	74998057	chr1	107676661	107678172	chr1	75370802	75371284	chr1	56981354	56982398	chr1	56014952	56015288	chr1	60802530	60803547	chr1	60756378	60760685	chr1	55894890	55895325
chr1	82196214	82197661	chr1	59218903	59220927	chr1	75011061	75013938	chr1	107867682	107869307	chr1	75371884	75372883	chr1	57011980	57012969	chr1	56020972	56021296	chr1	60821843	60822521	chr1	60762505	60763736	chr1	55921858	55922780
chr1	82200382	82200999	chr1	59224067	59227244	chr1	75014663	75015316	chr1	107884999	107891438	chr1	75373615	75375112	chr1	57014221	57015156	chr1	56023609	56024297	chr1	60881105	60881935	chr1	60774431	60776560	chr1	55935248	55935862
chr1	82239886	82240253	chr1	59228358	59230485	chr1	75046354	75049108	chr1	108045215	108045929	chr1	75418490	75420829	chr1	57019636	57020011	chr1	56024352	56025216	chr1	60882039	60883328	chr1	60800343	60800809	chr1	56006497	56006939
chr1	82264208	82264555	chr1	59234486	59236419	chr1	75049323	75050257	chr1	108067302	108071135	chr1	75442408	75452055	chr1	57021426	57021870	chr1	56025592	56026321	chr1	60890376	60890893	chr1	60801013	60801623	chr1	56014596	56015467
chr1	82287324	82288458	chr1	59247915	59248533	chr1	75050940	75055492	chr1	108525663	108526821	chr1	75452060	75455486	chr1	57022671	57023227	chr1	56121442	56122095	chr1	60916645	60917251	chr1	60801943	60804185	chr1	56146203	56146658
chr1	82358812	82359338	chr1	59313030	59314210	chr1	75056464	75064485	chr1	108604406	108612021	chr1	75455804	75458564	chr1	57025268	57025594	chr1	56128845	56129493	chr1	60929970	60930522	chr1	60815837	60817123	chr1	56225484	56225933
chr1	82425555	82426023	chr1	59326274	59328044	chr1	75064524	75065321	chr1	108654251	108657703	chr1	75459049	75459699	chr1	57026079	57030250	chr1	56133440	56134833	chr1	60973276	60974145	chr1	60880011	60884634	chr1	56251939	56252627
chr1	82630897	82631402	chr1	59333053	59334474	chr1	75066275	75081489	chr1	108690892	108694408	chr1	75460021	75460716	chr1	57030299	57030843	chr1	56134973	56135305	chr1	60996184	60996879	chr1	60889330	60890796	chr1	56572402	56573072
chr1	82767296	82767783	chr1	59344300	59345213	chr1	75083372	75099104	chr1	109486064	109490289	chr1	75462852	75463540	chr1	57031614	57032069	chr1	56141994	56142455	chr1	61017710	61018397	chr1	60907723	60908473	chr1	56720643	56721552
chr1	82782063	82782486	chr1	59379012	59379829	chr1	75136062	75140241	chr1	109936812	109937188	chr1	75560173	75563633	chr1	57032124	57032726	chr1	56219927	56220809	chr1	61059482	61060480	chr1	60915980	60917761	chr1	56757158	56757824
chr1	82805034	82805525	chr1	59389627	59392087	chr1	75164860	75165990	chr1	110305386	110305857	chr1	77098809	77099519	chr1	57032811	57033186	chr1	56225380	56226069	chr1	61064335	61064674	chr1	60933109	60933551	chr1	56890026	56890652
chr1	82909877	82910372	chr1	59444704	59445280	chr1	75175774	75177213	chr1	110310586	110312631	chr1	77513839	77514463	chr1	57033610	57034516	chr1	56252055	56252500	chr1	61094902	61095626	chr1	60936386	60937581	chr1	56981547	56982096
chr1	82921465	82921901	chr1	59466444	59467286	chr1	75187809	75189933	chr1	111510408	111511206	chr1	77924577	77925334	chr1	57035004	57035575	chr1	56317649	56318179	chr1	61103292	61103756	chr1	60998566	60999128	chr1	57011505	57013100
chr1	82927494	82927996	chr1	59494189	59494934	chr1	75206441	75208087	chr1	111511315	111512264	chr1	77926077	77926960	chr1	57091418	57091769	chr1	56357251	56357813	chr1	61103859	61104891	chr1	61060113	61060723	chr1	57014577	57015228
chr1	83041903	83042349	chr1	59506083	59507217	chr1	75214913	75215503	chr1	112226347	112227431	chr1	77930737	77931334	chr1	57096830	57097456	chr1	56411254	56411565	chr1	61106964	61107412	chr1	61102305	61105272	chr1	57019752	57020144
chr1	83055309	83055932	chr1	59520714	59521477	chr1	75232210	75233899	chr1	112838603	112838834	chr1	77949399	77950354	chr1	57097906	57098311	chr1	56424963	56425414	chr1	61152333	61152646	chr1	61107393	61108009	chr1	57020151	57020526
chr1	83057506	83057894	chr1	59535463	59536382	chr1	75244227	75246910	chr1	113155358	113156333	chr1	77952201	77953050	chr1	57100392	57100893	chr1	56702134	56702470	chr1	61198666	61199411	chr1	61198092	61199657	chr1	57021332	57021948
chr1	83116251	83117022	chr1	59538606	59540128	chr1	75312905	75314335	chr1	113156400	113157205	chr1	77967502	77968072	chr1	57116727	57117325	chr1	56846452	56847027	chr1	61463718	61464456	chr1	61585393	61588637	chr1	57022661	57023761
chr1	83153138	83153813	chr1	59540355	59541336	chr1	75432402	75433472	chr1	113587964	113588434	chr1	77970095	77971293	chr1	57131952	57133319	chr1	56981459	56981949	chr1	61586576	61587163	chr1	61685562	61686692	chr1	57024771	57025394
chr1	83893136	83893785	chr1	59545242	59546328	chr1	75474841	75476103	chr1	113759967	113762352	chr1	77971476	77973473	chr1	57141144	57141687	chr1	56981958	56982390	chr1	61614677	61615292	chr1	61762009	61762713	chr1	57025645	57031450
chr1	83896706	83897153	chr1	59560314	59561052	chr1	75517410	75518710	chr1	114826409	114827288	chr1	77979291	77980841	chr1	57153424	57153954	chr1	57011739	57012867	chr1	61685222	61686074	chr1	61762992	61763708	chr1	57031779	57035458
chr1	84000529	84001028	chr1	59564327	59566225	chr1	77944590	77946249	chr1	114913743	114915070	chr1	77980984	77984632	chr1	57155367	57156181	chr1	57014632	57015192	chr1	61708324	61708796	chr1	61788677	61789448	chr1	57093961	57094480
chr1	84142152	84142773	chr1	59576681	59577666	chr1	78034667	78036242	chr1	116082433	116083665	chr1	77984687	77986836	chr1	57171502	57172064	chr1	57020271	57020606	chr1	61761555	61762218	chr1	61789716	61790286	chr1	57131883	57133427
chr1	84154123	84155207	chr1	59591548	59592914	chr1	78054073	78054897	chr1	117785138	117786272	chr1	77987683	77989253	chr1	57225311	57226079	chr1	57021493	57021964	chr1	61826323	61826920	chr1	61825475	61826605	chr1	57153173	57154114
chr1	84165286	84166074	chr1	59621744	59622415	chr1	78089242	78090186	chr1	118550166	118551263	chr1	78003534	78004529	chr1	57227273	57227784	chr1	57022582	57023813	chr1	61914116	61914664	chr1	61913880	61914417	chr1	57266637	57267473
chr1	84225353	84226354	chr1	59623095	59624579	chr1	78105318	78105846	chr1	119604425	119604931	chr1	78005247	78006383	chr1	57230789	57231685	chr1	57025221	57025552	chr1	61938028	61938675	chr1	61937336	61938286	chr1	57281173	57282175
chr1	84246633	84247005	chr1	59627802	59628976	chr1	78106346	78109050	chr1	120205583	120208865	chr1	78006762	78009407	chr1	57245597	57246181	chr1	57025985	57029744	chr1	61950693	61951266	chr1	61949945	61951626	chr1	57300752	57301358
chr1	84280771	84281442	chr1	59630566	59632430	chr1	78142583	78145623	chr1	120217744	120220901	chr1	78009581	78010095	chr1	57266738	57267119	chr1	57029867	57030729	chr1	61972161	61972624	chr1	62131903	62133538	chr1	57323104	57324328
chr1	84356616	84357105	chr1	59635171	59637669	chr1	78156891	78157537	chr1	120283919	120288081	chr1	78017618	78018096	chr1	57267435	57267930	chr1	57031080	57031460	chr1	61981185	61981831	chr1	62136392	62136945	chr1	57433979	57434937
chr1	84358578	84359083	chr1	59648999	59650260	chr1	78157865	78158480	chr1	120354984	120356834	chr1	78020151	78021622	chr1	57268174	57269085	chr1	57031958	57032613	chr1	62132288	62133253	chr1	62136948	62139077	chr1	57444669	57445296
chr1	84664329	84665433	chr1	59819487	59820777	chr1	78174815	78175285	chr1	120523972	120525177	chr1	78024647	78025423	chr1	57323025	57323577	chr1	57032820	57033224	chr1	62137014	62137594	chr1	62289263	62289734	chr1	57462881	57463839
chr1	84692183	84692492	chr1	59943612	59944526	chr1	78179917	78194081	chr1	120943972	120951462	chr1	78060785	78061364	chr1	57326374	57327000	chr1	57033297	57034938	chr1	62137719	62138342	chr1	62428296	62430925	chr1	57493615	57494294
chr1	84707993	84708563	chr1	59952298	59952889	chr1	78212399	78213991	chr1	120980056	120980465	chr1	78061951	78064285	chr1	57329241	57330217	chr1	57100486	57100817	chr1	62154448	62154814	chr1	62438932	62440542	chr1	58026441	58026845
chr1	84835692	84836124	chr1	59953951	59955336	chr1	78343398	78344022	chr1	121205409	121206016	chr1	78065990	78066660	chr1	57391813	57392624	chr1	57116779	57117230	chr1	62221696	62222129	chr1	62462805	62463586	chr1	58026865	58027345
chr1	84890536	84891443	chr1	59955712	59956533	chr1	78344230	78344906	chr1	121316643	121319486	chr1	78068712	78069216	chr1	57401240	57402399	chr1	57131991	57133271	chr1	62288448	62288926	chr1	62463606	62464508	chr1	58053074	58053981
chr1	84911632	84912039	chr1	59959255	59960193	chr1	78390581	78393717	chr1	121353565	121354453	chr1	78069835	78070454	chr1	57415350	57415951	chr1	57153623	57154006	chr1	62380621	62381129	chr1	62482339	62484726	chr1	58085855	58087059
chr1	87777773	87779005	chr1	59969216	59970927	chr1	78421419	78424117	chr1	121399212	121402181	chr1	78071776	78072732	chr1	57433984	57435011	chr1	57155526	57156294	chr1	62428935	62430266	chr1	62512451	62514049	chr1	58087219	58088597
chr1	87902029	87903591	chr1	60000370	60001243	chr1	78427054	78428604	chr1	121421464	121423950	chr1	78078305	78079533	chr1	57444789	57445187	chr1	57164337	57164647	chr1	62434014	62434675	chr1	62567280	62567944	chr1	58158317	58158980
chr1	88084838	88085506	chr1	60237089	60238080	chr1	78436182	78436924	chr1	121544118	121546457	chr1	78098852	78099337	chr1	57456474	57456981	chr1	57171578	57172029	chr1	62439365	62440056	chr1	62578503	62579626	chr1	58266686	58267693
chr1	88275082	88275434	chr1	60399594	60400837	chr1	78443736	78445912	chr1	121731841	121734885	chr1	78099556	78100738	chr1	57463095	57463762	chr1	57225665	57226075	chr1	62458945	62459334	chr1	62585705	62586061	chr1	58313987	58314459
chr1	88275564	88276310	chr1	60465982	60466941	chr1	78461737	78462565	chr1	121808316	121810587	chr1	78101143	78102256	chr1	57485816	57486219	chr1	57230957	57231485	chr1	62463172	62463860	chr1	62595131	62599873	chr1	58342431	58342814
chr1	88337794	88339822	chr1	60473396	60474143	chr1	78484411	78486185	chr1	121893325	121894541	chr1	78104020	78106557	chr1	57962634	57963197	chr1	57245605	57246162	chr1	62469402	62469983	chr1	62654045	62654846	chr1	58353083	58353717
chr1	88366925	88367594	chr1	60621985	60624885	chr1	78533535	78535224	chr1	121969502	121970553	chr1	78106649	78112256	chr1	58026577	58027227	chr1	57266173	57266430	chr1	62482874	62483460	chr1	62664575	62665274	chr1	58360059	58361658
chr1	88368478	88369598	chr1	60711687	60712716	chr1	78535242	78536041	chr1	122015778	122018984	chr1	78115283	78119657	chr1	58052572	58053180	chr1	57267959	57268304	chr1	62491794	62492196	chr1	62733611	62734346	chr1	58405676	58406003
chr1	88418907	88419557	chr1	60724890	60725811	chr1	78653341	78656451	chr1	122153989	122155833	chr1	78120051	78120748	chr1	58053378	58053900	chr1	57323010	57323508	chr1	62512653	62513738	chr1	62748057	62772504	chr1	58416264	58416672
chr1	88422699	88423039	chr1	60737521	60738825	chr1	78721494	78722070	chr1	122160372	122162498	chr1	78126886	78127762	chr1	58081107	58081540	chr1	57326536	57326935	chr1	62567029	62567685	chr1	62774505	62775257	chr1	58449083	58450129
chr1	88519837	88520410	chr1	60754461	60755277	chr1	78813298	78817711	chr1	122470828	122471893	chr1	78128152	78151373	chr1	58085875	58086906	chr1	57329439	57330089	chr1	62578976	62579891	chr1	62775415	62776910	chr1	58450397	58451161
chr1	88543936	88544264	chr1	60758970	60760452	chr1	78836358	78837176	chr1	122492714	122494406	chr1	78151454	78152605	chr1	58087291	58087635	chr1	57391867	57392627	chr1	62596893	62597745	chr1	62779331	62779794	chr1	58472779	58473423
chr1	88852195	88853077	chr1	60775194	60775915	chr1	78855839	78858491	chr1	122498393	122500908	chr1	78152850	78158260	chr1	58087747	58088578	chr1	57401191	57402687	chr1	62597872	62598771	chr1	62783231	62784358	chr1	58480280	58480587
chr1	88864885	88865239	chr1	60834894	60836338	chr1	78858521	78864844	chr1	122503192	122504024	chr1	78158648	78159522	chr1	58251831	58252271	chr1	57415460	57415850	chr1	62598830	62599503	chr1	62788080	62788523	chr1	58501708	58502986
chr1	88897867	88898520	chr1	60881077	60881841	chr1	78871932	78873368	chr1	122860385	122861157	chr1	78160380	78179596	chr1	58259207	58259754	chr1	57434029	57434662	chr1	62653768	62654358	chr1	62795671	62800292	chr1	58561516	58562101
chr1	88925361	88925909	chr1	60882022	60883247	chr1	78873459	78875195	chr1	122875437	122876259	chr1	78179685	78212176	chr1	58266693	58267589	chr1	57444682	57445191	chr1	62664683	62665528	chr1	62811378	62812484	chr1	58642749	58643611
chr1	89072385	89073064	chr1	60907837	60908429	chr1	79572603	79575728	chr1	123222440	123225951	chr1	78212350	78217344	chr1	58314087	58314417	chr1	57463060	57463844	chr1	62733800	62734660	chr1	62812493	62822233	chr1	58681588	58681940
chr1	89086907	89087574	chr1	60929998	60930661	chr1	79694221	79694891	chr1	123326876	123329437	chr1	78224094	78224670	chr1	58353061	58353677	chr1	57493768	57494221	chr1	62743166	62743690	chr1	62822263	62823232	chr1	58708571	58709779
chr1	89149246	89149830	chr1	60933180	60934058	chr1	79698902	79699385	chr1	123423663	123424509	chr1	78269512	78270898	chr1	58360275	58361610	chr1	58026420	58027186	chr1	62748882	62754654	chr1	62830217	62831001	chr1	58734331	58734991
chr1	89150833	89152112	chr1	61046728	61047633	chr1	79707280	79708738	chr1	123462046	123465196	chr1	78277172	78277728	chr1	58367835	58368906	chr1	58052630	58053056	chr1	62756604	62757605	chr1	62836255	62839989	chr1	58768065	58769120
chr1	89155694	89156017	chr1	61064123	61064758	chr1	79757138	79758635	chr1	127213487	127214682	chr1	78278146	78279304	chr1	58392499	58393008	chr1	58053284	58053778	chr1	62759325	62760303	chr1	62842675	62843105	chr1	58769132	58770639
chr1	89176942	89177356	chr1	61094877	61095608	chr1	79772396	79773268	chr1	127245245	127246518	chr1	78279329	78279830	chr1	58449106	58451125	chr1	58081098	58081423	chr1	62763455	62764096	chr1	62844580	62847385	chr1	58770782	58771269
chr1	89183620	89184358	chr1	61099117	61100279	chr1	80335440	80338064	chr1	127329282	127333441	chr1	78287520	78288942	chr1	58455039	58455572	chr1	58085950	58087028	chr1	62764756	62765386	chr1	62869608	62870391	chr1	58796093	58796922
chr1	89382873	89383445	chr1	61121844	61122977	chr1	81313072	81314623	chr1	127456109	127459299	chr1	78288965	78291611	chr1	58472765	58473156	chr1	58087323	58088646	chr1	62766477	62767248	chr1	62904434	62908583	chr1	58799207	58799943
chr1	89405518	89406569	chr1	61198381	61199501	chr1	81318329	81319946	chr1	127573192	127576097	chr1	78292611	78293259	chr1	58480221	58480901	chr1	58152850	58153255	chr1	62767915	62769546	chr1	62926356	62929949	chr1	58803609	58804063
chr1	89423749	89424310	chr1	61415680	61416495	chr1	81412081	81416666	chr1	127807623	127809281	chr1	78300009	78300678	chr1	58501721	58502792	chr1	58251761	58252223	chr1	62798521	62799233	chr1	62930008	62936098	chr1	58826733	58827364
chr1	89447489	89448010	chr1	61463604	61464770	chr1	81516534	81519251	chr1	128321641	128322360	chr1	78301682	78302483	chr1	58627942	58628424	chr1	58259078	58259636	chr1	62813270	62813786	chr1	62954234	62956321	chr1	58851955	58852493
chr1	89493266	89494196	chr1	61472149	61473046	chr1	81626490	81627029	chr1	128633994	128634863	chr1	78302547	78310350	chr1	58642464	58643586	chr1	58266907	58267415	chr1	62814256	62814701	chr1	62979153	62980949	chr1	58916359	58917246
chr1	89503808	89505022	chr1	61667211	61667922	chr1	81627188	81628245	chr1	128725915	128727702	chr1	78314287	78314918	chr1	58665816	58666697	chr1	58313989	58314533	chr1	62821258	62821802	chr1	63159125	63162262	chr1	59008051	59008489
chr1	89517902	89518546	chr1	61708150	61708942	chr1	81633281	81637072	chr1	128835737	128837716	chr1	78315197	78316131	chr1	58709530	58710085	chr1	58342255	58342873	chr1	62838437	62838858	chr1	63222195	63225237	chr1	59029845	59030868
chr1	89533130	89534230	chr1	61714451	61715106	chr1	81655980	81661625	chr1	128840447	128840913	chr1	78321154	78321801	chr1	58734406	58734796	chr1	58353083	58353580	chr1	62872181	62872751	chr1	63239505	63240068	chr1	59065998	59066446
chr1	89564691	89565252	chr1	61826066	61827155	chr1	81665440	81675308	chr1	129100377	129104150	chr1	78330233	78331008	chr1	58768100	58768937	chr1	58360309	58361710	chr1	62876202	62876621	chr1	63245617	63246144	chr1	59176243	59176649
chr1	89753273	89753841	chr1	61914123	61914702	chr1	81723201	81723781	chr1	129460008	129462017	chr1	78333717	78334655	chr1	58769418	58770437	chr1	58367948	58368570	chr1	62889693	62890102	chr1	63246223	63246810	chr1	59176664	59177361
chr1	89806713	89807350	chr1	61959275	61960166	chr1	81735808	81736365	chr1	129573816	129574550	chr1	78352684	78354259	chr1	58772722	58773605	chr1	58392605	58393010	chr1	62905641	62907973	chr1	63272056	63272540	chr1	59219679	59220673
chr1	89829392	89829991	chr1	61981178	61982002	chr1	81736497	81737949	chr1	129668682	129673294	chr1	78373398	78374898	chr1	58796285	58796704	chr1	58416312	58416775	chr1	62927529	62928512	chr1	63272550	63273661	chr1	59224394	59225004
chr1	90110916	90112018	chr1	62132341	62133269	chr1	81751429	81754129	chr1	129764770	129767330	chr1	78376770	78377492	chr1	58799412	58799747	chr1	58449135	58450178	chr1	62930831	62932142	chr1	63496892	63497637	chr1	59293487	59293908
chr1	90116851	90117915	chr1	62137656	62138561	chr1	81755937	81757316	chr1	129775848	129776585	chr1	78489908	78490754	chr1	58826881	58827316	chr1	58450413	58451099	chr1	62934139	62935113	chr1	63752393	63752864	chr1	59293966	59294370
chr1	90257532	90258310	chr1	62221364	62222372	chr1	81855795	81856409	chr1	129776754	129777665	chr1	78491297	78492060	chr1	58852119	58852486	chr1	58455156	58455454	chr1	62954484	62956863	chr1	63822395	63824583	chr1	59313273	59314022
chr1	90334090	90334930	chr1	62288219	62289028	chr1	81860464	81861994	chr1	129791461	129791989	chr1	78495715	78498372	chr1	59008074	59008426	chr1	58480084	58480609	chr1	62979003	62981628	chr1	64134992	64135757	chr1	59373656	59374004
chr1	90352819	90353265	chr1	62380435	62381564	chr1	81945567	81956339	chr1	129792154	129793354	chr1	78505237	78506527	chr1	59009804	59010231	chr1	58501737	58502820	chr1	62993896	62994588	chr1	64144050	64144750	chr1	59444830	59445283
chr1	90371072	90371738	chr1	62428498	62430520	chr1	81956344	81956755	chr1	129997693	130002122	chr1	78507069	78508924	chr1	59020784	59021204	chr1	58561657	58561994	chr1	63038040	63038702	chr1	64148106	64148635	chr1	59462113	59462597
chr1	90371994	90372467	chr1	62439340	62440659	chr1	81957459	81960001	chr1	130139821	130142947	chr1	80753210	80757282	chr1	59029901	59030888	chr1	58642818	58643498	chr1	63055229	63055972	chr1	64164473	64169589	chr1	59466217	59467676
chr1	90430594	90430992	chr1	62444597	62445374	chr1	81961915	81965301	chr1	130200151	130201302	chr1	82308396	82309040	chr1	59176305	59177349	chr1	58666247	58666558	chr1	63239055	63239695	chr1	64271916	64273642	chr1	59474814	59475424
chr1	90503087	90503439	chr1	62458754	62459559	chr1	81971953	81976602	chr1	130253747	130256846	chr1	82642228	82642686	chr1	59219497	59220409	chr1	58709563	58710143	chr1	63245847	63246478	chr1	64351057	64353297	chr1	59487717	59488254
chr1	90526449	90527357	chr1	62462712	62464309	chr1	81981501	81982101	chr1	130312011	130314566	chr1	82718881	82719398	chr1	59293423	59294337	chr1	58768182	58769319	chr1	63272078	63273092	chr1	64429992	64430699	chr1	59494271	59494618
chr1	90527946	90528537	chr1	62468868	62470319	chr1	81982144	81985265	chr1	130487239	130490192	chr1	82933150	82933781	chr1	59313264	59314086	chr1	58769383	58770572	chr1	63282325	63282691	chr1	64578385	64581426	chr1	59538070	59539636
chr1	90548061	90548820	chr1	62482365	62483635	chr1	81989035	81991698	chr1	130728535	130729595	chr1	83402431	83403056	chr1	59441949	59442527	chr1	58770909	58771143	chr1	63492170	63493262	chr1	64583555	64584342	chr1	59539824	59542027
chr1	90551155	90552054	chr1	62490618	62491537	chr1	82003180	82007385	chr1	132317991	132318502	chr1	83403340	83405364	chr1	59444702	59445311	chr1	58772985	58773281	chr1	63496596	63497241	chr1	64647240	64648241	chr1	59542281	59542742
chr1	90595435	90595811	chr1	62512796	62513647	chr1	82024013	82024510	chr1	132318507	132319076	chr1	84635735	84637773	chr1	59462147	59462536	chr1	58796311	58796735	chr1	63674691	63675357	chr1	64660747	64665045	chr1	59565140	59565613
chr1	90597848	90598196	chr1	62557223	62557877	chr1	82035161	82035692	chr1	132356996	132360296	chr1	84639967	84640494	chr1	59466373	59467335	chr1	58799424	58799864	chr1	63822788	63824122	chr1	64737689	64738494	chr1	59576751	59577664
chr1	90598476	90599341	chr1	62566913	62567793	chr1	82035718	82040646	chr1	132431426	132432606	chr1	84659948	84660413	chr1	59476886	59477226	chr1	58826995	58827414	chr1	63915706	63916384	chr1	64782625	64784394	chr1	59591608	59592513
chr1	90771974	90772439	chr1	62568676	62569232	chr1	82061198	82064286	chr1	132444465	132445287	chr1	84687483	84688211	chr1	59479453	59479834	chr1	59008013	59008499	chr1	64051593	64052304	chr1	64784512	64785611	chr1	59623302	59624535
chr1	90861899	90862636	chr1	62578528	62580050	chr1	82065012	82066250	chr1	132611216	132616003	chr1	84688254	84692819	chr1	59484047	59484415	chr1	59009840	59010183	chr1	64134410	64134932	chr1	64838221	64839107	chr1	59630792	59632288
chr1	90891302	90892123	chr1	62596069	62599820	chr1	82095004	82098073	chr1	132991779	132995089	chr1	84705521	84706010	chr1	59487674	59488202	chr1	59029895	59030930	chr1	64134980	64135512	chr1	64855097	64856441	chr1	59641460	59641930
chr1	90918860	90919328	chr1	62627000	62627674	chr1	82103658	82110599	chr1	133033331	133036172	chr1	84929280	84929912	chr1	59499974	59501173	chr1	59176335	59177480	chr1	64168752	64169141	chr1	64870923	64871432	chr1	59670560	59671149
chr1	90920749	90921475	chr1	62637975	62638605	chr1	82110770	82111339	chr1	133048985	133051866	chr1	87480015	87482081	chr1	59538347	59540183	chr1	59194466	59195000	chr1	64255624	64256058	chr1	64871769	64874383	chr1	59727260	59727994
chr1	90966824	90967507	chr1	62653491	62654603	chr1	82112009	82115232	chr1	133140740	133143734	chr1	87614848	87615490	chr1	59540252	59541575	chr1	59219402	59220494	chr1	64269320	64269720	chr1	64881977	64883070	chr1	59741603	59742160
chr1	90967853	90968489	chr1	62664063	62665937	chr1	82151168	82154587	chr1	133174472	133176598	chr1	87616577	87617346	chr1	59541894	59542328	chr1	59293511	59293881	chr1	64272445	64273380	chr1	64886568	64887662	chr1	59782406	59782953
chr1	90975296	90975657	chr1	62667891	62668520	chr1	82195502	82198483	chr1	133420646	133426383	chr1	87681751	87683508	chr1	59576760	59577412	chr1	59293895	59294240	chr1	64352113	64352787	chr1	64887704	64888737	chr1	59819478	59820279
chr1	90977344	90977787	chr1	62678069	62679153	chr1	82198579	82201960	chr1	133539851	133540516	chr1	87683826	87685059	chr1	59591683	59592732	chr1	59313316	59314348	chr1	64368822	64369310	chr1	64888914	64892722	chr1	59820690	59821299
chr1	90989133	90989635	chr1	62685747	62686629	chr1	82220177	82220862	chr1	133723575	133726594	chr1	87685415	87687520	chr1	59607131	59607529	chr1	59373432	59373910	chr1	64579074	64580542	chr1	64898401	64899126	chr1	59952101	59952667
chr1	91000032	91000387	chr1	62748661	62754447	chr1	82221021	82221714	chr1	133763259	133765180	chr1	87837144	87838551	chr1	59623490	59624115	chr1	59438476	59438883	chr1	64584320	64584731	chr1	64965385	64966336	chr1	59969247	59969986
chr1	91000617	91001393	chr1	62756380	62757432	chr1	82224289	82224774	chr1	133806330	133809545	chr1	87881914	87883056	chr1	59630706	59632017	chr1	59444765	59445259	chr1	64592381	64593000	chr1	65002680	65003651	chr1	59970443	59971106
chr1	91004732	91005590	chr1	62759161	62760529	chr1	82227865	82229482	chr1	133858892	133860995	chr1	87883217	87884734	chr1	59637071	59637465	chr1	59466436	59467242	chr1	64663793	64664176	chr1	65024626	65025477	chr1	60000590	60001047
chr1	91018089	91018671	chr1	62763202	62765687	chr1	82238097	82240182	chr1	133902995	133906947	chr1	87885571	87886107	chr1	59671691	59672336	chr1	59479532	59479894	chr1	64670440	64670882	chr1	65224242	65226627	chr1	60056932	60057769
chr1	91020489	91021199	chr1	62767994	62769083	chr1	82241081	82242316	chr1	133963930	133964540	chr1	87887230	87888231	chr1	59727148	59727730	chr1	59483957	59484363	chr1	64713822	64714219	chr1	65231989	65233954	chr1	60154537	60155387
chr1	91026738	91027952	chr1	62775805	62776811	chr1	82246276	82246732	chr1	134035221	134036642	chr1	87897319	87898226	chr1	59741511	59742148	chr1	59487792	59488219	chr1	64737335	64738071	chr1	65435783	65436471	chr1	60215020	60215795
chr1	91061179	91061713	chr1	62789403	62790448	chr1	82247854	82248681	chr1	134052084	134052690	chr1	87913160	87918063	chr1	59819092	59821334	chr1	59493486	59493990	chr1	64781215	64781906	chr1	66196132	66199774	chr1	60237658	60238102
chr1	91067993	91068345	chr1	62797644	62799465	chr1	82252940	82253670	chr1	134086695	134087666	chr1	87918175	87919002	chr1	59952364	59952751	chr1	59494588	59494927	chr1	64782479	64783531	chr1	66214896	66215366	chr1	60353260	60353852
chr1	91070526	91071220	chr1	62813136	62814002	chr1	82254414	82255686	chr1	134194622	134196350	chr1	87919197	87920721	chr1	59969271	59971011	chr1	59500137	59501387	chr1	64783647	64784609	chr1	66215611	66216313	chr1	60399802	60400884
chr1	91087744	91088286	chr1	62814095	62814854	chr1	82256463	82256950	chr1	134212256	134213957	chr1	87921901	87922351	chr1	59972675	59973072	chr1	59513710	59514087	chr1	64803150	64803537	chr1	66218405	66218883	chr1	60409254	60410700
chr1	91128617	91129053	chr1	62828502	62829347	chr1	82264180	82265775	chr1	134284316	134289102	chr1	87922543	87924762	chr1	59987201	59987685	chr1	59538172	59539245	chr1	64838281	64838896	chr1	66218932	66219625	chr1	60465530	60467750
chr1	91198717	91199559	chr1	62838286	62839128	chr1	82269872	82270347	chr1	134313079	134316044	chr1	87925561	87927103	chr1	60000624	60001116	chr1	59539297	59539634	chr1	64855497	64856263	chr1	66224285	66225015	chr1	60473389	60474194
chr1	91253179	91253752	chr1	62841356	62841929	chr1	82271018	82272544	chr1	134372264	134376331	chr1	87927321	87930323	chr1	60057195	60057575	chr1	59539705	59540048	chr1	64861455	64861964	chr1	66273584	66274129	chr1	60484921	60485759
chr1	91343922	91344373	chr1	62876058	62876867	chr1	82273637	82274534	chr1	134776761	134777872	chr1	87930613	87931146	chr1	60073400	60074419	chr1	59540065	59540411	chr1	64872641	64873835	chr1	66325418	66327557	chr1	60621856	60622276
chr1	91351188	91351810	chr1	62889571	62890322	chr1	82277112	82277629	chr1	134919778	134923305	chr1	87935254	87937774	chr1	60154831	60155677	chr1	59540560	59541189	chr1	64882943	64883564	chr1	66662769	66663894	chr1	60622465	60624275
chr1	91353579	91353956	chr1	62905567	62908137	chr1	82277760	82289198	chr1	134928909	134931245	chr1	87937804	87945433	chr1	60214996	60216061	chr1	59541259	59541732	chr1	64887323	64888059	chr1	66663977	66664973	chr1	60661197	60662036
chr1	91441919	91442433	chr1	62921889	62923061	chr1	82312485	82314625	chr1	134942009	134943948	chr1	88198978	88202450	chr1	60237124	60237974	chr1	59541806	59542158	chr1	64890236	64891699	chr1	66747207	66748515	chr1	60668502	60668887
chr1	91452691	91454078	chr1	62923902	62924555	chr1	82359321	82359774	chr1	135026941	135033064	chr1	88213906	88214479	chr1	60399485	60400910	chr1	59542292	59542709	chr1	64898672	64899332	chr1	66860515	66864983	chr1	60724683	60725107
chr1	91463147	91463976	chr1	62927382	62928104	chr1	82381106	82381839	chr1	135059896	135061295	chr1	88217400	88217922	chr1	60401573	60401855	chr1	59576927	59577374	chr1	64949984	64950374	chr1	66909061	66909835	chr1	60737945	60738459
chr1	91476555	91477444	chr1	62930302	62932718	chr1	82424818	82426928	chr1	135077500	135079300	chr1	88221962	88222887	chr1	60409377	60410479	chr1	59591802	59592518	chr1	64995998	64996512	chr1	67444121	67445616	chr1	60754358	60755605
chr1	91497410	91497953	chr1	62933975	62935350	chr1	82721154	82722183	chr1	135259385	135261228	chr1	88233046	88233730	chr1	60417890	60418446	chr1	59607011	59607513	chr1	65025043	65025486	chr1	68189185	68190293	chr1	60758920	60760371
chr1	91498966	91499289	chr1	62947735	62948614	chr1	82805111	82806892	chr1	135314555	135315191	chr1	88552047	88552525	chr1	60453105	60453759	chr1	59623558	59624196	chr1	65032507	65033069	chr1	68826755	68827314	chr1	60775098	60775935
chr1	91499336	91499978	chr1	62956145	62956737	chr1	82835964	82837175	chr1	135318256	135321646	chr1	88554886	88555676	chr1	60465981	60467234	chr1	59630651	59631529	chr1	65035384	65036227	chr1	68833404	68835704	chr1	60789567	60790126
chr1	91583319	91583951	chr1	62978820	62982234	chr1	83115975	83117541	chr1	135504870	135507264	chr1	88555688	88556822	chr1	60473321	60474227	chr1	59671705	59672255	chr1	65232736	65233348	chr1	68835805	68836314	chr1	60793766	60794176
chr1	91971113	91971804	chr1	62993591	62995002	chr1	84141356	84142466	chr1	135555437	135558766	chr1	88556955	88557921	chr1	60484960	60485511	chr1	59726850	59727300	chr1	65436019	65437064	chr1	69258893	69260917	chr1	60800888	60801592
chr1	91996851	91997711	chr1	63002256	63003513	chr1	84153199	84156538	chr1	135695344	135698309	chr1	88558550	88559576	chr1	60622522	60624320	chr1	59727402	59727860	chr1	65978794	65979517	chr1	69286013	69286722	chr1	60802111	60803573
chr1	92016610	92017043	chr1	63160089	63161139	chr1	84164240	84167022	chr1	135751165	135752050	chr1	88563936	88570773	chr1	60640148	60640514	chr1	59741604	59742174	chr1	66197018	66198147	chr1	69323272	69324892	chr1	60880306	60880812
chr1	92045777	92046217	chr1	63238873	63239572	chr1	84214440	84215898	chr1	135804877	135805926	chr1	88577344	88577941	chr1	60645602	60646175	chr1	59819688	59820230	chr1	66199195	66199553	chr1	69657298	69658291	chr1	60880954	60881925
chr1	92059828	92060390	chr1	63272019	63273071	chr1	84224558	84227309	chr1	135812678	135818917	chr1	88578533	88579326	chr1	60661050	60662357	chr1	59820238	59820567	chr1	66215097	66215835	chr1	69730755	69735408	chr1	60882271	60883305
chr1	92060588	92061416	chr1	63492172	63493447	chr1	84245494	84248623	chr1	135873964	135875630	chr1	88579482	88581159	chr1	60712056	60712411	chr1	59820937	59821327	chr1	66218675	66219210	chr1	70124554	70127129	chr1	60917440	60917907
chr1	92098992	92099507	chr1	63540230	63541165	chr1	84279164	84279599	chr1	135933683	135935121	chr1	88991073	88991813	chr1	60754423	60755446	chr1	59952144	59952884	chr1	66314612	66315124	chr1	70182102	70183147	chr1	60925141	60925542
chr1	92100280	92100704	chr1	63580688	63581460	chr1	84279712	84281745	chr1	135957324	135958268	chr1	88992563	88993390	chr1	60759031	60760385	chr1	59959637	59959871	chr1	66325690	66326582	chr1	71146518	71147786	chr1	60933299	60934047
chr1	92100846	92101278	chr1	63674718	63675311	chr1	84403460	84404636	chr1	135972968	135976415	chr1	89017839	89019662	chr1	60775050	60775707	chr1	59969343	59969797	chr1	66375479	66375882	chr1	71148448	71150382	chr1	60973036	60974044
chr1	92105054	92105571	chr1	63742831	63743837	chr1	84663564	84665780	chr1	135989089	135990334	chr1	89021974	89026404	chr1	60788774	60789223	chr1	59970575	59970913	chr1	66862408	66864671	chr1	71494348	71494923	chr1	60996168	60997345
chr1	92126964	92127567	chr1	63751661	63753262	chr1	84833835	84837640	chr1	135995383	135996629	chr1	89039700	89040604	chr1	60789366	60790229	chr1	59972834	59973159	chr1	66909531	66910161	chr1	71603135	71604315	chr1	60998145	60999220
chr1	92128009	92128754	chr1	63757911	63758523	chr1	84877686	84879354	chr1	136256576	136259920	chr1	89040825	89042652	chr1	60800791	60801589	chr1	59987261	59987654	chr1	66978022	66979035	chr1	71697312	71702325	chr1	61017835	61018395
chr1	92129014	92129495	chr1	63814336	63815223	chr1	84889265	84892488	chr1	136278215	136279062	chr1	89047628	89055534	chr1	60802893	60803313	chr1	60000669	60001108	chr1	67443878	67445179	chr1	71802065	71802809	chr1	61055446	61055876
chr1	92130898	92131396	chr1	63822628	63824202	chr1	84930962	84933225	chr1	136296659	136297299	chr1	89059320	89065047	chr1	60806665	60807285	chr1	60057022	60057835	chr1	68188930	68189422	chr1	71809430	71811245	chr1	61059465	61060433
chr1	92167765	92168166	chr1	63947191	63947743	chr1	87689680	87692197	chr1	136297384	136297760	chr1	89065115	89067403	chr1	60880032	60881869	chr1	60073869	60074398	chr1	68834152	68834935	chr1	71853018	71855234	chr1	61064130	61064856
chr1	92207610	92208014	chr1	63963660	63964302	chr1	87776530	87780667	chr1	136301605	136304442	chr1	89067936	89068858	chr1	60882538	60883124	chr1	60099334	60099751	chr1	69063097	69063472	chr1	71860579	71862775	chr1	61094822	61095659
chr1	92231649	92231964	chr1	64067129	64067829	chr1	87790569	87793503	chr1	136310849	136314017	chr1	89069169	89070302	chr1	60917345	60917851	chr1	60154913	60155400	chr1	69286866	69287557	chr1	71911699	71912974	chr1	61102755	61103670
chr1	92264974	92265524	chr1	64134228	64135480	chr1	87793741	87796659	chr1	136350732	136354193	chr1	89097239	89097768	chr1	60933419	60933970	chr1	60215012	60215924	chr1	69323476	69324597	chr1	71926454	71928204	chr1	61103926	61104787
chr1	92303269	92304821	chr1	64147837	64148544	chr1	87796766	87797590	chr1	136390283	136393082	chr1	89101917	89102386	chr1	60996933	60997279	chr1	60237723	60238242	chr1	69657830	69658296	chr1	71933294	71935561	chr1	61107249	61107703
chr1	92325171	92325565	chr1	64158173	64158892	chr1	87901617	87904518	chr1	136452363	136454299	chr1	89102467	89104956	chr1	60998287	60999040	chr1	60288666	60289253	chr1	69733255	69735059	chr1	71939669	71941352	chr1	61121965	61122688
chr1	92337574	92338212	chr1	64211001	64211921	chr1	87960829	87962340	chr1	136456075	136459677	chr1	89158391	89159012	chr1	61099157	61099981	chr1	60351050	60351395	chr1	70125069	70126254	chr1	71955574	71957100	chr1	61196080	61196456
chr1	92338678	92339259	chr1	64234434	64235190	chr1	88050377	88051531	chr1	136850998	136853319	chr1	89159728	89160722	chr1	61197795	61199918	chr1	60399534	60400657	chr1	70128945	70129675	chr1	71957753	71959163	chr1	61197751	61199390
chr1	92367218	92368140	chr1	64272296	64273531	chr1	88083947	88085114	chr1	136858013	136860873	chr1	89161196	89163645	chr1	61213530	61214533	chr1	60409519	60410115	chr1	71493926	71494517	chr1	71959174	71960430	chr1	61433868	61434420
chr1	92399030	92399804	chr1	64351735	64352713	chr1	88085171	88086128	chr1	137001237	137002533	chr1	89644164	89644835	chr1	61433782	61434237	chr1	60453035	60453594	chr1	71603301	71604054	chr1	72047292	72050190	chr1	61463884	61464404
chr1	92402983	92403606	chr1	64355027	64355796	chr1	88142165	88142747	chr1	137042339	137045776	chr1	89645113	89645772	chr1	61444518	61444795	chr1	60465977	60466612	chr1	71698868	71699719	chr1	72116472	72117136	chr1	61586693	61587088
chr1	92530275	92530914	chr1	64568009	64568865	chr1	88253949	88257515	chr1	137178315	137181329	chr1	89645847	89646793	chr1	61463786	61464434	chr1	60473554	60474093	chr1	71699725	71700525	chr1	72258040	72258679	chr1	61587681	61588047
chr1	92537551	92538123	chr1	64579009	64581133	chr1	88275267	88276686	chr1	137208331	137211569	chr1	90194431	90197722	chr1	61480846	61481451	chr1	60485135	60485490	chr1	71853758	71854939	chr1	72258784	72259271	chr1	61685836	61686861
chr1	92589441	92589750	chr1	64713574	64714245	chr1	88329942	88332897	chr1	137264696	137265963	chr1	90197796	90207648	chr1	61587923	61588407	chr1	60622853	60624329	chr1	71912230	71912685	chr1	72260688	72262351	chr1	61708183	61708816
chr1	92602992	92603407	chr1	64737152	64738396	chr1	88334148	88335256	chr1	137270429	137272268	chr1	90229169	90230297	chr1	61685011	61686250	chr1	60629908	60630361	chr1	71934305	71934941	chr1	72272296	72272940	chr1	61761557	61762160
chr1	92636789	92637395	chr1	64782539	64783462	chr1	88335349	88341822	chr1	137324535	137327974	chr1	90232128	90232907	chr1	61686382	61686946	chr1	60661149	60662080	chr1	71956160	71957007	chr1	72283063	72283686	chr1	61794178	61795050
chr1	92646622	92647030	chr1	64783492	64784686	chr1	88343900	88345532	chr1	137481678	137482561	chr1	90233643	90234634	chr1	61708466	61708724	chr1	60712542	60712834	chr1	71959028	71959546	chr1	72288587	72289062	chr1	61803350	61803781
chr1	92696954	92697673	chr1	64855277	64856395	chr1	88366124	88371095	chr1	137581898	137585811	chr1	90246270	90246867	chr1	61794157	61794940	chr1	60725223	60725777	chr1	72048917	72049522	chr1	72289428	72291136	chr1	61826245	61827083
chr1	92731185	92731679	chr1	64872584	64873734	chr1	88371113	88371604	chr1	137595546	137596062	chr1	90250376	90251203	chr1	61825159	61825907	chr1	60755062	60755394	chr1	72115664	72116130	chr1	72301080	72301833	chr1	61884670	61885029
chr1	92734643	92735275	chr1	64887271	64888264	chr1	88382527	88385624	chr1	137624746	137628375	chr1	90291814	90292771	chr1	61826555	61826975	chr1	60759280	60760282	chr1	72117010	72117493	chr1	72353520	72354218	chr1	61914279	61914685
chr1	92806023	92806692	chr1	64890138	64892072	chr1	88397507	88398548	chr1	137661819	137667866	chr1	90293825	90295015	chr1	61967656	61968055	chr1	60775151	60775797	chr1	72190783	72191715	chr1	72474886	72475963	chr1	61938006	61938638
chr1	92824066	92824379	chr1	64893915	64894853	chr1	88399149	88402713	chr1	137690325	137691424	chr1	90295784	90296377	chr1	61971547	61971958	chr1	60788831	60789207	chr1	72258200	72259956	chr1	72629533	72630575	chr1	61950635	61951229
chr1	92896537	92897340	chr1	64898599	64899456	chr1	88402932	88403549	chr1	137814609	137816326	chr1	90308539	90309006	chr1	61975870	61976388	chr1	60789690	60790181	chr1	72261046	72261768	chr1	72639305	72640909	chr1	62026354	62027075
chr1	92902832	92903701	chr1	65436023	65436961	chr1	88411842	88413170	chr1	137903562	137905104	chr1	91153014	91153610	chr1	62026057	62027339	chr1	60801157	60801508	chr1	72272597	72273421	chr1	72757238	72759601	chr1	62063147	62063543
chr1	92913549	92913974	chr1	66386574	66387131	chr1	88418040	88426582	chr1	137913949	137916198	chr1	91258891	91259411	chr1	62088219	62088763	chr1	60879746	60880158	chr1	72288788	72289772	chr1	72915109	72915856	chr1	62088205	62088881
chr1	92918616	92919756	chr1	66862256	66864763	chr1	88426710	88428944	chr1	138027226	138029521	chr1	91283551	91284158	chr1	62132616	62132989	chr1	60880199	60882005	chr1	72290194	72291226	chr1	72917020	72917676	chr1	62132589	62133003
chr1	92919855	92920468	chr1	66892419	66893177	chr1	88454538	88455177	chr1	138036207	138037585	chr1	91284576	91285247	chr1	62137929	62138346	chr1	60882493	60882821	chr1	72301571	72302365	chr1	72917972	72919056	chr1	62137190	62138426
chr1	92920546	92920932	chr1	66908962	66910533	chr1	88478620	88479620	chr1	138129837	138131666	chr1	91307456	91309280	chr1	62221456	62222306	chr1	60917431	60917763	chr1	72356132	72356661	chr1	72919151	72922885	chr1	62221671	62222236
chr1	92926432	92926764	chr1	66918435	66919287	chr1	88518544	88521479	chr1	138156221	138157782	chr1	91312234	91313186	chr1	62243737	62244473	chr1	60998237	60998876	chr1	72419076	72419420	chr1	72924227	72926520	chr1	62288726	62289287
chr1	92945781	92946150	chr1	66977953	66979259	chr1	88528865	88530402	chr1	138239879	138243665	chr1	91815715	91816275	chr1	62288685	62289503	chr1	61036429	61036789	chr1	72430246	72430975	chr1	72988300	72992819	chr1	62365789	62366219
chr1	92949036	92949848	chr1	66986463	66987180	chr1	88599998	88601355	chr1	138310891	138313185	chr1	91816809	91820805	chr1	62290389	62291259	chr1	61064418	61064753	chr1	72474892	72476287	chr1	73008956	73017776	chr1	62425262	62425710
chr1	92961769	92962148	chr1	67091465	67092264	chr1	88851637	88852606	chr1	138362140	138364506	chr1	91820881	91821611	chr1	62294763	62295913	chr1	61099218	61099729	chr1	72496398	72496825	chr1	73038990	73041020	chr1	62429126	62430137
chr1	92991675	92992228	chr1	69259341	69259998	chr1	88931460	88933723	chr1	138452196	138452689	chr1	91827754	91828305	chr1	62341193	62341751	chr1	61197952	61199263	chr1	72534075	72534652	chr1	73041046	73041540	chr1	62434112	62434461
chr1	93076302	93076741	chr1	69323623	69324901	chr1	89076536	89078549	chr1	138520401	138523426	chr1	91840372	91843292	chr1	62348805	62349344	chr1	61203136	61203515	chr1	72582568	72583976	chr1	73085211	73086068	chr1	62439137	62440304
chr1	93089829	93090257	chr1	69421655	69422598	chr1	89109490	89111709	chr1	138581510	138582918	chr1	91843423	91844380	chr1	62439358	62440557	chr1	61213680	61214542	chr1	72584851	72585308	chr1	73107441	73109239	chr1	62458850	62459459
chr1	93097595	93098088	chr1	69654735	69655567	chr1	89151268	89152035	chr1	138678115	138678976	chr1	91845388	91846131	chr1	62447589	62447949	chr1	61433912	61434438	chr1	72616200	72616922	chr1	73157315	73161868	chr1	62462765	62464017
chr1	93106439	93106812	chr1	69657371	69658475	chr1	89223265	89224825	chr1	138689928	138690419	chr1	91847427	91848866	chr1	62458671	62459626	chr1	61444458	61444746	chr1	72639525	72640893	chr1	73162703	73166343	chr1	62469255	62470047
chr1	93112290	93113934	chr1	69733455	69734634	chr1	89383177	89384017	chr1	138844925	138846108	chr1	91848880	91849414	chr1	62462807	62464252	chr1	61463968	61464388	chr1	72645849	72646839	chr1	73166399	73166910	chr1	62482590	62483454
chr1	93114011	93114376	chr1	70562746	70563563	chr1	89405125	89406024	chr1	139172756	139173673	chr1	91850473	91851447	chr1	62469230	62469985	chr1	61480068	61480514	chr1	72647034	72649352	chr1	73171908	73172732	chr1	62491928	62492306
chr1	93197573	93198107	chr1	70565267	70566248	chr1	89406074	89407665	chr1	139187054	139187617	chr1	91852669	91853659	chr1	62482550	62483402	chr1	61480829	61481536	chr1	72770794	72771344	chr1	73186842	73187915	chr1	62496128	62496754
chr1	93248683	93249593	chr1	71347829	71348823	chr1	89423278	89424025	chr1	139220553	139221167	chr1	91854698	91855452	chr1	62485479	62486084	chr1	61527672	61528083	chr1	72870945	72871779	chr1	73200128	73200909	chr1	62512747	62513618
chr1	93297212	93298254	chr1	71356832	71357662	chr1	89446132	89449449	chr1	139794272	139798671	chr1	91857829	91860897	chr1	62489210	62489999	chr1	61586712	61587160	chr1	72918143	72918844	chr1	73280112	73284393	chr1	62578933	62579917
chr1	93310474	93311201	chr1	71373331	71373818	chr1	89490141	89492274	chr1	139824416	139825252	chr1	91862683	91863556	chr1	62496175	62496689	chr1	61587944	61588571	chr1	72920061	72920942	chr1	73287693	73291067	chr1	62596708	62597829
chr1	93615653	93616358	chr1	71438707	71439642	chr1	89492592	89495224	chr1	140032482	140033509	chr1	91863855	91870216	chr1	62505733	62506074	chr1	61685766	61686394	chr1	72921064	72921869	chr1	73298248	73299000	chr1	62597906	62598718
chr1	93628039	93628834	chr1	71520271	71521011	chr1	89502943	89505755	chr1	140224856	140225471	chr1	91872531	91877656	chr1	62512902	62513697	chr1	61686408	61686928	chr1	72924994	72925385	chr1	73317971	73318611	chr1	62598738	62599638
chr1	93628960	93629502	chr1	71603412	71603971	chr1	89518351	89518880	chr1	140438135	140438586	chr1	91877696	91879753	chr1	62567032	62567592	chr1	61762488	61762812	chr1	72925403	72926155	chr1	73331391	73332222	chr1	62627133	62627457
chr1	93757365	93758051	chr1	71614069	71615691	chr1	89531978	89535697	chr1	140476170	140476966	chr1	91882795	91884084	chr1	62568753	62569153	chr1	61779052	61779396	chr1	72988842	72989466	chr1	73332283	73332895	chr1	62653684	62654362
chr1	93852786	93853259	chr1	71698889	71700582	chr1	89539632	89540907	chr1	140513453	140517331	chr1	91884441	91885195	chr1	62578784	62579945	chr1	61794261	61795019	chr1	72990814	72992158	chr1	73390588	73391437	chr1	62664819	62665553
chr1	93983461	93983861	chr1	71718359	71719221	chr1	89617744	89619701	chr1	140722976	140724119	chr1	91885375	91886481	chr1	62596967	62597657	chr1	61825173	61825876	chr1	73006703	73007074	chr1	73391594	73392290	chr1	62733929	62734563
chr1	93996572	93996959	chr1	71726590	71727442	chr1	89630023	89630765	chr1	140727417	140728815	chr1	91889103	91898878	chr1	62597963	62599729	chr1	61826482	61826915	chr1	73009689	73010527	chr1	73408073	73411226	chr1	62743262	62744042
chr1	94026797	94027711	chr1	71811557	71812006	chr1	89630954	89631635	chr1	140733634	140741017	chr1	91898970	91899552	chr1	62653333	62654578	chr1	61920209	61920472	chr1	73012208	73016634	chr1	73559715	73561690	chr1	62747603	62748141
chr1	94076444	94076902	chr1	71846938	71847750	chr1	89637307	89638090	chr1	140744724	140745722	chr1	91899711	91900549	chr1	62658587	62658964	chr1	61967621	61967939	chr1	73039627	73040027	chr1	73658812	73659349	chr1	62748795	62754622
chr1	94077456	94077834	chr1	71853799	71854806	chr1	89651868	89652375	chr1	140751512	140753977	chr1	91900994	91902153	chr1	62660703	62661140	chr1	61971621	61971993	chr1	73085210	73086093	chr1	73804091	73805853	chr1	62759191	62760227
chr1	94079528	94080044	chr1	71870345	71871445	chr1	89652410	89654181	chr1	140772374	140773668	chr1	91903201	91905235	chr1	62668101	62668514	chr1	62026334	62027288	chr1	73108060	73108773	chr1	73961498	73962680	chr1	62764431	62765328
chr1	94099143	94099825	chr1	71912086	71912826	chr1	89749585	89751228	chr1	140859191	140861914	chr1	91905332	91906033	chr1	62673503	62673856	chr1	62088313	62088853	chr1	73158733	73160034	chr1	73997057	73998876	chr1	62768135	62768997
chr1	94121793	94122267	chr1	71934233	71935088	chr1	89775764	89779423	chr1	141052641	141053235	chr1	91915214	91916062	chr1	62685751	62686601	chr1	62137545	62138341	chr1	73162968	73163685	chr1	74001553	74003641	chr1	62769042	62769530
chr1	94124729	94125994	chr1	71956167	71957036	chr1	89829719	89830498	chr1	141317606	141321325	chr1	91916181	91918463	chr1	62700184	62700693	chr1	62221483	62222339	chr1	73164953	73165900	chr1	74003852	74004441	chr1	62771350	62772017
chr1	94192482	94192811	chr1	71958802	71959372	chr1	89856289	89859833	chr1	141350422	141353715	chr1	91918542	91921928	chr1	62743435	62744056	chr1	62243762	62244557	chr1	73169462	73170284	chr1	74009049	74009686	chr1	62775991	62776830
chr1	94212494	94213212	chr1	72064979	72065682	chr1	89904129	89905379	chr1	141362409	141363107	chr1	91924710	91925254	chr1	62744868	62745798	chr1	62288768	62289243	chr1	73172414	73172783	chr1	74043921	74046554	chr1	62797688	62799330
chr1	94289439	94289715	chr1	72110149	72110677	chr1	90030183	90032312	chr1	141622518	141623174	chr1	91927422	91934655	chr1	62747565	62747991	chr1	62289317	62289745	chr1	73200088	73200573	chr1	74223038	74225061	chr1	62813285	62813941
chr1	94547781	94548187	chr1	72151769	72152757	chr1	90036663	90037093	chr1	141625704	141626132	chr1	91934971	91938063	chr1	62749031	62751280	chr1	62290658	62291083	chr1	73281481	73282671	chr1	74226180	74226886	chr1	62814275	62814617
chr1	94548318	94548728	chr1	72190962	72191590	chr1	90171216	90175082	chr1	141825982	141826262	chr1	91938946	91939889	chr1	62751550	62754635	chr1	62294901	62295665	chr1	73288503	73289654	chr1	74226905	74227437	chr1	62816621	62817192
chr1	94595755	94596346	chr1	72258234	72259431	chr1	90256473	90259786	chr1	142142298	142143182	chr1	91940836	91941930	chr1	62755698	62756178	chr1	62341175	62341567	chr1	73298343	73298817	chr1	74282805	74288412	chr1	62818268	62818874
chr1	94600018	94601066	chr1	72288835	72289774	chr1	90332895	90335408	chr1	142714653	142715263	chr1	91942301	91943148	chr1	62759548	62760187	chr1	62348902	62349327	chr1	73317089	73317888	chr1	74293988	74297331	chr1	62820178	62820806
chr1	94641171	94641928	chr1	72355999	72356925	chr1	90370038	90373204	chr1	142933491	142934133	chr1	91945395	91946405	chr1	62763460	62763949	chr1	62439447	62439841	chr1	73325457	73326304	chr1	74304956	74305568	chr1	62820946	62822288
chr1	94665664	94666241	chr1	72430224	72431300	chr1	90422131	90422694	chr1	143269037	143269465	chr1	91961902	91962596	chr1	62764396	62765221	chr1	62439894	62440496	chr1	73331962	73332528	chr1	74325106	74325610	chr1	62822490	62823102
chr1	94668704	94669551	chr1	72639462	72641017	chr1	90430056	90431038	chr1	144256106	144256636	chr1	91976266	91977407	chr1	62769072	62769518	chr1	62447697	62448075	chr1	73388532	73388841	chr1	74330298	74331450	chr1	62838246	62839020
chr1	94679092	94679707	chr1	72645787	72649257	chr1	90502056	90503977	chr1	144256649	144257451	chr1	92017371	92018138	chr1	62773193	62773831	chr1	62458824	62459582	chr1	73391195	73391658	chr1	74331528	74332839	chr1	62872112	62872730
chr1	94683610	94684338	chr1	72654971	72655864	chr1	90525805	90529284	chr1	144485427	144486763	chr1	92020375	92021326	chr1	62796992	62797409	chr1	62459960	62460294	chr1	73408442	73409735	chr1	74332862	74338394	chr1	62876169	62876664
chr1	94696074	94696597	chr1	72798248	72799081	chr1	90535668	90536675	chr1	145487244	145488782	chr1	92026348	92027677	chr1	62797575	62799419	chr1	62462941	62464136	chr1	73410061	73410548	chr1	74338694	74353467	chr1	62889823	62890181
chr1	94698942	94699543	chr1	72802107	72803086	chr1	90545439	90546518	chr1	145547529	145551044	chr1	92027814	92029126	chr1	62813246	62813936	chr1	62469389	62469935	chr1	73417247	73418001	chr1	74366640	74367590	chr1	62905549	62907986
chr1	94710973	94711393	chr1	72825220	72825984	chr1	90547053	90553783	chr1	145585626	145588250	chr1	92029305	92030096	chr1	62816543	62817109	chr1	62482430	62483354	chr1	73531465	73532061	chr1	74367594	74369585	chr1	62927257	62928159
chr1	94711433	94712234	chr1	72827112	72827998	chr1	90595222	90599848	chr1	145617282	145618181	chr1	92030190	92031515	chr1	62817125	62817884	chr1	62485481	62486069	chr1	73560100	73561221	chr1	74376800	74377420	chr1	62930937	62932194
chr1	94712267	94713291	chr1	72870455	72872616	chr1	90771324	90773418	chr1	145618415	145626561	chr1	92039136	92041196	chr1	62818331	62818783	chr1	62489207	62489942	chr1	73658977	73659562	chr1	74377428	74380645	chr1	62933487	62933874
chr1	94728011	94728594	chr1	72879727	72880925	chr1	90862217	90863043	chr1	145849565	145852718	chr1	92054053	92054727	chr1	62820254	62820720	chr1	62505767	62506160	chr1	73790415	73791059	chr1	74398123	74399994	chr1	62934061	62935025
chr1	94800141	94800648	chr1	72920142	72920869	chr1	90863163	90863669	chr1	145853345	145854466	chr1	92189560	92191127	chr1	62820858	62821220	chr1	62512788	62513640	chr1	73804703	73805984	chr1	74432573	74444950	chr1	62947915	62948300
chr1	94806973	94807995	chr1	73012660	73016615	chr1	90885085	90885748	chr1	146706836	146708345	chr1	92191140	92193468	chr1	62821241	62822029	chr1	62513768	62514113	chr1	73818154	73819118	chr1	74551707	74554126	chr1	62954727	62955410
chr1	94855261	94855919	chr1	73039496	73040287	chr1	90890114	90894052	chr1	147968293	147968753	chr1	92195009	92197496	chr1	62822576	62823035	chr1	62567107	62567523	chr1	73953775	73954143	chr1	74633076	74635381	chr1	62956103	62956544
chr1	95080478	95081129	chr1	73085533	73086247	chr1	90901526	90902863	chr1	147969087	147970008	chr1	92202908	92203424	chr1	62922029	62922914	chr1	62578878	62579770	chr1	73961446	73962552	chr1	74647368	74648114	chr1	62976013	62976543
chr1	95238801	95239334	chr1	73108137	73108634	chr1	90911654	90912352	chr1	148249526	148250525	chr1	92209402	92209964	chr1	62931246	62931700	chr1	62597171	62597615	chr1	73974793	73975498	chr1	74708033	74709347	chr1	62979657	62981426
chr1	95297991	95298709	chr1	73134895	73135770	chr1	90915891	90916829	chr1	150019879	150020396	chr1	92210644	92211705	chr1	62978862	62979525	chr1	62597938	62598457	chr1	73976295	73976881	chr1	74759482	74760218	chr1	63010695	63011403
chr1	95433082	95435110	chr1	73158648	73159612	chr1	90917941	90922385	chr1	150122333	150123202	chr1	92211761	92213918	chr1	62979676	62981587	chr1	62598732	62599617	chr1	73990767	73991338	chr1	74795525	74796239	chr1	63054848	63056163
chr1	95473687	95474371	chr1	73164916	73166015	chr1	90964557	90969385	chr1	150308582	150310557	chr1	92215797	92217019	chr1	63010730	63011388	chr1	62653491	62654498	chr1	73993799	73994670	chr1	74818400	74820379	chr1	63071194	63071804
chr1	95931673	95932235	chr1	73169283	73170421	chr1	90972600	90973730	chr1	150333212	150333725	chr1	92217813	92218517	chr1	63054952	63056144	chr1	62658622	62658946	chr1	73997317	73998407	chr1	74826862	74827229	chr1	63159859	63160220
chr1	97294643	97295165	chr1	73172176	73173023	chr1	90974636	90976386	chr1	150333945	150334524	chr1	92221200	92223034	chr1	63160125	63160608	chr1	62660682	62661022	chr1	74001966	74003346	chr1	74833535	74847996	chr1	63222589	63223973
chr1	97348271	97348824	chr1	73199978	73200636	chr1	90976400	90978879	chr1	151242331	151243305	chr1	92225010	92225975	chr1	63160682	63161026	chr1	62664853	62665281	chr1	74004797	74005262	chr1	74848067	74856060	chr1	63245956	63246913
chr1	98323119	98323503	chr1	73237307	73237934	chr1	90979018	90979501	chr1	151354196	151354702	chr1	92227831	92228651	chr1	63161095	63161486	chr1	62667995	62668565	chr1	74008625	74009091	chr1	74856361	74856922	chr1	63272327	63272880
chr1	98647154	98647660	chr1	73281656	73282414	chr1	90979613	90980213	chr1	151357590	151360608	chr1	92229174	92229794	chr1	63223140	63223997	chr1	62685772	62686630	chr1	74009311	74010943	chr1	74860978	74861649	chr1	63450180	63450648
chr1	98710099	98711417	chr1	73288659	73289461	chr1	90988571	90990171	chr1	151365617	151366439	chr1	92235446	92237090	chr1	63492248	63492890	chr1	62700355	62700718	chr1	74034609	74035003	chr1	74861688	74864431	chr1	63564294	63564722
chr1	99552713	99553320	chr1	73298169	73299291	chr1	90998928	91002761	chr1	151366675	151367380	chr1	92237982	92239012	chr1	63533508	63533941	chr1	62743410	62744004	chr1	74044506	74046009	chr1	75070777	75071333	chr1	63674686	63675241
chr1	99557037	99558506	chr1	73310632	73311333	chr1	91002767	91006993	chr1	151367793	151368114	chr1	92242128	92242821	chr1	63601243	63602182	chr1	62744897	62745607	chr1	74074144	74074717	chr1	75086270	75087164	chr1	63752430	63752665
chr1	99558539	99559066	chr1	73315059	73315549	chr1	91009557	91010132	chr1	151429019	151430322	chr1	92242858	92243486	chr1	63742695	63743887	chr1	62747517	62747955	chr1	74075352	74075662	chr1	75087370	75087885	chr1	63776841	63777547
chr1	99597861	99598263	chr1	73316901	73318068	chr1	91014266	91015183	chr1	151430700	151431151	chr1	92243713	92245672	chr1	63751461	63751880	chr1	62748966	62754671	chr1	74112622	74113498	chr1	75136143	75140337	chr1	63814604	63815122
chr1	99666421	99667010	chr1	73325440	73326184	chr1	91015197	91022723	chr1	151806811	151809318	chr1	92246586	92247300	chr1	63751979	63752877	chr1	62759408	62760119	chr1	74115254	74115970	chr1	75164942	75165963	chr1	63822621	63824330
chr1	99918258	99918869	chr1	73331713	73332686	chr1	91025908	91029751	chr1	151946119	151947939	chr1	92262643	92264184	chr1	63760174	63760555	chr1	62763436	62764396	chr1	74144719	74145721	chr1	75175721	75177215	chr1	64000003	64000462
chr1	99925567	99926005	chr1	73390987	73392042	chr1	91068025	91068682	chr1	152011685	152012720	chr1	92268071	92269582	chr1	63776850	63777380	chr1	62764419	62765762	chr1	74168238	74168957	chr1	75187284	75187756	chr1	64041461	64042005
chr1	99976306	99976635	chr1	73408138	73411286	chr1	91069532	91072295	chr1	152238176	152242855	chr1	92279117	92280063	chr1	63780071	63780519	chr1	62766710	62767141	chr1	74223670	74224118	chr1	75187769	75189810	chr1	64147810	64148422
chr1	99979554	99980352	chr1	73417003	73418281	chr1	91087248	91088234	chr1	152527790	152528654	chr1	92280073	92281998	chr1	63780534	63781032	chr1	62768252	62768825	chr1	74282620	74283925	chr1	75205188	75208283	chr1	64165503	64165925
chr1	99991712	99992549	chr1	73440848	73442223	chr1	91096119	91096738	chr1	152780397	152781199	chr1	92282539	92283282	chr1	63814665	63815184	chr1	62769150	62769471	chr1	74286561	74287252	chr1	75210932	75211628	chr1	64166005	64166830
chr1	100026586	100027080	chr1	73443599	73444571	chr1	91197692	91199883	chr1	152838354	152841150	chr1	92297519	92298040	chr1	63822564	63824050	chr1	62771285	62771731	chr1	74341511	74343143	chr1	75213527	75214101	chr1	64167388	64168969
chr1	100068035	100068712	chr1	73456627	73457665	chr1	91350704	91354811	chr1	152942689	152943377	chr1	92299188	92299737	chr1	63960374	63960788	chr1	62773295	62773778	chr1	74343826	74344362	chr1	75214135	75215900	chr1	64182843	64183243
chr1	101487984	101488307	chr1	73542654	73543334	chr1	91359323	91360022	chr1	153190664	153194464	chr1	92341633	92345563	chr1	64134299	64134775	chr1	62797704	62799296	chr1	74345429	74346104	chr1	75232310	75234240	chr1	64272472	64273350
chr1	102000948	102001446	chr1	73560100	73560955	chr1	91441165	91441905	chr1	153273404	153277943	chr1	92347144	92348729	chr1	64147811	64148293	chr1	62813117	62813750	chr1	74350012	74351234	chr1	75243387	75246476	chr1	64351634	64352616
chr1	102045555	102045940	chr1	73612908	73613776	chr1	91449253	91450535	chr1	153345559	153349030	chr1	92349589	92350339	chr1	64166106	64166650	chr1	62816619	62817019	chr1	74351249	74352475	chr1	75312920	75314316	chr1	64368671	64369288
chr1	104524615	104524924	chr1	73629891	73630680	chr1	91451204	91455749	chr1	153417793	153420938	chr1	92350574	92351764	chr1	64168546	64169090	chr1	62817021	62817345	chr1	74367696	74368716	chr1	75314593	75315109	chr1	64578655	64579823
chr1	107206613	107206949	chr1	73790225	73791119	chr1	91462643	91465895	chr1	153533893	153534616	chr1	92352191	92352780	chr1	64180891	64181442	chr1	62817382	62818034	chr1	74378873	74379669	chr1	75432369	75433351	chr1	64580074	64580403
chr1	107209238	107209783	chr1	73804703	73806043	chr1	91466156	91467777	chr1	153600951	153604637	chr1	92353108	92353692	chr1	64182621	64183427	chr1	62818263	62818807	chr1	74397477	74398398	chr1	75475022	75476195	chr1	64662048	64662498
chr1	107686718	107687093	chr1	73818072	73819258	chr1	91472925	91474117	chr1	153870573	153871802	chr1	92362233	92363426	chr1	64272464	64273287	chr1	62820217	62820741	chr1	74398896	74399647	chr1	75516963	75518873	chr1	64663466	64664623
chr1	107803078	107803655	chr1	73874967	73876319	chr1	91476615	91477693	chr1	153931523	153933097	chr1	92365165	92367008	chr1	64344741	64345003	chr1	62821205	62821931	chr1	74433165	74434001	chr1	75543088	75543537	chr1	64720161	64720569
chr1	107884580	107885309	chr1	73908881	73909779	chr1	91496631	91499674	chr1	153935072	153938802	chr1	92435255	92436749	chr1	64351607	64352580	chr1	62841588	62841950	chr1	74435968	74439377	chr1	75555290	75556354	chr1	64737022	64737558
chr1	107887208	107887649	chr1	73961595	73962506	chr1	91499704	91500321	chr1	154231846	154234525	chr1	92441951	92442486	chr1	64368714	64369419	chr1	62922127	62923004	chr1	74443380	74444276	chr1	75585572	75586371	chr1	64751251	64752070
chr1	107939498	107940103	chr1	73997665	73998231	chr1	91518144	91518698	chr1	154246475	154248287	chr1	92443225	92443678	chr1	64376652	64377038	chr1	62931180	62931843	chr1	74634196	74634802	chr1	75586615	75587601	chr1	64782255	64782715
chr1	108065257	108065849	chr1	74002157	74003485	chr1	91518759	91519460	chr1	154283557	154285524	chr1	92443829	92444785	chr1	64385224	64385668	chr1	62954929	62955261	chr1	74708047	74708701	chr1	75800148	75801035	chr1	64782775	64784524
chr1	108068043	108068554	chr1	74009439	74011156	chr1	91519542	91520010	chr1	154471058	154473063	chr1	92444995	92446706	chr1	64446673	64447059	chr1	62978940	62981551	chr1	74795211	74795612	chr1	77397671	77398736	chr1	64784540	64785688
chr1	108098202	108098844	chr1	74044813	74046618	chr1	91582802	91583726	chr1	154510995	154511492	chr1	92446708	92448154	chr1	64578486	64580418	chr1	63010769	63011266	chr1	74817925	74819059	chr1	77399164	77408089	chr1	64802480	64803705
chr1	108118426	108119022	chr1	74072954	74075622	chr1	91627159	91628160	chr1	154511675	154512358	chr1	92456979	92457565	chr1	64662524	64663072	chr1	63055218	63056096	chr1	74830604	74831509	chr1	77414172	77416454	chr1	64838102	64838895
chr1	108128219	108128674	chr1	74083007	74084346	chr1	91996538	91997323	chr1	154612265	154615747	chr1	92458067	92458922	chr1	64663521	64664547	chr1	63161003	63161381	chr1	74835403	74842260	chr1	77458181	77458814	chr1	64854213	64854742
chr1	108185415	108185923	chr1	74088124	74088820	chr1	92059590	92061270	chr1	154747584	154752239	chr1	92459062	92459674	chr1	64695310	64695815	chr1	63223014	63223973	chr1	74843969	74844664	chr1	77466604	77469025	chr1	64855399	64856290
chr1	108357306	108357738	chr1	74095681	74096552	chr1	92099129	92102238	chr1	155032431	155033576	chr1	92459685	92460865	chr1	64736963	64738007	chr1	63450278	63450682	chr1	74849313	74850704	chr1	77481542	77482537	chr1	64872696	64873619
chr1	108358370	108358860	chr1	74114732	74116196	chr1	92104146	92106482	chr1	155038652	155039342	chr1	92462450	92465461	chr1	64751117	64752086	chr1	63496704	63497000	chr1	74850727	74851725	chr1	77485423	77486221	chr1	64887449	64888521
chr1	108402916	108403341	chr1	74144785	74145836	chr1	92127015	92129314	chr1	155155454	155156643	chr1	92470720	92471573	chr1	64781222	64781862	chr1	63533584	63533930	chr1	74851850	74855614	chr1	77486293	77487062	chr1	64890255	64892009
chr1	108412029	108412893	chr1	74168246	74168984	chr1	92129416	92132385	chr1	155176884	155181325	chr1	92471586	92473064	chr1	64781982	64785672	chr1	63580756	63581244	chr1	74855646	74856142	chr1	77509835	77511851	chr1	64898588	64899437
chr1	108414018	108415053	chr1	74223681	74224295	chr1	92164979	92167191	chr1	155260166	155261886	chr1	92473155	92473870	chr1	64802570	64803025	chr1	63601530	63601946	chr1	74861373	74862186	chr1	78029236	78030011	chr1	64965498	64966288
chr1	108448312	108448791	chr1	74225818	74227559	chr1	92302181	92305563	chr1	155271503	155272651	chr1	92474115	92476374	chr1	64838237	64838912	chr1	63711672	63712075	chr1	74901212	74901873	chr1	78053173	78056487	chr1	64995978	64996411
chr1	108452056	108452580	chr1	74282623	74283823	chr1	92324891	92326342	chr1	155332010	155335384	chr1	92476672	92477606	chr1	64855364	64856257	chr1	63714047	63714388	chr1	74928812	74929162	chr1	78056957	78057552	chr1	65003160	65003859
chr1	108461798	108462404	chr1	74295706	74296423	chr1	92336933	92340665	chr1	155396030	155397302	chr1	92478958	92479578	chr1	64872741	64873570	chr1	63742683	63743805	chr1	74939455	74939867	chr1	78127774	78128261	chr1	65024801	65025423
chr1	108516413	108517308	chr1	74303505	74304229	chr1	92366573	92368863	chr1	155500090	155500807	chr1	92490556	92491366	chr1	64887120	64888090	chr1	63751860	63752873	chr1	74947111	74947917	chr1	78128544	78129193	chr1	65032527	65033108
chr1	108523673	108524089	chr1	74341354	74343299	chr1	92398266	92400794	chr1	155586833	155590665	chr1	92492739	92493783	chr1	64889981	64892051	chr1	63752960	63753219	chr1	75071231	75071756	chr1	78152979	78153717	chr1	65035396	65036076
chr1	108525659	108526165	chr1	74343696	74344361	chr1	92401325	92403440	chr1	155595867	155597127	chr1	92517312	92517897	chr1	64894205	64894670	chr1	63760213	63760615	chr1	75086383	75087903	chr1	78156688	78158468	chr1	65158582	65159018
chr1	108526468	108527086	chr1	74345348	74346227	chr1	92499423	92500860	chr1	155598538	155600092	chr1	92856523	92859709	chr1	64896800	64897908	chr1	63776886	63777407	chr1	75136868	75140079	chr1	78178394	78179350	chr1	65224613	65226073
chr1	108610124	108611603	chr1	74350161	74352608	chr1	92530291	92531195	chr1	155654624	155655087	chr1	93047051	93047563	chr1	64898634	64899690	chr1	63780132	63780451	chr1	75175628	75177080	chr1	78179871	78194646	chr1	65232132	65232575
chr1	108662206	108663066	chr1	74367597	74369003	chr1	92650343	92651535	chr1	155746094	155749034	chr1	93055391	93056638	chr1	64965363	64965942	chr1	63780543	63780884	chr1	75200494	75201143	chr1	78212474	78213631	chr1	65232706	65233526
chr1	108693193	108693606	chr1	74376150	74377011	chr1	92731570	92732405	chr1	156014982	156015557	chr1	93057158	93058284	chr1	64995923	64996506	chr1	63809835	63810181	chr1	75215212	75215523	chr1	78214265	78214791	chr1	65357919	65358999
chr1	109235945	109236639	chr1	74381300	74382323	chr1	92732533	92733053	chr1	156573477	156574284	chr1	93058776	93060160	chr1	65002994	65003667	chr1	63813117	63813501	chr1	75232832	75233673	chr1	78229808	78231933	chr1	65378120	65378506
chr1	109312319	109312848	chr1	74435375	74438596	chr1	92734050	92737056	chr1	156750626	156751634	chr1	93060657	93062365	chr1	65024810	65025583	chr1	63814605	63815065	chr1	75244021	75246210	chr1	78343434	78344075	chr1	65434899	65435362
chr1	109357562	109357924	chr1	74438748	74439356	chr1	92805208	92806974	chr1	156751762	156752626	chr1	93062376	93066326	chr1	65032617	65033042	chr1	63822678	63824162	chr1	75247059	75247508	chr1	78391635	78393201	chr1	65436041	65436851
chr1	109391083	109391661	chr1	74442928	74444449	chr1	92876417	92878090	chr1	156929895	156931714	chr1	93230957	93231898	chr1	65034762	65035428	chr1	64034999	64035470	chr1	75483248	75483629	chr1	78417726	78418279	chr1	65971844	65972347
chr1	109393037	109393983	chr1	74584148	74584795	chr1	92894941	92896933	chr1	156943471	156947147	chr1	93231920	93237243	chr1	65158531	65159096	chr1	64051915	64052253	chr1	75484183	75484896	chr1	78418473	78420471	chr1	65979049	65979473
chr1	109407701	109408362	chr1	74816820	74819200	chr1	92901948	92904476	chr1	156954865	156956124	chr1	93239312	93243321	chr1	65224779	65226172	chr1	64147821	64148371	chr1	75501936	75502645	chr1	78421146	78424433	chr1	66151026	66151352
chr1	109471657	109472701	chr1	74830304	74831626	chr1	92912768	92914832	chr1	156991964	156994532	chr1	93479304	93479827	chr1	65232912	65233906	chr1	64165976	64166656	chr1	75542772	75543398	chr1	78443448	78450939	chr1	66175104	66175415
chr1	109477567	109478389	chr1	74835514	74837275	chr1	92916560	92922135	chr1	157005115	157007571	chr1	93512270	93512964	chr1	65245137	65246388	chr1	64167011	64167331	chr1	75555906	75556467	chr1	78457000	78460361	chr1	66197247	66197804
chr1	109479309	109479683	chr1	74837564	74839248	chr1	92945784	92946996	chr1	157262495	157264994	chr1	93528809	93529656	chr1	65284186	65284788	chr1	64167598	64168346	chr1	75578989	75579631	chr1	78461633	78462372	chr1	66215231	66215742
chr1	109486066	109487005	chr1	74839306	74840451	chr1	92948306	92954216	chr1	157377719	157378464	chr1	93546703	93547637	chr1	65358458	65359157	chr1	64168533	64168926	chr1	75800853	75801604	chr1	78480110	78482894	chr1	66218424	66219544
chr1	113594324	113595204	chr1	74840692	74841916	chr1	92954451	92955313	chr1	157404367	157407322	chr1	93548383	93549130	chr1	65397558	65398045	chr1	64180893	64181471	chr1	77400717	77401836	chr1	78484367	78486447	chr1	66325741	66326676
chr1	114523416	114523833	chr1	74843963	74844478	chr1	92956573	92957294	chr1	157587654	157590559	chr1	93554085	93554795	chr1	66218623	66218990	chr1	64182454	64183367	chr1	77406697	77407257	chr1	78528310	78529200	chr1	66375317	66375881
chr1	114555214	114556530	chr1	74846628	74847816	chr1	92957523	92963407	chr1	157656862	157661357	chr1	93641358	93643550	chr1	66828736	66829139	chr1	64255466	64256010	chr1	77481313	77481970	chr1	78533238	78536555	chr1	66747066	66747633
chr1	114644944	114645497	chr1	74848932	74851005	chr1	92965546	92966565	chr1	157818328	157821955	chr1	93676592	93677607	chr1	66834041	66834339	chr1	64272543	64273162	chr1	77485841	77486621	chr1	78583272	78584406	chr1	66747774	66748141
chr1	114647128	114648175	chr1	74851856	74855565	chr1	92989112	92989740	chr1	157881078	157885382	chr1	93796479	93797487	chr1	66862417	66864908	chr1	64278131	64278612	chr1	78054324	78055003	chr1	78645315	78647034	chr1	66780556	66781355
chr1	114681581	114682333	chr1	74901336	74902025	chr1	92990039	92993303	chr1	157887535	157890409	chr1	93802797	93804743	chr1	66909354	66909893	chr1	64299241	64299620	chr1	78157071	78157879	chr1	78653291	78656162	chr1	66828796	66829302
chr1	114967645	114968150	chr1	74928236	74929748	chr1	92994639	92995181	chr1	158233164	158234338	chr1	94372397	94381305	chr1	66942667	66943219	chr1	64344739	64345213	chr1	78184391	78186670	chr1	78680241	78680787	chr1	66862254	66863840
chr1	114972020	114972600	chr1	74939193	74940076	chr1	93105984	93107179	chr1	158350132	158352002	chr1	94388119	94389505	chr1	66978492	66979131	chr1	64351767	64352575	chr1	78189221	78190173	chr1	78700854	78701573	chr1	66864155	66864931
chr1	115184642	115185210	chr1	74946804	74947965	chr1	93111812	93115383	chr1	158402583	158405127	chr1	94391868	94392524	chr1	67085016	67085813	chr1	64363648	64363938	chr1	78191773	78192067	chr1	78701668	78702525	chr1	66909261	66909799
chr1	115194331	115194908	chr1	74996021	74996985	chr1	93145727	93148479	chr1	158452155	158452781	chr1	94392667	94393532	chr1	67444445	67444909	chr1	64368615	64369305	chr1	78212005	78214782	chr1	78721115	78723124	chr1	66942257	66943589
chr1	115217141	115217772	chr1	74997204	74998998	chr1	93167948	93170291	chr1	158488157	158490868	chr1	94396656	94397424	chr1	69288287	69288843	chr1	64385258	64385587	chr1	78214879	78215248	chr1	78741062	78743411	chr1	66978070	66979279
chr1	115286406	115287027	chr1	75070336	75072149	chr1	93194615	93195487	chr1	158545180	158548124	chr1	94398860	94399410	chr1	69323562	69324651	chr1	64455455	64455781	chr1	78220300	78220779	chr1	78808252	78809185	chr1	67084787	67085812
chr1	115296722	115297539	chr1	75078317	75079666	chr1	93196875	93197552	chr1	158602572	158605513	chr1	94401069	94411261	chr1	69332966	69333308	chr1	64494648	64494958	chr1	78230518	78231503	chr1	78813131	78817596	chr1	67091638	67092008
chr1	115527348	115527868	chr1	75086247	75087959	chr1	93197710	93198314	chr1	158646985	158650185	chr1	94411284	94412325	chr1	69397267	69397910	chr1	64578410	64579795	chr1	78343577	78344833	chr1	78854479	78855179	chr1	67443889	67445036
chr1	115935738	115936509	chr1	75136817	75140055	chr1	93246558	93250647	chr1	158682218	158683100	chr1	94412335	94413077	chr1	69403844	69404673	chr1	64580095	64580480	chr1	78368828	78369470	chr1	78855384	78864822	chr1	67690162	67690613
chr1	116569986	116570219	chr1	75175833	75176812	chr1	93250774	93251257	chr1	158768334	158771082	chr1	94413139	94414229	chr1	69421915	69422411	chr1	64662108	64662434	chr1	78384396	78385048	chr1	78893878	78895485	chr1	67918819	67919324
chr1	116570412	116571094	chr1	75244434	75245653	chr1	93293676	93299388	chr1	158867790	158871036	chr1	94415571	94416589	chr1	69453871	69454466	chr1	64662587	64663028	chr1	78391379	78392603	chr1	78902648	78906210	chr1	68162591	68162969
chr1	118747760	118748141	chr1	75446652	75447467	chr1	93300030	93300614	chr1	159006795	159007629	chr1	94416594	94417667	chr1	69503316	69503503	chr1	64663426	64664538	chr1	78417976	78418884	chr1	78934735	78935276	chr1	68189084	68189779
chr1	120336620	120337554	chr1	75501303	75503615	chr1	93300681	93302621	chr1	159016108	159017180	chr1	94419836	94420717	chr1	69507834	69508279	chr1	64695421	64695756	chr1	78422122	78422855	chr1	78935400	78937774	chr1	68834172	68834777
chr1	120339079	120340084	chr1	75542271	75543474	chr1	93308805	93309907	chr1	159031156	159031989	chr1	94420800	94424205	chr1	69521736	69522117	chr1	64736974	64737327	chr1	78444402	78445472	chr1	78970565	78971069	chr1	69153883	69154319
chr1	120392227	120392558	chr1	75578405	75579927	chr1	93309954	93311593	chr1	159174172	159174767	chr1	94424383	94425290	chr1	69573902	69574225	chr1	64751218	64752021	chr1	78447605	78448989	chr1	78971323	78971791	chr1	69259321	69260131
chr1	120714278	120714860	chr1	75614932	75615693	chr1	93352039	93355962	chr1	159340491	159344274	chr1	94425664	94428125	chr1	69733623	69734301	chr1	64781287	64782077	chr1	78457854	78458776	chr1	79140054	79141586	chr1	69286003	69286403
chr1	120721836	120722714	chr1	75634580	75635756	chr1	93971344	93972916	chr1	159436502	159438601	chr1	94428886	94430992	chr1	69996850	69997290	chr1	64782387	64783516	chr1	78459010	78459852	chr1	79243446	79243906	chr1	69286983	69287463
chr1	120771800	120772342	chr1	75663713	75665149	chr1	93976310	93977348	chr1	160285609	160286938	chr1	94432324	94439517	chr1	71147723	71148421	chr1	64784531	64784847	chr1	78480952	78481457	chr1	79298821	79299509	chr1	69288360	69288871
chr1	120787785	120788621	chr1	75688917	75690473	chr1	93995525	93996392	chr1	160292100	160293223	chr1	94439607	94440643	chr1	71148672	71149158	chr1	64784899	64785577	chr1	78484876	78485429	chr1	79694011	79695263	chr1	69323629	69324507
chr1	120789290	120789934	chr1	75701623	75702431	chr1	93996626	93997484	chr1	161161172	161164715	chr1	94443524	94444319	chr1	71149192	71149992	chr1	64802482	64803348	chr1	78528892	78529557	chr1	79700471	79701204	chr1	69404146	69404681
chr1	120795359	120795982	chr1	75768303	75769233	chr1	94023725	94025066	chr1	161905031	161905709	chr1	94446105	94447201	chr1	71152153	71153318	chr1	64803837	64804165	chr1	78533710	78535466	chr1	79707433	79708916	chr1	69421844	69422277
chr1	120804005	120804367	chr1	75795081	75795768	chr1	94025156	94028965	chr1	161905949	161906730	chr1	94449327	94450161	chr1	71348005	71348665	chr1	64838216	64838942	chr1	78535569	78535910	chr1	79732692	79733220	chr1	69503123	69503725
chr1	120824358	120825029	chr1	75800271	75802140	chr1	94036350	94036712	chr1	161973862	161977180	chr1	94450473	94452495	chr1	71416601	71417275	chr1	64843714	64844218	chr1	78588280	78588812	chr1	79742116	79742868	chr1	69554703	69555325
chr1	120865777	120866542	chr1	75811025	75811903	chr1	94037052	94038126	chr1	162124281	162127758	chr1	94453107	94456256	chr1	71438945	71439537	chr1	64855267	64856231	chr1	78645737	78646321	chr1	79748127	79752309	chr1	69654992	69655315
chr1	120871754	120872477	chr1	75829224	75830569	chr1	94074888	94081312	chr1	162140353	162144931	chr1	94456668	94457476	chr1	71442374	71443055	chr1	64872771	64873493	chr1	78653848	78655531	chr1	79752318	79753376	chr1	69657675	69658385
chr1	120873053	120873796	chr1	75838834	75839605	chr1	94121311	94122976	chr1	162281606	162282511	chr1	94457646	94460827	chr1	71459518	71459921	chr1	64887342	64888104	chr1	78680391	78681179	chr1	79755234	79758579	chr1	69731545	69731944
chr1	120877177	120877916	chr1	75881412	75883898	chr1	94123740	94127012	chr1	162673330	162674363	chr1	94463136	94463806	chr1	71493881	71494653	chr1	64890198	64891925	chr1	78698398	78698863	chr1	79772570	79773233	chr1	69734071	69734828
chr1	120878250	120879326	chr1	75906519	75907083	chr1	94167442	94167827	chr1	162721053	162723933	chr1	94465652	94467231	chr1	71525263	71525637	chr1	64894060	64894722	chr1	78701395	78701868	chr1	79975034	79976088	chr1	69735554	69736110
chr1	120890271	120890794	chr1	75912571	75913361	chr1	94192103	94193002	chr1	162749321	162750056	chr1	94467397	94469129	chr1	71565615	71565967	chr1	64897206	64897775	chr1	78856353	78857654	chr1	80014776	80015294	chr1	71148738	71150020
chr1	120893793	120894305	chr1	75922207	75923224	chr1	94211922	94213876	chr1	162750413	162750795	chr1	94469168	94472953	chr1	71603525	71604213	chr1	64898536	64899539	chr1	78860546	78861772	chr1	80015345	80016023	chr1	71348144	71348481
chr1	120897639	120898706	chr1	75927361	75928070	chr1	94274899	94277130	chr1	162835544	162838676	chr1	94473306	94478914	chr1	71614701	71615520	chr1	64965494	64966029	chr1	78861948	78863991	chr1	80119954	80121421	chr1	71459406	71460177
chr1	120916653	120917003	chr1	75928357	75929259	chr1	94340320	94342377	chr1	162962570	162963195	chr1	94479069	94480672	chr1	71640503	71641479	chr1	64995867	64996433	chr1	78872627	78873212	chr1	80217077	80217854	chr1	71493967	71494611
chr1	120930611	120931242	chr1	75932692	75933823	chr1	94369389	94370616	chr1	162963240	162968936	chr1	94481711	94486852	chr1	71692537	71693131	chr1	65003115	65003500	chr1	78873500	78874448	chr1	80217864	80218647	chr1	71520376	71521009
chr1	120934190	120934890	chr1	75964216	75965111	chr1	94524291	94525062	chr1	162999200	163003181	chr1	94486963	94487835	chr1	71699197	71701002	chr1	65024626	65025383	chr1	78904195	78905247	chr1	80335442	80337985	chr1	71603281	71604094
chr1	120944291	120945518	chr1	75968584	75969512	chr1	94532378	94533018	chr1	163003399	163004018	chr1	94487899	94488675	chr1	71701016	71701426	chr1	65032640	65033004	chr1	78936251	78937029	chr1	80480119	80481103	chr1	71614531	71615778
chr1	120949922	120950433	chr1	75971109	75972386	chr1	94537093	94538849	chr1	163059256	163062560	chr1	94490364	94491167	chr1	71720815	71721268	chr1	65034857	65035414	chr1	78937049	78937326	chr1	80617634	80620811	chr1	71640765	71641264
chr1	120961976	120962283	chr1	76006010	76006761	chr1	94547370	94548059	chr1	163100372	163101398	chr1	94491664	94501103	chr1	71726780	71727432	chr1	65035654	65035931	chr1	79140297	79141432	chr1	80621124	80622019	chr1	71697807	71698292
chr1	121004582	121005672	chr1	76020944	76023199	chr1	94548118	94549321	chr1	163125301	163126983	chr1	94501659	94502255	chr1	71728608	71728960	chr1	65224822	65226161	chr1	79298538	79299204	chr1	80632782	80635188	chr1	71698891	71700812
chr1	121042126	121042482	chr1	76026328	76027420	chr1	94594608	94602691	chr1	163179206	163182029	chr1	94502485	94503128	chr1	71844034	71844353	chr1	65232764	65233478	chr1	79436432	79436902	chr1	80638225	80638745	chr1	71720770	71721328
chr1	121091083	121091495	chr1	76062066	76063056	chr1	94608131	94609098	chr1	163393644	163394290	chr1	94504380	94505293	chr1	71848422	71848951	chr1	65245129	65246005	chr1	79482160	79482569	chr1	80647941	80652998	chr1	71818505	71818929
chr1	121196361	121197534	chr1	76094255	76095133	chr1	94609172	94609887	chr1	163617789	163618351	chr1	94505305	94506557	chr1	71854219	71854732	chr1	65284262	65284787	chr1	79612883	79613775	chr1	80673702	80674752	chr1	71853817	71854758
chr1	121198962	121199244	chr1	76272433	76273273	chr1	94641472	94642864	chr1	163657006	163657865	chr1	94515462	94518872	chr1	71861573	71862079	chr1	65397520	65398162	chr1	79693897	79695634	chr1	80704805	80708090	chr1	71861682	71862241
chr1	121205546	121206125	chr1	76440620	76441415	chr1	94651823	94652527	chr1	163664715	163666038	chr1	94519004	94522194	chr1	71866137	71866648	chr1	65400717	65401234	chr1	79700051	79700458	chr1	80712078	80714835	chr1	71912176	71912841
chr1	121301284	121301652	chr1	76612792	76613583	chr1	94666373	94667264	chr1	163696971	163697543	chr1	94766280	94772598	chr1	71927076	71927577	chr1	66747204	66747620	chr1	79707741	79708451	chr1	80851201	80852213	chr1	71934246	71934971
chr1	121317481	121317977	chr1	76916169	76917093	chr1	94667319	94672135	chr1	163804601	163808159	chr1	94772819	94777148	chr1	71933467	71934277	chr1	66828751	66829165	chr1	79750639	79750990	chr1	81657419	81658172	chr1	71948582	71949070
chr1	121341192	121341853	chr1	77178739	77179470	chr1	94678129	94682218	chr1	163898617	163901469	chr1	94778276	94783871	chr1	71934360	71935213	chr1	66861600	66861931	chr1	79752118	79752487	chr1	81671553	81672375	chr1	71956014	71957075
chr1	121354446	121355168	chr1	77359458	77360264	chr1	94682292	94684850	chr1	164137154	164138297	chr1	94786254	94786957	chr1	71948493	71949079	chr1	66862364	66864736	chr1	79753607	79753923	chr1	81735682	81737456	chr1	71958775	71959512
chr1	121371758	121372052	chr1	77367159	77368100	chr1	94694854	94695404	chr1	164146968	164154284	chr1	94787185	94787787	chr1	71956365	71956844	chr1	66942702	66943167	chr1	79772576	79772924	chr1	81860861	81861911	chr1	72048806	72049567
chr1	121422603	121423119	chr1	77400797	77401870	chr1	94695416	94699959	chr1	164229620	164230554	chr1	94788615	94789225	chr1	71958780	71959510	chr1	66978554	66978874	chr1	79800127	79800584	chr1	81963081	81964754	chr1	72117098	72117520
chr1	121438020	121438484	chr1	77403807	77404548	chr1	94701347	94701790	chr1	164407246	164408491	chr1	94794795	94797345	chr1	71968032	71968391	chr1	67084952	67085649	chr1	80011900	80012593	chr1	82004477	82005087	chr1	72170001	72171089
chr1	121733281	121733615	chr1	77406475	77407333	chr1	94708548	94714323	chr1	164476883	164480068	chr1	94858687	94859896	chr1	71992325	71992711	chr1	69259429	69259911	chr1	80014891	80015861	chr1	82005119	82006204	chr1	72190907	72191754
chr1	121759723	121760906	chr1	77416222	77416993	chr1	94727154	94731591	chr1	164498957	164502723	chr1	94862368	94865513	chr1	72048959	72049566	chr1	69274347	69274793	chr1	80019872	80020386	chr1	82037533	82038886	chr1	72258750	72259199
chr1	121776962	121777589	chr1	77457255	77457946	chr1	94731828	94732845	chr1	164595363	164596159	chr1	94884294	94886817	chr1	72096207	72096588	chr1	69288317	69288790	chr1	80022292	80022888	chr1	82147201	82147665	chr1	72261018	72261872
chr1	121782735	121783504	chr1	77481111	77482100	chr1	94799535	94801743	chr1	164668057	164671561	chr1	94891297	94893046	chr1	72170172	72170739	chr1	69323917	69324458	chr1	80127033	80127582	chr1	82152142	82152703	chr1	72267693	72268101
chr1	121787747	121788269	chr1	77485694	77486861	chr1	94803265	94804264	chr1	164743655	164744377	chr1	94896425	94897323	chr1	72251011	72251570	chr1	69332981	69333304	chr1	80217660	80218229	chr1	82153026	82153439	chr1	72272363	72273193
chr1	121806084	121806714	chr1	77488100	77488885	chr1	94806361	94808728	chr1	164770618	164773511	chr1	94901264	94902140	chr1	72258669	72259021	chr1	69378169	69378503	chr1	80243295	80243817	chr1	82195481	82198459	chr1	72283132	72283719
chr1	122058541	122058864	chr1	77945433	77946125	chr1	94829648	94832162	chr1	164788143	164789849	chr1	94902163	94904154	chr1	72267764	72268158	chr1	69397302	69397872	chr1	80336253	80337176	chr1	82255023	82255447	chr1	72289033	72289694
chr1	122141917	122142781	chr1	77975576	77976301	chr1	94855758	94856317	chr1	165080011	165080997	chr1	94905356	94906119	chr1	72272630	72272977	chr1	69404090	69404671	chr1	80394267	80394936	chr1	82255490	82256008	chr1	72290138	72291541
chr1	122144037	122145083	chr1	78212916	78214534	chr1	95238458	95240945	chr1	165139051	165140153	chr1	94908507	94909722	chr1	72273045	72273397	chr1	69414281	69414607	chr1	80479227	80479752	chr1	82278188	82289652	chr1	72301042	72302450
chr1	122153134	122153596	chr1	78343888	78344485	chr1	95246532	95247143	chr1	165238322	165245459	chr1	94921370	94922127	chr1	72274168	72274588	chr1	69421798	69422343	chr1	80479974	80480570	chr1	82312514	82314144	chr1	72353723	72354426
chr1	122551708	122552036	chr1	78421950	78423070	chr1	95340464	95344347	chr1	165291601	165292602	chr1	94929441	94930067	chr1	72275108	72275729	chr1	69444250	69444713	chr1	80552918	80553450	chr1	82341229	82343038	chr1	72356162	72356807
chr1	122595442	122596047	chr1	78444455	78445487	chr1	95373117	95377299	chr1	165331165	165334669	chr1	94992479	94993360	chr1	72283130	72283502	chr1	69503294	69503496	chr1	80602694	80603294	chr1	82357628	82358228	chr1	72475641	72476244
chr1	122653589	122654562	chr1	78457879	78458703	chr1	95377904	95378434	chr1	165709268	165711692	chr1	94994139	95003865	chr1	72289057	72289672	chr1	69554810	69555270	chr1	80631889	80632585	chr1	82358292	82359027	chr1	72496378	72496985
chr1	122655260	122655940	chr1	78533369	78535571	chr1	95404932	95405862	chr1	165828406	165829511	chr1	95009081	95010393	chr1	72289791	72291556	chr1	69570843	69571189	chr1	80633679	80634291	chr1	82367821	82369215	chr1	72582861	72583386
chr1	122657262	122658394	chr1	78599360	78599984	chr1	95406699	95411365	chr1	165858615	165861935	chr1	95010454	95010968	chr1	72301229	72302435	chr1	69734042	69735063	chr1	80650576	80651471	chr1	82371409	82372074	chr1	72583413	72583854
chr1	122738630	122739857	chr1	78605623	78606744	chr1	95412772	95413475	chr1	165923327	165926502	chr1	95010994	95011628	chr1	72353709	72354424	chr1	69996796	69997319	chr1	80712477	80712989	chr1	82381202	82382172	chr1	72629491	72630523
chr1	122740189	122741500	chr1	78643840	78644352	chr1	95415137	95415917	chr1	166008933	166010051	chr1	95013316	95015953	chr1	72583458	72583842	chr1	71009629	71009914	chr1	80713948	80714464	chr1	82425959	82426434	chr1	72639649	72640722
chr1	122879892	122880787	chr1	78645574	78646453	chr1	95416545	95417081	chr1	166114206	166114951	chr1	95016228	95017246	chr1	72629405	72630449	chr1	71125797	71126050	chr1	80754499	80755290	chr1	82574548	82575618	chr1	72645925	72647299
chr1	122908346	122909079	chr1	78652727	78656278	chr1	95417146	95418188	chr1	166153994	166155761	chr1	95017285	95018267	chr1	72639767	72640580	chr1	71149290	71149895	chr1	80758627	80758963	chr1	82593897	82595317	chr1	72647345	72649367
chr1	122910246	122911327	chr1	78698093	78698914	chr1	95418339	95419163	chr1	166159042	166159698	chr1	95018312	95019624	chr1	72646057	72646848	chr1	71152357	71153175	chr1	80850649	80851337	chr1	82599471	82600098	chr1	72757491	72758304
chr1	122982483	122982851	chr1	78700094	78701139	chr1	95419429	95419912	chr1	166178057	166181640	chr1	95021046	95021639	chr1	72647318	72647778	chr1	71348076	71348628	chr1	81667773	81668155	chr1	82603899	82606594	chr1	72770913	72771298
chr1	122983136	122983673	chr1	78721950	78724462	chr1	95420681	95428127	chr1	166205144	166206907	chr1	95032198	95032982	chr1	72648703	72649203	chr1	71357004	71357612	chr1	81671840	81672177	chr1	82630144	82631093	chr1	72917437	72918107
chr1	123219776	123220547	chr1	78741642	78742584	chr1	95429093	95437660	chr1	166235402	166239447	chr1	95034134	95039342	chr1	72655060	72656166	chr1	71385973	71386274	chr1	81734849	81735382	chr1	82697223	82699074	chr1	72918148	72919558
chr1	123258834	123259447	chr1	78815616	78818344	chr1	95443760	95444281	chr1	166386691	166389197	chr1	95040147	95044311	chr1	72757407	72758066	chr1	71416584	71417251	chr1	81741066	81741545	chr1	82721155	82722609	chr1	72919679	72920906
chr1	123273929	123274333	chr1	78823286	78824356	chr1	95446877	95448786	chr1	166828650	166829876	chr1	95044599	95047272	chr1	72770842	72771192	chr1	71438929	71439496	chr1	81752176	81752827	chr1	82791823	82792865	chr1	72921127	72921932
chr1	123291263	123291663	chr1	78834360	78836397	chr1	95471567	95475021	chr1	166912446	166917162	chr1	95047452	95047980	chr1	72802335	72802920	chr1	71442460	71442989	chr1	81855952	81856556	chr1	82805038	82806448	chr1	72924454	72924819
chr1	123295605	123295956	chr1	78836692	78838721	chr1	95531017	95533319	chr1	167100778	167101987	chr1	95048013	95049147	chr1	72845035	72845344	chr1	71459586	71460025	chr1	81860949	81861631	chr1	82828734	82829315	chr1	72925175	72926119
chr1	123345420	123346069	chr1	78848356	78850235	chr1	95574771	95577960	chr1	167121200	167125711	chr1	95049504	95051268	chr1	72885859	72886542	chr1	71494121	71494611	chr1	81946578	81947017	chr1	82836026	82836917	chr1	72961290	72961870
chr1	123464258	123464672	chr1	78856178	78858022	chr1	95581222	95583575	chr1	167165013	167168168	chr1	95051408	95052032	chr1	72915336	72915716	chr1	71566164	71566508	chr1	81950867	81951563	chr1	83017198	83018069	chr1	72989034	72989469
chr1	127286548	127286910	chr1	78860271	78863939	chr1	95650195	95652451	chr1	167182064	167182957	chr1	95053239	95053812	chr1	72917551	72918123	chr1	71603373	71604087	chr1	81954061	81954581	chr1	83034818	83035326	chr1	72990687	72992237
chr1	127286936	127287280	chr1	78872149	78873297	chr1	95697462	95702095	chr1	167210570	167213522	chr1	95063764	95067521	chr1	72918154	72918895	chr1	71614892	71615568	chr1	81963489	81964240	chr1	83097955	83098721	chr1	73010020	73010550
chr1	127291918	127292334	chr1	78873482	78875118	chr1	95721095	95722933	chr1	167362431	167363466	chr1	95074845	95076756	chr1	72921085	72921435	chr1	71640745	71641351	chr1	82004870	82006071	chr1	83116052	83116596	chr1	73012703	73016649
chr1	127325049	127325378	chr1	78885320	78885862	chr1	97210039	97211054	chr1	167388451	167393264	chr1	95085565	95087226	chr1	72991537	72991906	chr1	71692664	71693006	chr1	82126282	82126732	chr1	83116610	83117763	chr1	73039582	73040274
chr1	127413445	127413829	chr1	78894445	78895019	chr1	97675677	97677561	chr1	167563072	167565631	chr1	95087768	95088516	chr1	73128632	73129100	chr1	71697802	71698239	chr1	82152338	82153145	chr1	83149542	83150642	chr1	73048294	73049071
chr1	127426716	127427405	chr1	78904038	78905320	chr1	98709325	98712080	chr1	167570763	167574065	chr1	95090662	95091396	chr1	73158771	73159385	chr1	71699086	71700959	chr1	82153664	82154117	chr1	83156190	83156588	chr1	73085725	73086398
chr1	127456326	127456731	chr1	78912402	78913202	chr1	99552405	99553151	chr1	167637304	167638910	chr1	95097577	95098128	chr1	73165042	73165701	chr1	71720712	71721233	chr1	82186008	82186683	chr1	83223801	83224636	chr1	73128606	73129279
chr1	127535783	127536480	chr1	78913484	78914363	chr1	99556763	99558923	chr1	167692854	167695433	chr1	95098365	95102660	chr1	73169561	73169891	chr1	71726626	71727495	chr1	82195681	82197651	chr1	83741334	83745291	chr1	73158414	73160128
chr1	127625704	127626075	chr1	78935841	78937847	chr1	99665230	99667840	chr1	167710102	167711086	chr1	95109770	95110884	chr1	73172359	73172905	chr1	71866180	71866560	chr1	82219864	82220429	chr1	83757010	83759231	chr1	73162998	73163649
chr1	128634056	128634997	chr1	79089169	79089899	chr1	99975523	99977246	chr1	167744664	167745189	chr1	95111410	95112031	chr1	73188441	73189223	chr1	71927056	71927409	chr1	82254015	82254499	chr1	83772455	83773779	chr1	73164884	73165911
chr1	128657832	128658389	chr1	79140417	79141416	chr1	99979141	99980556	chr1	167770945	167771423	chr1	95115728	95116486	chr1	73236786	73237681	chr1	71933427	71935240	chr1	82254703	82255470	chr1	83783042	83785290	chr1	73169508	73170140
chr1	128663330	128663704	chr1	79180203	79180951	chr1	99980847	99981539	chr1	167774290	167776024	chr1	95116769	95117471	chr1	73263600	73264249	chr1	71947248	71947565	chr1	82255583	82255981	chr1	83787201	83789349	chr1	73172238	73172866
chr1	128714091	128715039	chr1	79298540	79299277	chr1	99990426	99992905	chr1	167930409	167934170	chr1	95118438	95119310	chr1	73281780	73282416	chr1	71948467	71949175	chr1	82263925	82264641	chr1	83791525	83795760	chr1	73222247	73222677
chr1	128727288	128727593	chr1	79466371	79467009	chr1	100485584	100487267	chr1	167977700	167979588	chr1	95132569	95133338	chr1	73288656	73289363	chr1	71956370	71956829	chr1	82280576	82281162	chr1	83801426	83802069	chr1	73281596	73282584
chr1	129035591	129035935	chr1	79518653	79519828	chr1	107558178	107561638	chr1	168183785	168185812	chr1	95532182	95532574	chr1	73298251	73299677	chr1	71958873	71959544	chr1	82284475	82284890	chr1	83826640	83828323	chr1	73287823	73289613
chr1	129188096	129188412	chr1	79573725	79574680	chr1	107686829	107687352	chr1	168238877	168239984	chr1	97562367	97562965	chr1	73310777	73311228	chr1	71963541	71964021	chr1	82286487	82288802	chr1	83880348	83882390	chr1	73298306	73299118
chr1	129189631	129190435	chr1	79612798	79613889	chr1	107883979	107890904	chr1	168308442	168311536	chr1	99563952	99565149	chr1	73317153	73317733	chr1	71967858	71968352	chr1	82358847	82359454	chr1	83890991	83898215	chr1	73310677	73311368
chr1	129197393	129198024	chr1	79637819	79638513	chr1	107939581	107941149	chr1	168338641	168340663	chr1	99565960	99567720	chr1	73320926	73321387	chr1	72048989	72049485	chr1	82368225	82369038	chr1	83902574	83904485	chr1	73317095	73317897
chr1	129211309	129211810	chr1	79693455	79695887	chr1	108064204	108066796	chr1	168698371	168698758	chr1	99567904	99569763	chr1	73325595	73326093	chr1	72096009	72096678	chr1	82425506	82426143	chr1	83911074	83913035	chr1	73320959	73321472
chr1	129216285	129216906	chr1	79699950	79700571	chr1	108067272	108069400	chr1	168930069	168934154	chr1	99575866	99576512	chr1	73331959	73332410	chr1	72116150	72116536	chr1	82491145	82491639	chr1	83914951	83915685	chr1	73325377	73326269
chr1	129226431	129226751	chr1	79707616	79708594	chr1	108357243	108358314	chr1	169032393	169032923	chr1	99576937	99577516	chr1	73391269	73391771	chr1	72170205	72170791	chr1	82552134	82552662	chr1	83998227	84002281	chr1	73331750	73332571
chr1	129244411	129245517	chr1	79718078	79718778	chr1	108403134	108403912	chr1	169199374	169201032	chr1	104524708	104525024	chr1	73408444	73409716	chr1	72191038	72191372	chr1	82577896	82578428	chr1	84022661	84023163	chr1	73388524	73389161
chr1	129339440	129340013	chr1	79725450	79726203	chr1	108411343	108415956	chr1	169212759	169216023	chr1	107673286	107673856	chr1	73409954	73410345	chr1	72229513	72229994	chr1	82583161	82584049	chr1	84023784	84024415	chr1	73391237	73391834
chr1	129410893	129411407	chr1	79736080	79737409	chr1	108445596	108446206	chr1	169237167	169240461	chr1	107674194	107675016	chr1	73439564	73440113	chr1	72258762	72259491	chr1	82593734	82594325	chr1	84024585	84025410	chr1	73408143	73410466
chr1	129466097	129466598	chr1	79753550	79754029	chr1	108446317	108453167	chr1	169269795	169271349	chr1	107676479	107677489	chr1	73443685	73444309	chr1	72272523	72273310	chr1	82599142	82599893	chr1	84027160	84027691	chr1	73417270	73418014
chr1	129471876	129472268	chr1	79854368	79856548	chr1	108460981	108464050	chr1	169279387	169281742	chr1	120212590	120213379	chr1	73488481	73488965	chr1	72273537	72274260	chr1	82604756	82605973	chr1	84074156	84074937	chr1	73443856	73444246
chr1	129699371	129700009	chr1	79932784	79933261	chr1	108465632	108467698	chr1	169322251	169325130	chr1	120213402	120215169	chr1	73503354	73503718	chr1	72275099	72275508	chr1	82608610	82609267	chr1	84082938	84083467	chr1	73531451	73531981
chr1	129724083	129724399	chr1	79974601	79975448	chr1	108513885	108514597	chr1	169527804	169530707	chr1	120238422	120238976	chr1	73528502	73529105	chr1	72283031	72283712	chr1	82625958	82626509	chr1	84083863	84085286	chr1	73542901	73543364
chr1	129729445	129729726	chr1	79975564	79976422	chr1	108515397	108518922	chr1	169547925	169549068	chr1	120521931	120522678	chr1	73531084	73532063	chr1	72289117	72289604	chr1	82630577	82631675	chr1	84085780	84086728	chr1	73560350	73560903
chr1	129812193	129812972	chr1	79987255	79988081	chr1	108522850	108524448	chr1	169590452	169591596	chr1	120523551	120524330	chr1	73542745	73543323	chr1	72290220	72291325	chr1	82633849	82634511	chr1	84089175	84091652	chr1	73613204	73613670
chr1	130140812	130141337	chr1	79996381	79997417	chr1	108524530	108528629	chr1	169617575	169620119	chr1	120649388	120650120	chr1	73617493	73618002	chr1	72301220	72302386	chr1	82685131	82685986	chr1	84092659	84096287	chr1	73790431	73791071
chr1	130141565	130141947	chr1	80014704	80016012	chr1	108529139	108529681	chr1	169732733	169733774	chr1	120994276	120995474	chr1	73651612	73652249	chr1	72330677	72331006	chr1	82692437	82692945	chr1	84098287	84098812	chr1	73804787	73805719
chr1	130200444	130201280	chr1	80019922	80020520	chr1	108607816	108612264	chr1	170321338	170323041	chr1	120995963	120996484	chr1	73804863	73805499	chr1	72353898	72354311	chr1	82695610	82696119	chr1	84099268	84099877	chr1	73818276	73819023
chr1	130201613	130202155	chr1	80022293	80022965	chr1	108654655	108657888	chr1	170358184	170363450	chr1	121008762	121009511	chr1	73877147	73877978	chr1	72356099	72356643	chr1	82698085	82698497	chr1	84102001	84102459	chr1	73870737	73871522
chr1	130225336	130225655	chr1	80088073	80088677	chr1	108660930	108664279	chr1	171459389	171462858	chr1	121079584	121081800	chr1	73888743	73889418	chr1	72443203	72443685	chr1	82767184	82768286	chr1	84102852	84104501	chr1	73872777	73873182
chr1	130226605	130227230	chr1	80210104	80211121	chr1	108691183	108691971	chr1	171473947	171474425	chr1	121085547	121086851	chr1	73903258	73903789	chr1	72583580	72583909	chr1	82769816	82770133	chr1	84104630	84105092	chr1	73948956	73949478
chr1	130368666	130369171	chr1	80217210	80218440	chr1	108691976	108694027	chr1	171677328	171678164	chr1	121098493	121099654	chr1	73906863	73907159	chr1	72610907	72611314	chr1	82778629	82779056	chr1	84126403	84129495	chr1	73953429	73953842
chr1	131939330	131940207	chr1	80221069	80221831	chr1	109310942	109313520	chr1	171897869	171900781	chr1	121106361	121107000	chr1	73961814	73962178	chr1	72629482	72630475	chr1	82781935	82782627	chr1	84138044	84139400	chr1	73961429	73962510
chr1	132359139	132359476	chr1	80336566	80337078	chr1	109314566	109315932	chr1	172037777	172042422	chr1	121107151	121107636	chr1	73976320	73976857	chr1	72639750	72640648	chr1	82792163	82792487	chr1	84139543	84144925	chr1	73974859	73975436
chr1	132413004	132413605	chr1	80479055	80480987	chr1	109356988	109357580	chr1	172047753	172048459	chr1	121114476	121115128	chr1	73997613	73998282	chr1	72645993	72646795	chr1	82805005	82805636	chr1	84145033	84145993	chr1	73997594	73998460
chr1	132945749	132946304	chr1	80650500	80651530	chr1	109390138	109395917	chr1	172103070	172106309	chr1	121120044	121120743	chr1	74002620	74003508	chr1	72647257	72647804	chr1	82828461	82828823	chr1	84146003	84146482	chr1	74002083	74003596
chr1	132959127	132959920	chr1	81612689	81614141	chr1	109402683	109403222	chr1	172118467	172119149	chr1	121219961	121220610	chr1	74009523	74010055	chr1	72648627	72649256	chr1	82835868	82836472	chr1	84148525	84149026	chr1	74009263	74010013
chr1	132994432	132994759	chr1	81620355	81621373	chr1	109407110	109409272	chr1	172143631	172146541	chr1	121233770	121234337	chr1	74010384	74010879	chr1	72654990	72656118	chr1	82909822	82910524	chr1	84149550	84156191	chr1	74013022	74013373
chr1	133007399	133007759	chr1	81626757	81627436	chr1	109470869	109473531	chr1	172518398	172520946	chr1	121262889	121263435	chr1	74042700	74043342	chr1	72757550	72758192	chr1	82921288	82922185	chr1	84164024	84167849	chr1	74042792	74043297
chr1	133031414	133032057	chr1	81657868	81658696	chr1	109477029	109480129	chr1	172573701	172575342	chr1	121315579	121317644	chr1	74044282	74045719	chr1	72770775	72771355	chr1	82927474	82927921	chr1	84173392	84175493	chr1	74044735	74045941
chr1	133032528	133032924	chr1	81667396	81668470	chr1	109485016	109489962	chr1	172701574	172702214	chr1	121318444	121322033	chr1	74088346	74088712	chr1	72802453	72802812	chr1	82943014	82943456	chr1	84184362	84184846	chr1	74088220	74088625
chr1	133080882	133081234	chr1	81671674	81672434	chr1	113594919	113595458	chr1	172795832	172799991	chr1	121853236	121854825	chr1	74112953	74113654	chr1	72885963	72886647	chr1	82997007	82998108	chr1	84184992	84188280	chr1	74112538	74113677
chr1	133091011	133091509	chr1	81714646	81715326	chr1	113760462	113761881	chr1	172813692	172816292	chr1	121861600	121862780	chr1	74181708	74182232	chr1	72912475	72912670	chr1	83002750	83003952	chr1	84188481	84190316	chr1	74115382	74116122
chr1	133092214	133092839	chr1	81721034	81721943	chr1	114553582	114554185	chr1	172830964	172831856	chr1	121886635	121887577	chr1	74187527	74188279	chr1	72917554	72917889	chr1	83017195	83017932	chr1	84214233	84216187	chr1	74144757	74145649
chr1	133096662	133097795	chr1	81734573	81735669	chr1	114554226	114559013	chr1	172871871	172872679	chr1	121899085	121906544	chr1	74226709	74227091	chr1	72918188	72918478	chr1	83034441	83035165	chr1	84246226	84246691	chr1	74168316	74168962
chr1	133135498	133136643	chr1	81740818	81741755	chr1	114644644	114649088	chr1	172872912	172873399	chr1	121906850	121907356	chr1	74282794	74284012	chr1	72918543	72918896	chr1	83038501	83039074	chr1	84246767	84248526	chr1	74171771	74172174
chr1	133142432	133143050	chr1	81742021	81743271	chr1	114681247	114683136	chr1	172875702	172876131	chr1	121916507	121917139	chr1	74284194	74284591	chr1	72919108	72919374	chr1	83041844	83042573	chr1	84250732	84251744	chr1	74181704	74182565
chr1	133316625	133317905	chr1	81751405	81753296	chr1	114967180	114967660	chr1	172877196	172877478	chr1	121939597	121940788	chr1	74286855	74287366	chr1	72990854	72991190	chr1	83055329	83055986	chr1	84256427	84260276	chr1	74223729	74224153
chr1	133319571	133320047	chr1	81860828	81861842	chr1	115184109	115185010	chr1	172927989	172929221	chr1	121940995	121942225	chr1	74295439	74296581	chr1	72991640	72991984	chr1	83057341	83058248	chr1	84267761	84269639	chr1	74226468	74227259
chr1	133323915	133324445	chr1	81909152	81910718	chr1	115193508	115194537	chr1	172962589	172969895	chr1	122217535	122218491	chr1	74331367	74332154	chr1	73001926	73002223	chr1	83087847	83088611	chr1	84269754	84270782	chr1	74282805	74283971
chr1	133343139	133343672	chr1	81913260	81914037	chr1	115194627	115195515	chr1	172973479	172976272	chr1	122232554	122233287	chr1	74334946	74335333	chr1	73085948	73086337	chr1	83108215	83108909	chr1	84278331	84281906	chr1	74284148	74284521
chr1	133343776	133344423	chr1	81921514	81922701	chr1	115216294	115218695	chr1	172993819	172996506	chr1	122233324	122234261	chr1	74341675	74342516	chr1	73146338	73146648	chr1	83116200	83117548	chr1	84355939	84356764	chr1	74286864	74287390
chr1	133421444	133422200	chr1	81950776	81951795	chr1	115218719	115219416	chr1	172999765	173001719	chr1	122234287	122243810	chr1	74350209	74352682	chr1	73158921	73159272	chr1	83153192	83153941	chr1	84403614	84404338	chr1	74295271	74296612
chr1	133422347	133422672	chr1	81953464	81955005	chr1	115295328	115298228	chr1	173001788	173004030	chr1	122243858	122244666	chr1	74377503	74378415	chr1	73165122	73165641	chr1	83579709	83580031	chr1	84433618	84434296	chr1	74324338	74324751
chr1	133423009	133423541	chr1	81963440	81964444	chr1	115572684	115573402	chr1	173007627	173011933	chr1	122267944	122269033	chr1	74378858	74379761	chr1	73169493	73170040	chr1	83583477	83584494	chr1	84469610	84470366	chr1	74330710	74331900
chr1	133626977	133627583	chr1	81975083	81975884	chr1	115935325	115936812	chr1	173015174	173016377	chr1	122363081	122364534	chr1	74381640	74382042	chr1	73188694	73189201	chr1	83742584	83743393	chr1	84487010	84490875	chr1	74341543	74342931
chr1	133807006	133807333	chr1	82004650	82006469	chr1	116094542	116095597	chr1	173031506	173034430	chr1	122400238	122401719	chr1	74397485	74398449	chr1	73236809	73237937	chr1	83743707	83744343	chr1	84496118	84498100	chr1	74345501	74346019
chr1	133859646	133859937	chr1	82037723	82038709	chr1	116568300	116572713	chr1	173040693	173043103	chr1	122448710	122449552	chr1	74433041	74433848	chr1	73263811	73264170	chr1	83757805	83758585	chr1	84502435	84504890	chr1	74349989	74352622
chr1	133903957	133904522	chr1	82086630	82087321	chr1	120206953	120208486	chr1	173043367	173045128	chr1	122477459	122479023	chr1	74436201	74437687	chr1	73281695	73282426	chr1	83783492	83783896	chr1	84545595	84548221	chr1	74367678	74368448
chr1	133904669	133905234	chr1	82126085	82126917	chr1	120217807	120219877	chr1	173078967	173081730	chr1	122479641	122482430	chr1	74437690	74439068	chr1	73288716	73289397	chr1	83783936	83784481	chr1	84557664	84559244	chr1	74377068	74377424
chr1	134044887	134045540	chr1	82152378	82153165	chr1	120264808	120266382	chr1	173125638	173126792	chr1	122489394	122490250	chr1	74439153	74439543	chr1	73298466	73299214	chr1	83793041	83794441	chr1	84833850	84837699	chr1	74378665	74379655
chr1	134048228	134049211	chr1	82185933	82186615	chr1	120284310	120287398	chr1	173151085	173153748	chr1	122514131	122515165	chr1	74443056	74443421	chr1	73310830	73311146	chr1	83801312	83802413	chr1	84877975	84878424	chr1	74381014	74381347
chr1	134188878	134189267	chr1	82195671	82198696	chr1	120336532	120340700	chr1	173175591	173178320	chr1	122518218	122518829	chr1	74443541	74444329	chr1	73317183	73317679	chr1	83826627	83827484	chr1	85107877	85108894	chr1	74397787	74398410
chr1	134192489	134192928	chr1	82219678	82220561	chr1	120354830	120356346	chr1	173180316	173182778	chr1	122993597	122996410	chr1	74444438	74445097	chr1	73331914	73332466	chr1	83867603	83868106	chr1	85195262	85197030	chr1	74398960	74399335
chr1	134194727	134195845	chr1	82239570	82240436	chr1	120467221	120467791	chr1	173192317	173193363	chr1	122998423	122999272	chr1	74547398	74548129	chr1	73391294	73391825	chr1	83881535	83882289	chr1	85266090	85267150	chr1	74408382	74408864
chr1	134274395	134274998	chr1	82241276	82242366	chr1	120787227	120788098	chr1	173199671	173202439	chr1	123000734	123001699	chr1	74552101	74552652	chr1	73408441	73409220	chr1	83892727	83894229	chr1	85320634	85324821	chr1	74433002	74433995
chr1	134284938	134285309	chr1	82253906	82256342	chr1	120788265	120788978	chr1	173209390	173212378	chr1	123019286	123019854	chr1	74584171	74584810	chr1	73409571	73410137	chr1	83896460	83897447	chr1	87422249	87424852	chr1	74436059	74438438
chr1	134287868	134288694	chr1	82263679	82264821	chr1	120796696	120797372	chr1	173216508	173218514	chr1	123020671	123021283	chr1	74634301	74635117	chr1	73439660	73440031	chr1	83911863	83912658	chr1	87425130	87426014	chr1	74438644	74439298
chr1	134328288	134328844	chr1	82286585	82288980	chr1	120797545	120798717	chr1	173223192	173225854	chr1	123021978	123022608	chr1	74672537	74672998	chr1	73443694	73444298	chr1	83926002	83926576	chr1	87494512	87495817	chr1	74439734	74440162
chr1	134332835	134333634	chr1	82357741	82358547	chr1	120865297	120867749	chr1	173257354	173261523	chr1	123023464	123024074	chr1	74708026	74709123	chr1	73528384	73528903	chr1	83964821	83965257	chr1	87496808	87498425	chr1	74440291	74440728
chr1	134373292	134373771	chr1	82358769	82359482	chr1	120871205	120874683	chr1	173273950	173277864	chr1	123051851	123052579	chr1	74795290	74796254	chr1	73531377	73532070	chr1	84000115	84001263	chr1	87543756	87545040	chr1	74441492	74441872
chr1	134848296	134848954	chr1	82368108	82369201	chr1	120874727	120875481	chr1	173290458	173291650	chr1	123073435	123074728	chr1	74806400	74806731	chr1	73542761	73543277	chr1	84089841	84090547	chr1	87545459	87549302	chr1	74442846	74444369
chr1	134953956	134954497	chr1	82425370	82426213	chr1	120876429	120880150	chr1	173340602	173343484	chr1	123077601	123079016	chr1	74818296	74818944	chr1	73805093	73805354	chr1	84093925	84094839	chr1	87689962	87691878	chr1	74444768	74445122
chr1	134959454	134960197	chr1	82470785	82471724	chr1	120889500	120891242	chr1	173367230	173368520	chr1	123309319	123309888	chr1	74819633	74820224	chr1	73869775	73870180	chr1	84137139	84137501	chr1	87704722	87708196	chr1	74547624	74548108
chr1	134960750	134961412	chr1	82472803	82473934	chr1	120893247	120894253	chr1	173408016	173408869	chr1	123310712	123311404	chr1	74835454	74836250	chr1	73876253	73876598	chr1	84138103	84138647	chr1	87717746	87719503	chr1	74551812	74553252
chr1	135027671	135028018	chr1	82577875	82578513	chr1	120896810	120899711	chr1	173412043	173412304	chr1	123421923	123426503	chr1	74837966	74838775	chr1	73877241	73878058	chr1	84141857	84142962	chr1	87777598	87779704	chr1	74634060	74635160
chr1	135077998	135078509	chr1	82583053	82583815	chr1	120900583	120901349	chr1	173412575	173413118	chr1	123426754	123427304	chr1	74839192	74840152	chr1	73889053	73889397	chr1	84151671	84152892	chr1	87791006	87792124	chr1	74647456	74648097
chr1	135089169	135089826	chr1	82593642	82594324	chr1	120928987	120932677	chr1	173433095	173435494	chr1	123427742	123428858	chr1	74840929	74842187	chr1	73900001	73900319	chr1	84153731	84155212	chr1	87949531	87950129	chr1	74707929	74709102
chr1	135123412	135123905	chr1	82608605	82609438	chr1	120933304	120935343	chr1	173955148	173958156	chr1	123436375	123437043	chr1	74843852	74844715	chr1	73948962	73949309	chr1	84165154	84166083	chr1	87950215	87952084	chr1	74714031	74714564
chr1	135124920	135125265	chr1	82630575	82631865	chr1	120943727	120946636	chr1	174011054	174015211	chr1	123437534	123438947	chr1	74849584	74849987	chr1	73957293	73957806	chr1	84168462	84168869	chr1	87960618	87962430	chr1	74795320	74796079
chr1	135125797	135126201	chr1	82766761	82768590	chr1	120947022	120950932	chr1	174055946	174058981	chr1	123467648	123469320	chr1	74852284	74855231	chr1	73961743	73962128	chr1	84185989	84186540	chr1	88050236	88051785	chr1	74800627	74801093
chr1	135133463	135133895	chr1	82769548	82770525	chr1	121004722	121005358	chr1	174077397	174080694	chr1	123469720	123470787	chr1	74855626	74856165	chr1	73971634	73971920	chr1	84188649	84189318	chr1	88254566	88257497	chr1	74806270	74806982
chr1	135134138	135134658	chr1	82781824	82782760	chr1	121005507	121006077	chr1	174135050	174137449	chr1	123498535	123499098	chr1	74863284	74863680	chr1	73974927	73975375	chr1	84196317	84197055	chr1	88274780	88276751	chr1	74818456	74819112
chr1	135137370	135137771	chr1	82804786	82805799	chr1	121195551	121199532	chr1	174239803	174240452	chr1	125940957	125943029	chr1	74877202	74877532	chr1	73976386	73976910	chr1	84215098	84215572	chr1	88328859	88346456	chr1	74819635	74820073
chr1	135219842	135220217	chr1	82808154	82808970	chr1	121204620	121206798	chr1	174240873	174243932	chr1	127123820	127124327	chr1	74879530	74880030	chr1	73997763	73998395	chr1	84257838	84258889	chr1	88365188	88371289	chr1	74822419	74822832
chr1	135488554	135489119	chr1	82815857	82817397	chr1	121341090	121342398	chr1	174270485	174271692	chr1	127807287	127808381	chr1	74904482	74905251	chr1	74000287	74000626	chr1	84268244	84268887	chr1	88371359	88372080	chr1	74834153	74834543
chr1	135543605	135544029	chr1	82828287	82828965	chr1	121400066	121401553	chr1	174305278	174309310	chr1	127808746	127811543	chr1	74906529	74907464	chr1	74001914	74002534	chr1	84280545	84281725	chr1	88372197	88372692	chr1	74835521	74837169
chr1	135582331	135582698	chr1	82909764	82910603	chr1	121422184	121422698	chr1	174398353	174399072	chr1	129432507	129433516	chr1	74928683	74929080	chr1	74002680	74003423	chr1	84286247	84286806	chr1	88373719	88377424	chr1	74837847	74838704
chr1	135592442	135592926	chr1	82921062	82922497	chr1	121422708	121423377	chr1	174411702	174413213	chr1	129569409	129576908	chr1	74938160	74938480	chr1	74009365	74010113	chr1	84312360	84313179	chr1	88377549	88380802	chr1	74839014	74839471
chr1	135607933	135608323	chr1	82927123	82928338	chr1	121731406	121734358	chr1	174420003	174420963	chr1	129644626	129645351	chr1	74939529	74942059	chr1	74010286	74010737	chr1	84356405	84357334	chr1	88382285	88386155	chr1	74839644	74840373
chr1	135641200	135641699	chr1	82939082	82940256	chr1	121759057	121762255	chr1	174429740	174434215	chr1	130352674	130353242	chr1	74947331	74947730	chr1	74012982	74013312	chr1	84358433	84359271	chr1	88388239	88389111	chr1	74840498	74842098
chr1	135674201	135674793	chr1	82942777	82943651	chr1	121771863	121773316	chr1	174492557	174493821	chr1	130355208	130355739	chr1	74973336	74973602	chr1	74042653	74043261	chr1	84403492	84403865	chr1	88393960	88403869	chr1	74843778	74844620
chr1	135675467	135676140	chr1	82951692	82952917	chr1	121775033	121775669	chr1	174562147	174563981	chr1	130486913	130488533	chr1	74995472	74995791	chr1	74044478	74045719	chr1	84434223	84434600	chr1	88404132	88404596	chr1	74849237	74850620
chr1	135700432	135700860	chr1	82956835	82957501	chr1	121776188	121777045	chr1	175350547	175351584	chr1	130489458	130491521	chr1	74995794	74998397	chr1	74047330	74047676	chr1	84440170	84440589	chr1	88408269	88409401	chr1	74851222	74855404
chr1	135722711	135723160	chr1	82996942	82998041	chr1	121778463	121779653	chr1	175696398	175696814	chr1	130491583	130493068	chr1	75011437	75012405	chr1	74088279	74088632	chr1	84469958	84470628	chr1	88410090	88410524	chr1	74855550	74856166
chr1	135737948	135738729	chr1	83003224	83003894	chr1	121780198	121780939	chr1	175696975	175697505	chr1	132265148	132265933	chr1	75047010	75048116	chr1	74089632	74090030	chr1	84488605	84489915	chr1	88417856	88426720	chr1	74863228	74864039
chr1	135742550	135743313	chr1	83034278	83036142	chr1	121780974	121785024	chr1	175842004	175843809	chr1	132652693	132653354	chr1	75051948	75053228	chr1	74112430	74113119	chr1	84497024	84497807	chr1	88427010	88428982	chr1	74939893	74940607
chr1	135782371	135782924	chr1	83038339	83039367	chr1	121787208	121789011	chr1	176977228	176977781	chr1	132677277	132678063	chr1	75053676	75054433	chr1	74113185	74113566	chr1	84502599	84503127	chr1	88451446	88452629	chr1	74941412	74942262
chr1	135837788	135839281	chr1	83041513	83042714	chr1	121805241	121810502	chr1	177422016	177423198	chr1	132678346	132678863	chr1	75059803	75060593	chr1	74115239	74116009	chr1	84503253	84504041	chr1	88453782	88455295	chr1	74995387	74995798
chr1	135846613	135847525	chr1	83055016	83058556	chr1	121971584	121973057	chr1	177553728	177556506	chr1	132679086	132680621	chr1	75060789	75061530	chr1	74131250	74131590	chr1	84546318	84547199	chr1	88478087	88480605	chr1	75071335	75071860
chr1	135849763	135850225	chr1	83066594	83067307	chr1	122016125	122019306	chr1	177561699	177562597	chr1	132698101	132699124	chr1	75062002	75063059	chr1	74181674	74182020	chr1	84557888	84558939	chr1	88483118	88484211	chr1	75086563	75087690
chr1	135861675	135862452	chr1	83087855	83088651	chr1	122132319	122132911	chr1	177621113	177623990	chr1	132719341	132719943	chr1	75070207	75072152	chr1	74182053	74182560	chr1	84584040	84584461	chr1	88495280	88496343	chr1	75136783	75140097
chr1	135873714	135874278	chr1	83093466	83094293	chr1	122139436	122139913	chr1	177810042	177812626	chr1	132722813	132725886	chr1	75078329	75079438	chr1	74187563	74188255	chr1	84664095	84665224	chr1	88518411	88521322	chr1	75164985	75165366
chr1	135877643	135878174	chr1	83097435	83099074	chr1	122140570	122145874	chr1	178203703	178204630	chr1	132729167	132729687	chr1	75084433	75084861	chr1	74282869	74283885	chr1	84691702	84693036	chr1	88539072	88541418	chr1	75175474	75177182
chr1	135935756	135936477	chr1	83116006	83117742	chr1	122152562	122155618	chr1	178477697	178478235	chr1	132746946	132747544	chr1	75085865	75086349	chr1	74286922	74287389	chr1	84706777	84707396	chr1	88591236	88593308	chr1	75188206	75189347
chr1	135967201	135967625	chr1	83147632	83149120	chr1	122155663	122156250	chr1	178478247	178480116	chr1	132748534	132749090	chr1	75086389	75087579	chr1	74295394	74296343	chr1	84707911	84708433	chr1	88599707	88601117	chr1	75200671	75201046
chr1	135969548	135970257	chr1	83149452	83150122	chr1	122161274	122162470	chr1	178730909	178731674	chr1	132751522	132752799	chr1	75091180	75091690	chr1	74304636	74305247	chr1	84911476	84912116	chr1	88649808	88651966	chr1	75205453	75206328
chr1	135979450	135979920	chr1	83153129	83154056	chr1	122186423	122187693	chr1	178741706	178746417	chr1	132762463	132763479	chr1	75091704	75092038	chr1	74330749	74331019	chr1	84931583	84932865	chr1	88808558	88812555	chr1	75206961	75207714
chr1	135989636	135990165	chr1	83583714	83584522	chr1	122484184	122485937	chr1	178765023	178766787	chr1	132766837	132767799	chr1	75092183	75092504	chr1	74331329	74331850	chr1	85187252	85187865	chr1	88851935	88852434	chr1	75214963	75215982
chr1	136000485	136000863	chr1	83892858	83894712	chr1	122498769	122499787	chr1	178981210	178982427	chr1	132773706	132777006	chr1	75094565	75095251	chr1	74341521	74342956	chr1	87407176	87407809	chr1	88897473	88899299	chr1	75227172	75227663
chr1	136229135	136230132	chr1	83896293	83897503	chr1	122572926	122573406	chr1	179177660	179179258	chr1	132777794	132778551	chr1	75097932	75098515	chr1	74345551	74346085	chr1	87537187	87538020	chr1	88930367	88935199	chr1	75230816	75231719
chr1	136232197	136232609	chr1	83964649	83965370	chr1	122595019	122595865	chr1	179186406	179190296	chr1	132779194	132779773	chr1	75098558	75099309	chr1	74350088	74352531	chr1	87548367	87548817	chr1	88968916	88969666	chr1	75232826	75233541
chr1	136232732	136233439	chr1	84000204	84001152	chr1	122652253	122659046	chr1	179252523	179253700	chr1	132779984	132783876	chr1	75120259	75121180	chr1	74379021	74379689	chr1	87648028	87648750	chr1	88975154	88975621	chr1	75244466	75245518
chr1	136242311	136243897	chr1	84024449	84025732	chr1	122738166	122740474	chr1	179268442	179269757	chr1	132785538	132786103	chr1	75136779	75138598	chr1	74397563	74398452	chr1	87753726	87754375	chr1	89038440	89040901	chr1	75245754	75246191
chr1	136302237	136303537	chr1	84089200	84090606	chr1	122740614	122741098	chr1	179370844	179374572	chr1	132786801	132787490	chr1	75138630	75140066	chr1	74433112	74433891	chr1	87778032	87778935	chr1	89050038	89052692	chr1	75248054	75248645
chr1	136317648	136318144	chr1	84093712	84094886	chr1	122907398	122911379	chr1	179503157	179503628	chr1	132833476	132839396	chr1	75165269	75165704	chr1	74436231	74437475	chr1	87902905	87903528	chr1	89069948	89070624	chr1	75313479	75314032
chr1	136542954	136543277	chr1	84128092	84128926	chr1	122911383	122912406	chr1	179632367	179633454	chr1	132839804	132840378	chr1	75175652	75177012	chr1	74437679	74439097	chr1	87951500	87951980	chr1	89070647	89089993	chr1	75314259	75314909
chr1	136708164	136708577	chr1	84137784	84138792	chr1	122981968	122984996	chr1	179724127	179727428	chr1	132859628	132865887	chr1	75188131	75189272	chr1	74439128	74439457	chr1	88001495	88002061	chr1	89091813	89092485	chr1	75432307	75432824
chr1	136717612	136718517	chr1	84141830	84143036	chr1	123219120	123221674	chr1	179912758	179914831	chr1	132913540	132914621	chr1	75205563	75206104	chr1	74441974	74442497	chr1	88047995	88048422	chr1	89093250	89094360	chr1	75441814	75442217
chr1	136748880	136749381	chr1	84153715	84155790	chr1	123223179	123226233	chr1	179988183	179990104	chr1	132914742	132920343	chr1	75215607	75216022	chr1	74443606	74444397	chr1	88050931	88051499	chr1	89094962	89095461	chr1	75517835	75518401
chr1	136809903	136810678	chr1	84164855	84166472	chr1	123272816	123275585	chr1	179994739	179995233	chr1	132920970	132922042	chr1	75231087	75231494	chr1	74444593	74445086	chr1	88153586	88154282	chr1	89095524	89096324	chr1	75555934	75556577
chr1	136858801	136859487	chr1	84168266	84168875	chr1	123295427	123296919	chr1	180104586	180105246	chr1	132929130	132930040	chr1	75232881	75233623	chr1	74547495	74548105	chr1	88174346	88175035	chr1	89096725	89098341	chr1	75586560	75587174
chr1	136894728	136895249	chr1	84196131	84197327	chr1	123327292	123328440	chr1	180105443	180106217	chr1	133013353	133014016	chr1	75244910	75245515	chr1	74552038	74552387	chr1	88255054	88255661	chr1	89109230	89112241	chr1	75650174	75650863
chr1	136917574	136918094	chr1	84215098	84215744	chr1	123344106	123346877	chr1	180106238	180106778	chr1	133044437	133044991	chr1	75245665	75246270	chr1	74552581	74553107	chr1	88274981	88276903	chr1	89113047	89113519	chr1	75689577	75690188
chr1	136918242	136919022	chr1	84225062	84226387	chr1	123347180	123348221	chr1	180116584	180119645	chr1	133123006	133123810	chr1	75288585	75289538	chr1	74584362	74584712	chr1	88330512	88332554	chr1	89113654	89114688	chr1	75795115	75795658
chr1	136936140	136936512	chr1	84250059	84251011	chr1	123463477	123464829	chr1	180205608	180207270	chr1	133140718	133141505	chr1	75314071	75314832	chr1	74601582	74601949	chr1	88334443	88335024	chr1	89150404	89152703	chr1	75800809	75801447
chr1	136944981	136945817	chr1	84251183	84251893	chr1	123550329	123551626	chr1	180230012	180230565	chr1	133475463	133477035	chr1	75432334	75432913	chr1	74634357	74634997	chr1	88336351	88340854	chr1	89223218	89224731	chr1	76022320	76022833
chr1	136953183	136953828	chr1	84258249	84258991	chr1	127286468	127287165	chr1	180247226	180251052	chr1	133480013	133481902	chr1	75433064	75433666	chr1	74672605	74672946	chr1	88344313	88345351	chr1	89357086	89357825	chr1	77360950	77361484
chr1	136956800	136957214	chr1	84280102	84281953	chr1	127291538	127292497	chr1	180262734	180269151	chr1	133490096	133498638	chr1	75475646	75476382	chr1	74708029	74708935	chr1	88366280	88369815	chr1	89381679	89382989	chr1	77397915	77398477
chr1	136978753	136979372	chr1	84310580	84311359	chr1	127292905	127293347	chr1	180290049	180291095	chr1	133498702	133509466	chr1	75483158	75483835	chr1	74714067	74714448	chr1	88375368	88376214	chr1	89383144	89384717	chr1	77400742	77402217
chr1	136979812	136980587	chr1	84312011	84313645	chr1	127327114	127328256	chr1	180298516	180300278	chr1	133511153	133511996	chr1	75552312	75553489	chr1	74795267	74796232	chr1	88378682	88379402	chr1	89388998	89389656	chr1	77403932	77404502
chr1	136986159	136986488	chr1	84317103	84317916	chr1	127328931	127333439	chr1	180334982	180337376	chr1	133512537	133513410	chr1	75555902	75556552	chr1	74806494	74806777	chr1	88383800	88384689	chr1	89404255	89407971	chr1	77405526	77405894
chr1	137001441	137002040	chr1	84356391	84357283	chr1	127404227	127406007	chr1	180457262	180464631	chr1	133515769	133517211	chr1	75650230	75650647	chr1	74819628	74820312	chr1	88400391	88401409	chr1	89407984	89408594	chr1	77406278	77407263
chr1	137042892	137043590	chr1	84358477	84359261	chr1	127454682	127458774	chr1	180728186	180731563	chr1	133517350	133519447	chr1	75664150	75664481	chr1	74834360	74834845	chr1	88402743	88403582	chr1	89438236	89439273	chr1	77426137	77426522
chr1	137144479	137145052	chr1	84503199	84504426	chr1	127472260	127472880	chr1	181251175	181252247	chr1	133519725	133522219	chr1	75971315	75971872	chr1	74835343	74836232	chr1	88418656	88419769	chr1	89445843	89450413	chr1	77467922	77468477
chr1	137164491	137165295	chr1	84545981	84547327	chr1	128713856	128714561	chr1	181446327	181448681	chr1	133522255	133523055	chr1	76916376	76917042	chr1	74837852	74838714	chr1	88421387	88421936	chr1	89490183	89495989	chr1	77468538	77469052
chr1	137409274	137409641	chr1	84557665	84558380	chr1	128714754	128715485	chr1	181474037	181478342	chr1	133523420	133524583	chr1	77402030	77402623	chr1	74839035	74839330	chr1	88422494	88423994	chr1	89502826	89503387	chr1	77481223	77482068
chr1	137474287	137475645	chr1	84664102	84664952	chr1	129101201	129103078	chr1	181597437	181599961	chr1	133524826	133528815	chr1	77403901	77404633	chr1	74839590	74840176	chr1	88424303	88425679	chr1	89503422	89505504	chr1	77485470	77486580
chr1	137489206	137489682	chr1	84691788	84692694	chr1	129188009	129189190	chr1	181664720	181665435	chr1	133529109	133529819	chr1	77844471	77845397	chr1	74840443	74841864	chr1	88519680	88520789	chr1	89532998	89534654	chr1	77510723	77511425
chr1	137490527	137491063	chr1	84706784	84707570	chr1	129189390	129190947	chr1	181731059	181734802	chr1	133529837	133531069	chr1	77862365	77863169	chr1	74842315	74842658	chr1	88539499	88540942	chr1	89626677	89627063	chr1	77512708	77513094
chr1	137494961	137495493	chr1	84932065	84932732	chr1	129210994	129211570	chr1	181777548	181778757	chr1	133531738	133535089	chr1	77944758	77946253	chr1	74843989	74844627	chr1	88591607	88592180	chr1	89630291	89630850	chr1	77945463	77946108
chr1	137499403	137500100	chr1	87777805	87779150	chr1	129243669	129246320	chr1	181889102	181893949	chr1	133536394	133537193	chr1	77956345	77956831	chr1	74851800	74852176	chr1	88600237	88600679	chr1	89637238	89637911	chr1	77968834	77969305
chr1	137522332	137522711	chr1	87793180	87793985	chr1	129321162	129322312	chr1	182124714	182126706	chr1	133538229	133539217	chr1	78012963	78013523	chr1	74852335	74855125	chr1	88651742	88652153	chr1	89651815	89654138	chr1	77975219	77975649
chr1	137522884	137523234	chr1	87902932	87903497	chr1	129669354	129672312	chr1	182155452	182156987	chr1	133549165	133549838	chr1	78035022	78036041	chr1	74855543	74856214	chr1	88809400	88811301	chr1	89743088	89743806	chr1	78012810	78013614
chr1	137532640	137533089	chr1	87942289	87943427	chr1	129672643	129673293	chr1	182184886	182187540	chr1	133558971	133560464	chr1	78080250	78080614	chr1	74863055	74863595	chr1	88897746	88898752	chr1	89743814	89745291	chr1	78017816	78018216
chr1	137560480	137560910	chr1	88132705	88133611	chr1	129693371	129694049	chr1	182195060	182196382	chr1	133626335	133627047	chr1	78089261	78089513	chr1	74863832	74864113	chr1	88925244	88925949	chr1	89749352	89749875	chr1	78029092	78030239
chr1	137566944	137567278	chr1	88272769	88273650	chr1	129696940	129697558	chr1	182259365	182262573	chr1	133631849	133633590	chr1	78107327	78107903	chr1	74904460	74905468	chr1	88928870	88929528	chr1	89750252	89750922	chr1	78030243	78030649
chr1	137571999	137572590	chr1	88274859	88276980	chr1	129697784	129698267	chr1	182294644	182296696	chr1	133633881	133635053	chr1	78125533	78126463	chr1	74906624	74906915	chr1	88932032	88933836	chr1	89752733	89754439	chr1	78035200	78035545
chr1	137573780	137574204	chr1	88330470	88332742	chr1	129698570	129700523	chr1	182316725	182318486	chr1	133640109	133640640	chr1	78139065	78139903	chr1	74938149	74938487	chr1	88968192	88968542	chr1	89775823	89779201	chr1	78053014	78053472
chr1	137574529	137575458	chr1	88335951	88340979	chr1	129700543	129701122	chr1	182412786	182413861	chr1	133641015	133641529	chr1	78142860	78144448	chr1	74939514	74941239	chr1	89000196	89001142	chr1	89787610	89788390	chr1	78054309	78055053
chr1	137584120	137585399	chr1	88344713	88345364	chr1	129765043	129766110	chr1	182498218	182501275	chr1	133642408	133643375	chr1	78157189	78158057	chr1	74941506	74942066	chr1	89028310	89028844	chr1	89904288	89905479	chr1	78123950	78124534
chr1	137595697	137596046	chr1	88360978	88362425	chr1	129998721	130001058	chr1	182569709	182573707	chr1	133647440	133648326	chr1	78175070	78175613	chr1	74947471	74947793	chr1	89038592	89039627	chr1	89990817	89992644	chr1	78125487	78126190
chr1	137598570	137600143	chr1	88366278	88370263	chr1	130019235	130020391	chr1	182626485	182627569	chr1	133649193	133651024	chr1	78185443	78186005	chr1	74973195	74973719	chr1	89050479	89051742	chr1	89999771	90000657	chr1	78157243	78157925
chr1	137611445	137612391	chr1	88375145	88377223	chr1	130140524	130142232	chr1	182633224	182634390	chr1	133664455	133667109	chr1	78186084	78186544	chr1	74995307	74995864	chr1	89052217	89053154	chr1	90027846	90028275	chr1	78183598	78187577
chr1	137628400	137628838	chr1	88383799	88384744	chr1	130191851	130192858	chr1	182654631	182658800	chr1	133674352	133674914	chr1	78186588	78187149	chr1	74996328	74997541	chr1	89055938	89056503	chr1	90029715	90033102	chr1	78187894	78190766
chr1	137644497	137645166	chr1	88388075	88388815	chr1	130201047	130201601	chr1	182697864	182699225	chr1	133676316	133676931	chr1	78188229	78191497	chr1	75011285	75011617	chr1	89060632	89061236	chr1	90036255	90036759	chr1	78190857	78191532
chr1	137651748	137652412	chr1	88400047	88401429	chr1	130226225	130226660	chr1	182707019	182709277	chr1	133676939	133678182	chr1	78191688	78192117	chr1	75011757	75012159	chr1	89070513	89070998	chr1	90036866	90038231	chr1	78191541	78193826
chr1	137652459	137652817	chr1	88402662	88403578	chr1	130253494	130256740	chr1	182740578	182745488	chr1	133681328	133682112	chr1	78193090	78193901	chr1	75046984	75048143	chr1	89071882	89073860	chr1	90172142	90174724	chr1	78212128	78213423
chr1	137662467	137663321	chr1	88418234	88419955	chr1	130312540	130314393	chr1	182777925	182779148	chr1	133683254	133683910	chr1	78212202	78214189	chr1	75052452	75053080	chr1	89076422	89078039	chr1	90254141	90254844	chr1	78213902	78214456
chr1	137741150	137741590	chr1	88421180	88421923	chr1	131939191	131939752	chr1	182780141	182783576	chr1	133688106	133688702	chr1	78343527	78344634	chr1	75053994	75054317	chr1	89081145	89081899	chr1	90256584	90257853	chr1	78220259	78220824
chr1	137753732	137754210	chr1	88422659	88423340	chr1	131939833	131940557	chr1	182833670	182836369	chr1	133689348	133690455	chr1	78360824	78361526	chr1	75059896	75060438	chr1	89083088	89084071	chr1	90257880	90259272	chr1	78230383	78231333
chr1	137787852	137788445	chr1	88519578	88520582	chr1	132358846	132359425	chr1	182866375	182867301	chr1	133691328	133696473	chr1	78368861	78369440	chr1	75060960	75062976	chr1	89086445	89088088	chr1	90265494	90266018	chr1	78275027	78275524
chr1	137815367	137816226	chr1	88529209	88529775	chr1	132404365	132405835	chr1	182871098	182874194	chr1	133698390	133699465	chr1	78384463	78384812	chr1	75070302	75072181	chr1	89093836	89094466	chr1	90318536	90320349	chr1	78343703	78344755
chr1	137822386	137822952	chr1	88539120	88541037	chr1	132411624	132414708	chr1	182946124	182948348	chr1	133699669	133703064	chr1	78391285	78393543	chr1	75078291	75079196	chr1	89097371	89097976	chr1	90370404	90373110	chr1	78368093	78368559
chr1	137838723	137839078	chr1	88809155	88811243	chr1	132611823	132614762	chr1	183072381	183076496	chr1	133703750	133704448	chr1	78416246	78416822	chr1	75084601	75085032	chr1	89110156	89111172	chr1	90483233	90485800	chr1	78368686	78369636
chr1	137910197	137910544	chr1	88852251	88852945	chr1	132636824	132638423	chr1	183080501	183082866	chr1	133704533	133705168	chr1	78422128	78423622	chr1	75086007	75086315	chr1	89141749	89142151	chr1	90554210	90555029	chr1	78384391	78384878
chr1	137945694	137946063	chr1	88864662	88865510	chr1	132958448	132960204	chr1	183138781	183143732	chr1	133707620	133709288	chr1	78427530	78428176	chr1	75086690	75087533	chr1	89150773	89152354	chr1	90558921	90560436	chr1	78391420	78392826
chr1	138023345	138023880	chr1	88925266	88925982	chr1	132986379	132987174	chr1	183185980	183187872	chr1	133709488	133710121	chr1	78436538	78437528	chr1	75091144	75091703	chr1	89176961	89177381	chr1	90595290	90599663	chr1	78418160	78418810
chr1	138024334	138024791	chr1	88928624	88929940	chr1	132991960	132992478	chr1	183198405	183199331	chr1	133710331	133717667	chr1	78444256	78445376	chr1	75091719	75092065	chr1	89183594	89184255	chr1	90891034	90891645	chr1	78421910	78423409
chr1	138031585	138033444	chr1	88932019	88933410	chr1	132992552	132994859	chr1	183200079	183200527	chr1	133718434	133719604	chr1	78458071	78458569	chr1	75094479	75095094	chr1	89202147	89202728	chr1	90891766	90892988	chr1	78436615	78437250
chr1	138034116	138034953	chr1	89050769	89051509	chr1	133006967	133008747	chr1	183282206	183283621	chr1	133793063	133801973	chr1	78461789	78462343	chr1	75097860	75098459	chr1	89212319	89212954	chr1	90916207	90916692	chr1	78444206	78445375
chr1	138036733	138037300	chr1	89071931	89073828	chr1	133022206	133023291	chr1	183769734	183774014	chr1	133803282	133805200	chr1	78485429	78485804	chr1	75098932	75099270	chr1	89382588	89384136	chr1	90964938	90968224	chr1	78447567	78449014
chr1	138043068	138043707	chr1	89077390	89078012	chr1	133031812	133032769	chr1	183946798	183951713	chr1	133850487	133853677	chr1	78533335	78535415	chr1	75120493	75121017	chr1	89388795	89389540	chr1	90976964	90977662	chr1	78457980	78458606
chr1	138073620	138074210	chr1	89083097	89084021	chr1	133034741	133035971	chr1	184054492	184057000	chr1	133853786	133859111	chr1	78569586	78569895	chr1	75128987	75129354	chr1	89405414	89407667	chr1	90988430	90990566	chr1	78459131	78459779
chr1	138075155	138075597	chr1	89086561	89087921	chr1	133049601	133050432	chr1	184187452	184188982	chr1	133859861	133861319	chr1	78587812	78588924	chr1	75137085	75137761	chr1	89447334	89448247	chr1	91000034	91001132	chr1	78461494	78462097
chr1	138085553	138085906	chr1	89110189	89111010	chr1	133079818	133082696	chr1	184189328	184189717	chr1	133861892	133864651	chr1	78599371	78599985	chr1	75137776	75138561	chr1	89490716	89491491	chr1	91004356	91005505	chr1	78485028	78486289
chr1	138123412	138123964	chr1	89141515	89142308	chr1	133091674	133094081	chr1	184195797	184196270	chr1	133869767	133870472	chr1	78619526	78620003	chr1	75138752	75139961	chr1	89492856	89494725	chr1	91017539	91019221	chr1	78533274	78535525
chr1	138124748	138125358	chr1	89150860	89152500	chr1	133094950	133099671	chr1	184210465	184213617	chr1	133956249	133956871	chr1	78620050	78620465	chr1	75163468	75163811	chr1	89503641	89505044	chr1	91019386	91020045	chr1	78587908	78588776
chr1	138146087	138146569	chr1	89154823	89155559	chr1	133132241	133133428	chr1	184269134	184272532	chr1	133958173	133958729	chr1	78654061	78655424	chr1	75175763	75177164	chr1	89517941	89518971	chr1	91020612	91021693	chr1	78645692	78646418
chr1	138150030	138150780	chr1	89166979	89168420	chr1	133134136	133137987	chr1	184298262	184299915	chr1	133958742	133959945	chr1	78678728	78679040	chr1	75188307	75189360	chr1	89533241	89534172	chr1	91027159	91029244	chr1	78653976	78655486
chr1	138156570	138157136	chr1	89169886	89170436	chr1	133141138	133142781	chr1	184337851	184343823	chr1	133960214	133964412	chr1	78698218	78698590	chr1	75231173	75231487	chr1	89626833	89627217	chr1	91060511	91061556	chr1	78680635	78681035
chr1	138173786	138174513	chr1	89176707	89177488	chr1	133142810	133143687	chr1	184445468	184448578	chr1	133964921	133965633	chr1	78808751	78809166	chr1	75232866	75233608	chr1	89652385	89653163	chr1	91061629	91062236	chr1	78697976	78699038
chr1	138191379	138191725	chr1	89183410	89184547	chr1	133147599	133148204	chr1	184449731	184450664	chr1	134028320	134028869	chr1	78815526	78815915	chr1	75245642	75246217	chr1	89736892	89737723	chr1	91096089	91096890	chr1	78701259	78702127
chr1	138241382	138241816	chr1	89202054	89202790	chr1	133175441	133176469	chr1	184469127	184469707	chr1	134033862	134036153	chr1	78835182	78835433	chr1	75288726	75289395	chr1	89743409	89744445	chr1	91351978	91354042	chr1	78741811	78742320
chr1	138242050	138242954	chr1	89382554	89384094	chr1	133189733	133191305	chr1	184693709	184695095	chr1	134039692	134040252	chr1	78836042	78836696	chr1	75313497	75313913	chr1	89749636	89750676	chr1	91452920	91454758	chr1	78808488	78809043
chr1	138298466	138298984	chr1	89404932	89408627	chr1	133229974	133232844	chr1	184884829	184885431	chr1	134055414	134061958	chr1	78856785	78857191	chr1	75314427	75314735	chr1	89753150	89753918	chr1	91473133	91474088	chr1	78814280	78815080
chr1	138311939	138312461	chr1	89416009	89417218	chr1	133243869	133244506	chr1	184889385	184890705	chr1	134063947	134067791	chr1	78860599	78861405	chr1	75432395	75432910	chr1	89777485	89778002	chr1	91552915	91554443	chr1	78856433	78857347
chr1	138326037	138327029	chr1	89418030	89418783	chr1	133244594	133245079	chr1	185493232	185494453	chr1	134068563	134070387	chr1	78861509	78862057	chr1	75433105	75433670	chr1	89778302	89778621	chr1	91581915	91585154	chr1	78860428	78861405
chr1	138359053	138359925	chr1	89447075	89448311	chr1	133245662	133248158	chr1	185856527	185860470	chr1	134071705	134072464	chr1	78862241	78863138	chr1	75475771	75476232	chr1	89867401	89868036	chr1	91626199	91628411	chr1	78862148	78863237
chr1	138452337	138452873	chr1	89470806	89472050	chr1	133274958	133276980	chr1	186356453	186357002	chr1	134077294	134081477	chr1	78872672	78873077	chr1	75483067	75483678	chr1	89904694	89905104	chr1	92175074	92175552	chr1	78873571	78874285
chr1	138579513	138580263	chr1	89490650	89491375	chr1	133309906	133310539	chr1	186553699	186557482	chr1	134082387	134091181	chr1	78873592	78874883	chr1	75517914	75518334	chr1	89991295	89992293	chr1	92398463	92399250	chr1	78894401	78894884
chr1	138580277	138580965	chr1	89492902	89494893	chr1	133313994	133321253	chr1	186667748	186671026	chr1	134097389	134098491	chr1	78904665	78905079	chr1	75552793	75553293	chr1	90031076	90031655	chr1	92399710	92400462	chr1	78904293	78905210
chr1	138581495	138582504	chr1	89503697	89505348	chr1	133321358	133322366	chr1	186822072	186824759	chr1	134098581	134101951	chr1	79140775	79141096	chr1	75555992	75556394	chr1	90031886	90032324	chr1	92499439	92500770	chr1	78910330	78910805
chr1	138592507	138593696	chr1	89517743	89519052	chr1	133322604	133325443	chr1	187027021	187030107	chr1	134102525	134104560	chr1	79436451	79436900	chr1	75650155	75650578	chr1	90257566	90258289	chr1	92547315	92547985	chr1	79089209	79089965
chr1	138621824	138622311	chr1	89564507	89565637	chr1	133328706	133329264	chr1	187151451	187154055	chr1	134105156	134109810	chr1	79573952	79574615	chr1	75768625	75768950	chr1	90319186	90319876	chr1	92614929	92615521	chr1	79140564	79141267
chr1	138729369	138729918	chr1	89736848	89737810	chr1	133342141	133345767	chr1	187155288	187157849	chr1	134111370	134114250	chr1	79640661	79641112	chr1	75971351	75972006	chr1	90371094	90371755	chr1	92628772	92631456	chr1	79298706	79299251
chr1	138974248	138974642	chr1	89743261	89744331	chr1	133407902	133409010	chr1	187185913	187190128	chr1	134114508	134115473	chr1	79693878	79694333	chr1	76022358	76022717	chr1	90372035	90372377	chr1	92646309	92646780	chr1	79436333	79436887
chr1	138975538	138977037	chr1	89749757	89750472	chr1	133419732	133426004	chr1	187278526	187279388	chr1	134115842	134116697	chr1	79694709	79695574	chr1	76916295	76916995	chr1	90430637	90431001	chr1	92650382	92651694	chr1	79492070	79492477
chr1	139044561	139045045	chr1	89753196	89753893	chr1	133449125	133449553	chr1	187939936	187941777	chr1	134117098	134117939	chr1	79699851	79700877	chr1	77403872	77404596	chr1	90483856	90484668	chr1	92734177	92736138	chr1	79612925	79613615
chr1	139228913	139229507	chr1	89806554	89807244	chr1	133543037	133543486	chr1	187969283	187969768	chr1	134117947	134120281	chr1	79707301	79708326	chr1	77844511	77845013	chr1	90535793	90536468	chr1	92870011	92870410	chr1	79668218	79668838
chr1	139291814	139292738	chr1	89990720	89992847	chr1	133586177	133588855	chr1	188390794	188391680	chr1	134123459	134124895	chr1	79735984	79736674	chr1	77945131	77946215	chr1	90548037	90548824	chr1	92877381	92878021	chr1	79693799	79695596
chr1	139343046	139343359	chr1	89994047	89996245	chr1	133723890	133725561	chr1	188524928	188530507	chr1	134127073	134128443	chr1	79757818	79758618	chr1	78013041	78013353	chr1	90549130	90549568	chr1	92918330	92921735	chr1	79699981	79700802
chr1	139403971	139404615	chr1	89999348	90000966	chr1	133763707	133764547	chr1	188570832	188574553	chr1	134130430	134133697	chr1	79772489	79772983	chr1	78035044	78035970	chr1	90551198	90551904	chr1	92948713	92952744	chr1	79707875	79708543
chr1	139469098	139469526	chr1	90026140	90027343	chr1	133778232	133778922	chr1	189038506	189041285	chr1	134136052	134136741	chr1	79799904	79800656	chr1	78038723	78039005	chr1	90554874	90555293	chr1	92952942	92953620	chr1	79736227	79736860
chr1	139484947	139485334	chr1	90030917	90031683	chr1	133806274	133809094	chr1	190690294	190690976	chr1	134207064	134208342	chr1	79855074	79855563	chr1	78089271	78089748	chr1	90559266	90559698	chr1	92954205	92954961	chr1	79748090	79748543
chr1	139541489	139542060	chr1	90153168	90154480	chr1	133812516	133814841	chr1	190829403	190832373	chr1	134410594	134411633	chr1	80011871	80012575	chr1	78107330	78107671	chr1	90597848	90599372	chr1	92955068	92956764	chr1	79753519	79754028
chr1	139544958	139546220	chr1	90155001	90156378	chr1	133903145	133907619	chr1	190836712	190837481	chr1	134414975	134415857	chr1	80073669	80074333	chr1	78143025	78144234	chr1	90766226	90766854	chr1	92957143	92957683	chr1	79756482	79756846
chr1	139553562	139553930	chr1	90158647	90159580	chr1	133907761	133908298	chr1	191165246	191168470	chr1	134415876	134416807	chr1	80336271	80337976	chr1	78157257	78157875	chr1	90805363	90805802	chr1	92958270	92959620	chr1	79757573	79758731
chr1	139589011	139589599	chr1	90172462	90174695	chr1	134047822	134048551	chr1	191224213	191226961	chr1	134420279	134421184	chr1	80358944	80359444	chr1	78175098	78175480	chr1	90891326	90892141	chr1	92959669	92963326	chr1	79772321	79772951
chr1	139638686	139639510	chr1	90175470	90176604	chr1	134048594	134049701	chr1	191509485	191513775	chr1	134425164	134425924	chr1	80602654	80603069	chr1	78185325	78186087	chr1	90916490	90916892	chr1	92991089	92992953	chr1	79974469	79975242
chr1	139647995	139648587	chr1	90257385	90258583	chr1	134160226	134160772	chr1	191550788	191556089	chr1	134427929	134443199	chr1	80650758	80651321	chr1	78186304	78186558	chr1	90965951	90966532	chr1	93112330	93114435	chr1	80011850	80012619
chr1	139657253	139657804	chr1	90308187	90309138	chr1	134187572	134190210	chr1	191745058	191747097	chr1	134443685	134450467	chr1	81306788	81307149	chr1	78188647	78189263	chr1	90966562	90968190	chr1	93144165	93148545	chr1	80014803	80015866
chr1	139663092	139664696	chr1	90333508	90335106	chr1	134191271	134193518	chr1	191992583	191995491	chr1	134452656	134453284	chr1	81391796	81392475	chr1	78189471	78190655	chr1	90977264	90977773	chr1	93168402	93169277	chr1	80021530	80021968
chr1	139665648	139666522	chr1	90351785	90352476	chr1	134194709	134195809	chr1	192734057	192736823	chr1	134454115	134460113	chr1	81411650	81412219	chr1	78190849	78192093	chr1	90983085	90983690	chr1	93194775	93195349	chr1	80022350	80022834
chr1	139686790	139687153	chr1	90352653	90353345	chr1	134273315	134274065	chr1	192750693	192754534	chr1	134461759	134465354	chr1	81414522	81415808	chr1	78192327	78192850	chr1	90988785	90989968	chr1	93197932	93199201	chr1	80087797	80088469
chr1	139719279	139719807	chr1	90358902	90359649	chr1	134280411	134282101	chr1	192801637	192803949	chr1	134466146	134470383	chr1	81517749	81518339	chr1	78212190	78213619	chr1	91000046	91000422	chr1	93247366	93250195	chr1	80217530	80218161
chr1	139721229	139721861	chr1	90362756	90363854	chr1	134284355	134285671	chr1	192847937	192851184	chr1	134470715	134471499	chr1	81537901	81538549	chr1	78343661	78344481	chr1	91000708	91001508	chr1	93284691	93285516	chr1	80221164	80221541
chr1	139796761	139797245	chr1	90370885	90372717	chr1	134287195	134288876	chr1	192885149	192889037	chr1	134472247	134472987	chr1	81590323	81590800	chr1	78360357	78361387	chr1	91004780	91005484	chr1	93293138	93299831	chr1	80243251	80243887
chr1	139797616	139798196	chr1	90386404	90387041	chr1	134313373	134315462	chr1	192898548	192899656	chr1	134473400	134474496	chr1	81624512	81624846	chr1	78391391	78393453	chr1	91017960	91018858	chr1	93300099	93302971	chr1	80335998	80336599
chr1	139838731	139839158	chr1	90422266	90423513	chr1	134326331	134334609	chr1	192921276	192923155	chr1	134474651	134475829	chr1	81626834	81627668	chr1	78422150	78423593	chr1	91020584	91021295	chr1	93305971	93307495	chr1	80337114	80338049
chr1	139903136	139903872	chr1	90430316	90431197	chr1	134361182	134361800	chr1	193005316	193009413	chr1	134476249	134476920	chr1	81633844	81634443	chr1	78427663	78428123	chr1	91026651	91028020	chr1	93307700	93312676	chr1	80501299	80501745
chr1	139933446	139934427	chr1	90490697	90491966	chr1	134372786	134374816	chr1	193047547	193049715	chr1	134479829	134482755	chr1	81634838	81635997	chr1	78436651	78437282	chr1	91028042	91028853	chr1	93313293	93315588	chr1	80631882	80632476
chr1	140023456	140023926	chr1	90526763	90527365	chr1	134376278	134377601	chr1	193136003	193137503	chr1	134485518	134486490	chr1	81657532	81658833	chr1	78444582	78445383	chr1	91029936	91030360	chr1	93352130	93355903	chr1	80633677	80634192
chr1	140032405	140033547	chr1	90535843	90536584	chr1	134377740	134378689	chr1	193140628	193142615	chr1	134487021	134487727	chr1	81667115	81668466	chr1	78485179	78485819	chr1	91051887	91052301	chr1	93386567	93387298	chr1	80648628	80649883
chr1	140041419	140042390	chr1	90547816	90549036	chr1	134915025	134918489	chr1	193149341	193151250	chr1	134488213	134489200	chr1	81671499	81672850	chr1	78533392	78533807	chr1	91060930	91062006	chr1	93388976	93390145	chr1	80650517	80651402
chr1	140044346	140046099	chr1	90554617	90555436	chr1	134920305	134923176	chr1	193217790	193222422	chr1	134489330	134490118	chr1	81722982	81723380	chr1	78533861	78535522	chr1	91063417	91063924	chr1	93390209	93390891	chr1	80705569	80706295
chr1	140058849	140060245	chr1	90597824	90599630	chr1	134929889	134930617	chr1	193396936	193401429	chr1	134490158	134490727	chr1	81751758	81753483	chr1	78569559	78569863	chr1	91080714	91081309	chr1	93391326	93392082	chr1	80712632	80713037
chr1	140076639	140076965	chr1	90603850	90604832	chr1	134953316	134955218	chr1	193540771	193544193	chr1	134492568	134494001	chr1	81756597	81756949	chr1	78587968	78588873	chr1	91128286	91129187	chr1	93588329	93589272	chr1	80726851	80727766
chr1	140086761	140087153	chr1	90743620	90745379	chr1	134959135	134961032	chr1	193644407	193646912	chr1	134497550	134498084	chr1	81860900	81861522	chr1	78599402	78600034	chr1	91291020	91291529	chr1	93604756	93605368	chr1	80850901	80851416
chr1	140087289	140089137	chr1	90757746	90758526	chr1	135026483	135032281	chr1	193729371	193733160	chr1	134503548	134504126	chr1	81946560	81947170	chr1	78654055	78655293	chr1	91350961	91352623	chr1	93627375	93630164	chr1	81667569	81668330
chr1	140117835	140118531	chr1	90763412	90763912	chr1	135055317	135056658	chr1	193757637	193759896	chr1	134515214	134515759	chr1	81947923	81948524	chr1	78698305	78698699	chr1	91353530	91354130	chr1	93696241	93699977	chr1	81671860	81672286
chr1	140130778	140131375	chr1	90765492	90767138	chr1	135077668	135078575	chr1	193812833	193814721	chr1	134517520	134518277	chr1	81950844	81951787	chr1	78835088	78835361	chr1	91375386	91376136	chr1	93712644	93713175	chr1	81740930	81741648
chr1	140144315	140144659	chr1	90771592	90772812	chr1	135084387	135086191	chr1	193914590	193917166	chr1	134519947	134520868	chr1	81953874	81954880	chr1	78860867	78861353	chr1	91406150	91406997	chr1	93719070	93721667	chr1	81752110	81753099
chr1	140192975	140193442	chr1	90789457	90790533	chr1	135088689	135089524	chr1	193959285	193963783	chr1	134526628	134527329	chr1	81963627	81964181	chr1	78862399	78862728	chr1	91422210	91422676	chr1	93756950	93758903	chr1	81756457	81756894
chr1	140219179	140219609	chr1	90820426	90821369	chr1	135089555	135090218	chr1	194596392	194597896	chr1	134527953	134528720	chr1	81973378	81973732	chr1	78873606	78874278	chr1	91453504	91454152	chr1	93778270	93778825	chr1	81860963	81861601
chr1	140225325	140226582	chr1	90865544	90866059	chr1	135122628	135126803	chr1	194679443	194682846	chr1	134530257	134531137	chr1	81982678	81983269	chr1	79140702	79141123	chr1	91463016	91463863	chr1	93778973	93780718	chr1	81922158	81922538
chr1	140231272	140231743	chr1	90891071	90893134	chr1	135132770	135134992	chr1	194954487	194957195	chr1	134533885	134536511	chr1	81983568	81984553	chr1	79436454	79436941	chr1	91467028	91467604	chr1	93851494	93853052	chr1	81950785	81951542
chr1	140244870	140245548	chr1	90909289	90910101	chr1	135135074	135138289	chr1	194997963	195001256	chr1	134543104	134547236	chr1	82004411	82006130	chr1	79573930	79574414	chr1	91473534	91474076	chr1	93853069	93854021	chr1	81954140	81954534
chr1	140248519	140249180	chr1	90911698	90912657	chr1	135505415	135507208	chr1	195098565	195099992	chr1	134563124	134563649	chr1	82036933	82037311	chr1	79694012	79694367	chr1	91476359	91478162	chr1	93854238	93854814	chr1	81963488	81964453
chr1	140252883	140253471	chr1	90916327	90917130	chr1	135543635	135544543	chr1	195195669	195196639	chr1	134563981	134564821	chr1	82037675	82038874	chr1	79694607	79695595	chr1	91498966	91500146	chr1	93938991	93939574	chr1	82004490	82006687
chr1	140283095	140283480	chr1	90963878	90964522	chr1	135556152	135558763	chr1	195208508	195209430	chr1	134565101	134565761	chr1	82086804	82087237	chr1	79700023	79700685	chr1	91553108	91553649	chr1	93971309	93973902	chr1	82037688	82038567
chr1	140285130	140286009	chr1	90966638	90967731	chr1	135581519	135583308	chr1	196445019	196448297	chr1	134565892	134568051	chr1	82096397	82096845	chr1	79736300	79736802	chr1	91582932	91584371	chr1	93976320	93976876	chr1	82106728	82107201
chr1	140377655	140378194	chr1	90967841	90968654	chr1	135592794	135593780	chr1	196764384	196766926	chr1	134568233	134570559	chr1	82105442	82106210	chr1	79757982	79758688	chr1	91587558	91588002	chr1	93980051	93980552	chr1	82126375	82126840
chr1	140403462	140404597	chr1	90971514	90972241	chr1	135606866	135610153	chr1	196801873	196804356	chr1	134583409	134585025	chr1	82106771	82107413	chr1	79772484	79772952	chr1	91620664	91621210	chr1	93982403	93984444	chr1	82152330	82153161
chr1	140412028	140412396	chr1	90974818	90975876	chr1	135641175	135642368	chr1	196842855	196844661	chr1	134590318	134591353	chr1	82112862	82113462	chr1	79799959	79800666	chr1	91626940	91628258	chr1	93993070	93994274	chr1	82195754	82197810
chr1	140438515	140439787	chr1	90977090	90978163	chr1	135673107	135675890	chr1	196917749	196919165	chr1	134599446	134599990	chr1	82152175	82153121	chr1	79855315	79855616	chr1	91665857	91666643	chr1	93994912	93995408	chr1	82219698	82220458
chr1	140475723	140476748	chr1	90988823	90989914	chr1	135696080	135697750	chr1	196955606	196958309	chr1	134600668	134601622	chr1	82196202	82197734	chr1	80011943	80012438	chr1	91996964	91997444	chr1	93995697	93997736	chr1	82254836	82256119
chr1	140492536	140492992	chr1	90992549	90993109	chr1	135812491	135813198	chr1	197067268	197068817	chr1	134604158	134604903	chr1	82200321	82201091	chr1	80336305	80336600	chr1	92059788	92060159	chr1	93999060	94001394	chr1	82270729	82271363
chr1	140493001	140493360	chr1	90997425	90998358	chr1	135817260	135818480	chr10	3012316	3013049	chr1	134612014	134613240	chr1	82219954	82220353	chr1	80337163	80337818	chr1	92060583	92061545	chr1	94001738	94002252	chr1	82279567	82280525
chr1	140494274	140495246	chr1	90998511	90999177	chr1	135836349	135839686	chr10	3133038	3137454	chr1	134613664	134615166	chr1	82228423	82228844	chr1	80359005	80359382	chr1	92072771	92073296	chr1	94009805	94010784	chr1	82281857	82282594
chr1	140798166	140798514	chr1	90999733	91002283	chr1	135845839	135851550	chr10	3269350	3270161	chr1	134621635	134622568	chr1	82241542	82242120	chr1	80602674	80603302	chr1	92074237	92075142	chr1	94011240	94011725	chr1	82283167	82288498
chr1	140806189	140806809	chr1	91004292	91006466	chr1	135851789	135853894	chr10	3365679	3366777	chr1	134624777	134625310	chr1	82254963	82255285	chr1	81306720	81307034	chr1	92082676	92083333	chr1	94023573	94030474	chr1	82290713	82291117
chr1	140808322	140808895	chr1	91017724	91019639	chr1	135854434	135865820	chr10	4423502	4425116	chr1	134632937	134633751	chr1	82255551	82256061	chr1	81313536	81313866	chr1	92127037	92127463	chr1	94030477	94031344	chr1	82312902	82313376
chr1	140825521	140825940	chr1	91020217	91021408	chr1	135871925	135879526	chr10	4501285	4501920	chr1	134633778	134641769	chr1	82264074	82264574	chr1	81391888	81392463	chr1	92131236	92131646	chr1	94032612	94033180	chr1	82358812	82359512
chr1	140827421	140827968	chr1	91026811	91027608	chr1	135879579	135880068	chr10	4521365	4524788	chr1	134642422	134642957	chr1	82275359	82275823	chr1	81411829	81412175	chr1	92134517	92135235	chr1	94037041	94037722	chr1	82368275	82368992
chr1	140832804	140833293	chr1	91028002	91029036	chr1	135884749	135886185	chr10	4539366	4544223	chr1	134646137	134647043	chr1	82279640	82280338	chr1	81414563	81415739	chr1	92154618	92155582	chr1	94039546	94042550	chr1	82381466	82382105
chr1	140860048	140860891	chr1	91032575	91033365	chr1	135887861	135888746	chr10	4743313	4744063	chr1	134648593	134649172	chr1	82280512	82281239	chr1	81517790	81518208	chr1	92377728	92378357	chr1	94046980	94047471	chr1	82425213	82426444
chr1	140871416	140871805	chr1	91060739	91062023	chr1	135931947	135937901	chr10	4795663	4796428	chr1	134670294	134671086	chr1	82281612	82283162	chr1	81518263	81518620	chr1	92398857	92399888	chr1	94073409	94081926	chr1	82549015	82549470
chr1	140965825	140966443	chr1	91127987	91129546	chr1	135938774	135939560	chr10	4855127	4856252	chr1	134676598	134677240	chr1	82283217	82283948	chr1	81537833	81538555	chr1	92400252	92400837	chr1	94089209	94089665	chr1	82552251	82552796
chr1	141106227	141106684	chr1	91141173	91142650	chr1	135957345	135958133	chr10	4865615	4866474	chr1	134683929	134684772	chr1	82284108	82285739	chr1	81590041	81590724	chr1	92401992	92402729	chr1	94089760	94093391	chr1	82577947	82578465
chr1	141106827	141107695	chr1	91159955	91160698	chr1	135969939	135970726	chr10	4978384	4979104	chr1	134684950	134685501	chr1	82286075	82286658	chr1	81624392	81624731	chr1	92402975	92403606	chr1	94093434	94093883	chr1	82604738	82605777
chr1	141241462	141241865	chr1	91198522	91199966	chr1	135974742	135975965	chr10	5036516	5037586	chr1	134700261	134703093	chr1	82286974	82288706	chr1	81626805	81627590	chr1	92529924	92531362	chr1	94097357	94100988	chr1	82630900	82631583
chr1	142076499	142077069	chr1	91201651	91202516	chr1	135979040	135979763	chr10	5056346	5059248	chr1	134714143	134715416	chr1	82290737	82290973	chr1	81633746	81634434	chr1	92547402	92547818	chr1	94101075	94101568	chr1	82638019	82638551
chr1	142116511	142116977	chr1	91290821	91291719	chr1	135979824	135980381	chr10	5151228	5152598	chr1	134716873	134718720	chr1	82313038	82313824	chr1	81635132	81635984	chr1	92589322	92589856	chr1	94192593	94193093	chr1	82685239	82685780
chr1	142125078	142125654	chr1	91336303	91337216	chr1	135989315	135990558	chr10	5635772	5636726	chr1	134725069	134726091	chr1	82358880	82359498	chr1	81657735	81658698	chr1	92593715	92594167	chr1	94212228	94212972	chr1	82697933	82698437
chr1	142202852	142203243	chr1	91343777	91344593	chr1	136228498	136234015	chr10	5670622	5671453	chr1	134727427	134728008	chr1	82381479	82382087	chr1	81667327	81668543	chr1	92615412	92615964	chr1	94267604	94268877	chr1	82767283	82768140
chr1	142236781	142237271	chr1	91350721	91352794	chr1	136235521	136236205	chr10	5712589	5715332	chr1	134730625	134731574	chr1	82425384	82426138	chr1	81670592	81672556	chr1	92629333	92629963	chr1	94274781	94278070	chr1	82782001	82782591
chr1	145193114	145193536	chr1	91353374	91354158	chr1	136240517	136245326	chr10	5732996	5735476	chr1	134732353	134733114	chr1	82444105	82444722	chr1	81672649	81672914	chr1	92646773	92647234	chr1	94280404	94281394	chr1	82783833	82784451
chr1	145259800	145260105	chr1	91375133	91376360	chr1	136245486	136246663	chr10	5912495	5916146	chr1	134748835	134755353	chr1	82448102	82448588	chr1	81721330	81721839	chr1	92650477	92651329	chr1	94281680	94282122	chr1	82804857	82805781
chr1	145466956	145467345	chr1	91406373	91407174	chr1	136256856	136260122	chr10	5956317	5961188	chr1	134756478	134758292	chr1	82638042	82638566	chr1	81722944	81723526	chr1	92696912	92697690	chr1	94284940	94286165	chr1	82835634	82836127
chr1	145549556	145550076	chr1	91413556	91415221	chr1	136301485	136305812	chr10	5999257	6000135	chr1	134758347	134761534	chr1	82698028	82698347	chr1	81752081	81753296	chr1	92708593	92709045	chr1	94332929	94337321	chr1	82836216	82836642
chr1	145614641	145614985	chr1	91421952	91422896	chr1	136308730	136309801	chr10	6007020	6007981	chr1	134761647	134762891	chr1	82721355	82721706	chr1	81756489	81756985	chr1	92731257	92731913	chr1	94339078	94339630	chr1	82909663	82910528
chr1	145620951	145621304	chr1	91462858	91464107	chr1	136309901	136314024	chr10	6010628	6013186	chr1	134763159	134769383	chr1	82767185	82768022	chr1	81861051	81861579	chr1	92734579	92735550	chr1	94340295	94341991	chr1	82921500	82922128
chr1	145700857	145701531	chr1	91466825	91467784	chr1	136314128	136314769	chr10	6079012	6080747	chr1	134769428	134771270	chr1	82782171	82782483	chr1	81946575	81947339	chr1	92735805	92736430	chr1	94343697	94346625	chr1	82927323	82928032
chr1	145727623	145728175	chr1	91471958	91472725	chr1	136315563	136319135	chr10	6266518	6267230	chr1	134771720	134781394	chr1	82783901	82784473	chr1	81948125	81948564	chr1	92793363	92793846	chr1	94349392	94351056	chr1	82939362	82939935
chr1	145728475	145729183	chr1	91473356	91474274	chr1	136351475	136352897	chr10	6371393	6374209	chr1	134785324	134786235	chr1	82797585	82798120	chr1	81950865	81951686	chr1	92806065	92806644	chr1	94369634	94370919	chr1	82942843	82943359
chr1	145933052	145933773	chr1	91476035	91478509	chr1	136390292	136392426	chr10	6604308	6607284	chr1	134786599	134788081	chr1	82804951	82805680	chr1	81953758	81954944	chr1	92869711	92870241	chr1	94512073	94513535	chr1	82952066	82952566
chr1	145984985	145985665	chr1	91578291	91578993	chr1	136452526	136453753	chr10	6739755	6740381	chr1	134792638	134793351	chr1	82805722	82806169	chr1	81963574	81964334	chr1	92870848	92872219	chr1	94523729	94525344	chr1	82957016	82957357
chr1	145986570	145987242	chr1	91583298	91584356	chr1	136456385	136458649	chr10	6741003	6741507	chr1	134795008	134798336	chr1	82835600	82836989	chr1	81964817	81965152	chr1	92876981	92877755	chr1	94528771	94539360	chr1	82997333	82997939
chr1	146067499	146068028	chr1	91614997	91616080	chr1	136547629	136549219	chr10	6979141	6980969	chr1	134798632	134800088	chr1	82909703	82910465	chr1	81973379	81973774	chr1	92895869	92896340	chr1	94543126	94543618	chr1	83034440	83035089
chr1	146177328	146178045	chr1	91620468	91621313	chr1	136684153	136685075	chr10	7308771	7311260	chr1	134813165	134813649	chr1	82921253	82922064	chr1	81982855	81983196	chr1	92918895	92921104	chr1	94595709	94596244	chr1	83038456	83039266
chr1	147782433	147783384	chr1	91682499	91683735	chr1	136697660	136698359	chr10	7380858	7384499	chr1	134817638	134818666	chr1	82927347	82928220	chr1	81983414	81984487	chr1	92945741	92946618	chr1	94598912	94602310	chr1	83041655	83042526
chr1	147804573	147805708	chr1	91745380	91746409	chr1	136698720	136701986	chr10	7386629	7388964	chr1	134830364	134831062	chr1	82939486	82940077	chr1	81989824	81990618	chr1	92948616	92950537	chr1	94641514	94642835	chr1	83055330	83056106
chr1	147875243	147875661	chr1	91826542	91827528	chr1	136712966	136713993	chr10	7398692	7403040	chr1	134831355	134832089	chr1	82942760	82943413	chr1	82004402	82006047	chr1	92954908	92955462	chr1	94651087	94652373	chr1	83057424	83058100
chr1	147890779	147891349	chr1	91971229	91971854	chr1	136716448	136720054	chr10	7445075	7448367	chr1	134833621	134834907	chr1	82952006	82952788	chr1	82006076	82006457	chr1	92961571	92962199	chr1	94682942	94684154	chr1	83087818	83088273
chr1	151393130	151393707	chr1	91996716	91997774	chr1	136852012	136852792	chr10	7498668	7502032	chr1	134941205	134941965	chr1	82956779	82957401	chr1	82024282	82024724	chr1	92984621	92985170	chr1	94696431	94697345	chr1	83097449	83098143
chr1	151552128	151552832	chr1	92007696	92008677	chr1	136858362	136858987	chr10	7510964	7514636	chr1	135057899	135065193	chr1	82997085	82997715	chr1	82037705	82038995	chr1	92991662	92992281	chr1	94710808	94713134	chr1	83108305	83108742
chr1	151693726	151694113	chr1	92059510	92061548	chr1	136859114	136859756	chr10	7672695	7677970	chr1	135065799	135066956	chr1	83034441	83034872	chr1	82062052	82062624	chr1	93005863	93006348	chr1	94727556	94730769	chr1	83116143	83117451
chr1	151738537	151738892	chr1	92062804	92063446	chr1	136917134	136919137	chr10	8236392	8239778	chr1	135209658	135210220	chr1	83038467	83039218	chr1	82096323	82096952	chr1	93076339	93076912	chr1	94799556	94800032	chr1	83149484	83150121
chr1	151741116	151741626	chr1	92072362	92075698	chr1	136953560	136954341	chr10	8263942	8264477	chr1	135223324	135224196	chr1	83041794	83042411	chr1	82105449	82106005	chr1	93089728	93090345	chr1	94800035	94801367	chr1	83153111	83154049
chr1	151793891	151794555	chr1	92100728	92101471	chr1	137042439	137045392	chr10	8268589	8268903	chr1	135224357	135229277	chr1	83055091	83056227	chr1	82106846	82107263	chr1	93106373	93106774	chr1	94806733	94807335	chr1	83194015	83194551
chr1	151821807	151822250	chr1	92121983	92122881	chr1	137164950	137165498	chr10	8269130	8270860	chr1	135229408	135230196	chr1	83057355	83058204	chr1	82109949	82110264	chr1	93112424	93114047	chr1	94807734	94808330	chr1	83223514	83223934
chr1	151822836	151823246	chr1	92127739	92129581	chr1	137179261	137181224	chr10	8480501	8483031	chr1	135230596	135231616	chr1	83097634	83098080	chr1	82112734	82113952	chr1	93144715	93145262	chr1	94830093	94831932	chr1	83742636	83743009
chr1	151850774	151851503	chr1	92130977	92131695	chr1	137208983	137211004	chr10	8533451	8534471	chr1	135231824	135232784	chr1	83116310	83117052	chr1	82114309	82114797	chr1	93164809	93165248	chr1	95186015	95186794	chr1	83783343	83784023
chr1	151890313	151890735	chr1	92134426	92135390	chr1	137307513	137308542	chr10	8581261	8582165	chr1	135233581	135234409	chr1	83127657	83127981	chr1	82152298	82152965	chr1	93247817	93248350	chr1	95238795	95240919	chr1	83787750	83788679
chr1	151894083	151894408	chr1	92164589	92167186	chr1	137311617	137312403	chr10	8603384	8607016	chr1	135234674	135235758	chr1	83149611	83150041	chr1	82155801	82156231	chr1	93248553	93249475	chr1	95245406	95245904	chr1	83793348	83793963
chr1	151946815	151947265	chr1	92167315	92168530	chr1	137325620	137327788	chr10	8664507	8665259	chr1	135236055	135237207	chr1	83152966	83153301	chr1	82159497	82159871	chr1	93262787	93263453	chr1	95245914	95246426	chr1	83881758	83882100
chr1	151998502	151999045	chr1	92169042	92170690	chr1	137358154	137358771	chr10	8836921	8837845	chr1	135246813	135247666	chr1	83153310	83153871	chr1	82196194	82197721	chr1	93294783	93296008	chr1	95246494	95247001	chr1	83892989	83893781
chr1	152065964	152066596	chr1	92174034	92177298	chr1	137362777	137364525	chr10	8885349	8886654	chr1	135248217	135249060	chr1	83193969	83194456	chr1	82200408	82201069	chr1	93297010	93298416	chr1	95339993	95342960	chr1	83895927	83896432
chr1	152191200	152191521	chr1	92207430	92208224	chr1	137368469	137369095	chr10	9269434	9270722	chr1	135250805	135252577	chr1	83896770	83897288	chr1	82235114	82235372	chr1	93301248	93302197	chr1	95373483	95377042	chr1	83896548	83897478
chr1	152242978	152243544	chr1	92231219	92232201	chr1	137374585	137379066	chr10	9392355	9396163	chr1	135252635	135253255	chr1	84000453	84001019	chr1	82241572	82241903	chr1	93308806	93309654	chr1	95406956	95407416	chr1	83911830	83912472
chr1	152327703	152328273	chr1	92276593	92277386	chr1	137431197	137433298	chr10	9396741	9397546	chr1	135253262	135257022	chr1	84142122	84142744	chr1	82255494	82255930	chr1	93309691	93311671	chr1	95407423	95410529	chr1	84000157	84001259
chr1	152334028	152334470	chr1	92325061	92325855	chr1	137433330	137433905	chr10	9418745	9419325	chr1	135257402	135258223	chr1	84153896	84154199	chr1	82264517	82264857	chr1	93314311	93315056	chr1	95417978	95418715	chr1	84093697	84094720
chr1	152417946	152418498	chr1	92367330	92368234	chr1	137434025	137434629	chr10	9618398	9622341	chr1	135260168	135261596	chr1	84154209	84155399	chr1	82279404	82280503	chr1	93352937	93353478	chr1	95418793	95419323	chr1	84124929	84125451
chr1	152543091	152543549	chr1	92415297	92416017	chr1	137472389	137478120	chr10	10276443	10278405	chr1	135342768	135343534	chr1	84165314	84166018	chr1	82280672	82281098	chr1	93354694	93355321	chr1	95425106	95427342	chr1	84128206	84128816
chr1	152608054	152609361	chr1	92529928	92531397	chr1	137488414	137491351	chr10	10868230	10871029	chr1	135344134	135345640	chr1	84196494	84196999	chr1	82281133	82281503	chr1	93355532	93356048	chr1	95431329	95435627	chr1	84141939	84142769
chr1	152621455	152622053	chr1	92537417	92538462	chr1	137494262	137497417	chr10	10999650	11004125	chr1	136010251	136012470	chr1	84215153	84215550	chr1	82281985	82282515	chr1	93390981	93391645	chr1	95446851	95448956	chr1	84154109	84155283
chr1	152622879	152623346	chr1	92547443	92547918	chr1	137497625	137498076	chr10	11062360	11065124	chr1	136019014	136020110	chr1	84225101	84226375	chr1	82283332	82288504	chr1	93410293	93410594	chr1	95482278	95484923	chr1	84164744	84165193
chr1	152641307	152641973	chr1	92558865	92559742	chr1	137498320	137501548	chr10	11328844	11329277	chr1	136020300	136020854	chr1	84237503	84238194	chr1	82313375	82313804	chr1	93413838	93414524	chr1	95514416	95516425	chr1	84165201	84166039
chr1	152767922	152768613	chr1	92572506	92573368	chr1	137521824	137524080	chr10	12266557	12269174	chr1	136021735	136022421	chr1	84246637	84247727	chr1	82358857	82359445	chr1	93457775	93458265	chr1	95530265	95533206	chr1	84167646	84168075
chr1	152787164	152788019	chr1	92589255	92589975	chr1	137532372	137534498	chr10	12586041	12590231	chr1	136026835	136027505	chr1	84280620	84281631	chr1	82368413	82368848	chr1	93463801	93464223	chr1	95574876	95577851	chr1	84185974	84187295
chr1	152878184	152879225	chr1	92602823	92603442	chr1	137534780	137535338	chr10	12607943	12608744	chr1	136027543	136035940	chr1	84356461	84357182	chr1	82425260	82426103	chr1	93497055	93497641	chr1	95581424	95584876	chr1	84188484	84189565
chr1	152894860	152895425	chr1	92615249	92616275	chr1	137545787	137547166	chr10	12641199	12643933	chr1	136036096	136043724	chr1	84358564	84359130	chr1	82447900	82448505	chr1	93556144	93556619	chr1	95649968	95651213	chr1	84196359	84197091
chr1	153418327	153418769	chr1	92625340	92626075	chr1	137554721	137555218	chr10	12682586	12684984	chr1	136044351	136045416	chr1	84394019	84394505	chr1	82631108	82631385	chr1	93561006	93561684	chr1	95651247	95652344	chr1	84199962	84200580
chr1	153525069	153525562	chr1	92630096	92631245	chr1	137555359	137557392	chr10	12713127	12714284	chr1	136052675	136054633	chr1	84434217	84434705	chr1	82721214	82721700	chr1	93579072	93579730	chr1	95689935	95693876	chr1	84215136	84215641
chr1	153531346	153531894	chr1	92634436	92635310	chr1	137559398	137562141	chr10	12727351	12730591	chr1	136054769	136058596	chr1	84503669	84504433	chr1	82767351	82767904	chr1	93588014	93588914	chr1	95697379	95702110	chr1	84237180	84238310
chr1	153534016	153534423	chr1	92640354	92641286	chr1	137564606	137576459	chr10	12809840	12812261	chr1	136059661	136060347	chr1	84612716	84613087	chr1	82782039	82782512	chr1	93589207	93589900	chr1	95720750	95722887	chr1	84247137	84247723
chr1	153595722	153596041	chr1	92646619	92647372	chr1	137581292	137586597	chr10	12911142	12913783	chr1	136060883	136062099	chr1	84664141	84665448	chr1	82783923	82784348	chr1	93593498	93594108	chr1	95798446	95799956	chr1	84257963	84258953
chr1	153610586	153611205	chr1	92650406	92651429	chr1	137586921	137587491	chr10	13042770	13044797	chr1	136063404	136066227	chr1	84692062	84693046	chr1	82797621	82798113	chr1	93604901	93605719	chr1	95867600	95869739	chr1	84259433	84259830
chr1	153611403	153611733	chr1	92696755	92697754	chr1	137587603	137589109	chr10	13193177	13194821	chr1	136066529	136068099	chr1	84707970	84708511	chr1	82805021	82805572	chr1	93627555	93629899	chr1	95931209	95932067	chr1	84279462	84281698
chr1	153613110	153613865	chr1	92730951	92732105	chr1	137594426	137602527	chr10	13220112	13222499	chr1	136068560	136070020	chr1	84835073	84836455	chr1	82808247	82808736	chr1	93651720	93652268	chr1	95932160	95932801	chr1	84283288	84283855
chr1	153737255	153737939	chr1	92734269	92735860	chr1	137606848	137613750	chr10	13271183	13274711	chr1	136071415	136072177	chr1	84836514	84837231	chr1	82835595	82836141	chr1	93697509	93699483	chr1	96721532	96723910	chr1	84312419	84312974
chr1	153738174	153738860	chr1	92735989	92736526	chr1	137615717	137616173	chr10	13284394	13284968	chr1	136073282	136074349	chr1	84877862	84878716	chr1	82836272	82836612	chr1	93713092	93713732	chr1	96767769	96769374	chr1	84356114	84357715
chr1	153842934	153843604	chr1	92793040	92794173	chr1	137623273	137632419	chr10	13551712	13552902	chr1	136075046	136075821	chr1	84890269	84891563	chr1	82909717	82910444	chr1	93719738	93720605	chr1	97210087	97211166	chr1	84358354	84359302
chr1	153846009	153846534	chr1	92796344	92797862	chr1	137638890	137642142	chr10	13587427	13589946	chr1	136076021	136077576	chr1	84911409	84912165	chr1	82921557	82922001	chr1	93721848	93722308	chr1	99556144	99557966	chr1	84403468	84403966
chr1	153857230	153857713	chr1	92800793	92801315	chr1	137642185	137644828	chr10	13683337	13689139	chr1	136077830	136080893	chr1	84931088	84931962	chr1	82927437	82928104	chr1	93757265	93758892	chr1	99557996	99558682	chr1	84434073	84434715
chr1	153862698	153863152	chr1	92805858	92806856	chr1	137644981	137649418	chr10	13702195	13703637	chr1	136081136	136086381	chr1	84932190	84932763	chr1	82939434	82939983	chr1	93779395	93780331	chr1	99558701	99559161	chr1	84470140	84470534
chr1	153871216	153871848	chr1	92869532	92870306	chr1	137650405	137653429	chr10	13737223	13739198	chr1	136086465	136087413	chr1	87654202	87654872	chr1	82942736	82943565	chr1	93809280	93810011	chr1	99665309	99667888	chr1	84488728	84489618
chr1	153917050	153917801	chr1	92871169	92872152	chr1	137660781	137669054	chr10	13804959	13806760	chr1	136093076	136093579	chr1	87658945	87659354	chr1	82952102	82952611	chr1	93816698	93817084	chr1	99806747	99808309	chr1	84503642	84504242
chr1	153934035	153934351	chr1	92895604	92897674	chr1	137684618	137685489	chr10	14242863	14243153	chr1	136095220	136097292	chr1	87659905	87660401	chr1	82956964	82957342	chr1	93852720	93853396	chr1	99872871	99875301	chr1	84546424	84546955
chr1	153937336	153938330	chr1	92899595	92900309	chr1	137709186	137709979	chr10	14263959	14266464	chr1	136097434	136098206	chr1	87690110	87690450	chr1	83038428	83039212	chr1	93901395	93901882	chr1	99878887	99880230	chr1	84612681	84612966
chr1	153952425	153954034	chr1	92902766	92903762	chr1	137740098	137743164	chr10	14423004	14425928	chr1	136101930	136102684	chr1	87738904	87739288	chr1	83041923	83042332	chr1	93971864	93972298	chr1	99880338	99881043	chr1	84664380	84665125
chr1	154014939	154015254	chr1	92911692	92912854	chr1	137743504	137745033	chr10	14479249	14480525	chr1	136103984	136104591	chr1	87777751	87779195	chr1	83055374	83056050	chr1	93976575	93977377	chr1	99898430	99899992	chr1	84692461	84693253
chr1	154101247	154101857	chr1	92918751	92919835	chr1	137752773	137754734	chr10	15019610	15020342	chr1	136105276	136106226	chr1	87791312	87791874	chr1	83057365	83058101	chr1	93982749	93984053	chr1	99975552	99977091	chr1	84835207	84835671
chr1	154216227	154216565	chr1	92920407	92921158	chr1	137757942	137760103	chr10	17040899	17041436	chr1	136106705	136109291	chr1	87831977	87832462	chr1	83116467	83117333	chr1	93996128	93996509	chr1	99979461	99980052	chr1	84835718	84837122
chr1	154246715	154247223	chr1	92945627	92946648	chr1	137792082	137793161	chr10	17042202	17043050	chr1	136109472	136112118	chr1	87833945	87834186	chr1	83153204	83153866	chr1	94009765	94010273	chr1	99990548	99992973	chr1	84911580	84912081
chr1	154387450	154387984	chr1	92948839	92950055	chr1	137796316	137797718	chr10	17441150	17445852	chr1	136113515	136115875	chr1	87902058	87902383	chr1	83194027	83194463	chr1	94025486	94026046	chr1	100085468	100089777	chr1	84932183	84932886
chr1	154403185	154403856	chr1	92954494	92955547	chr1	137797747	137798278	chr10	17515354	17516782	chr1	136120320	136123899	chr1	87902491	87903579	chr1	83220916	83221370	chr1	94026304	94027839	chr1	100164668	100165382	chr1	84952300	84952927
chr1	154404805	154405195	chr1	92960411	92961218	chr1	137914456	137915300	chr10	17665453	17668732	chr1	136124017	136124893	chr1	87904241	87904894	chr1	83893240	83893592	chr1	94030188	94031153	chr1	100165435	100166248	chr1	85107713	85108683
chr1	154405702	154406432	chr1	92961348	92962193	chr1	138022555	138040715	chr10	17708987	17709555	chr1	136126361	136127548	chr1	87918236	87918920	chr1	83896720	83897220	chr1	94036627	94037350	chr1	100485744	100487950	chr1	85193840	85194498
chr1	154420076	154420440	chr1	92991578	92992398	chr1	138040800	138044949	chr10	17740659	17743801	chr1	136128821	136135179	chr1	87955862	87956481	chr1	83956237	83956581	chr1	94039771	94040485	chr1	101999915	102002097	chr1	85201211	85201801
chr1	154437392	154437992	chr1	93000497	93001606	chr1	138070463	138071199	chr10	17774765	17777617	chr1	136135404	136139489	chr1	87960863	87961432	chr1	84000461	84000991	chr1	94042219	94042858	chr1	102045955	102046832	chr1	85268316	85268963
chr1	154468586	154469161	chr1	93005489	93006562	chr1	138072357	138076047	chr10	17916853	17917566	chr1	136148824	136149503	chr1	88043955	88044665	chr1	84142108	84142749	chr1	94074656	94075291	chr1	104928259	104928747	chr1	85283525	85284073
chr1	154472121	154472378	chr1	93076107	93077092	chr1	138076088	138076618	chr10	17953267	17955896	chr1	136150358	136153510	chr1	88048007	88048428	chr1	84154118	84155249	chr1	94075578	94077895	chr1	105436334	105436821	chr1	85308015	85308653
chr1	154488962	154489462	chr1	93112446	93114163	chr1	138123424	138125147	chr10	18037711	18039876	chr1	136155787	136156774	chr1	88050907	88051708	chr1	84165389	84165978	chr1	94079500	94080431	chr1	107557278	107558614	chr1	85323291	85324499
chr1	154797252	154797735	chr1	93154248	93155098	chr1	138130521	138131289	chr10	18049135	18049982	chr1	136162598	136163697	chr1	88075268	88075950	chr1	84196441	84196978	chr1	94089495	94090366	chr1	107558987	107561537	chr1	85325435	85326856
chr1	154822812	154823238	chr1	93164717	93165475	chr1	138149726	138150743	chr10	18126600	18128560	chr1	136163802	136164830	chr1	88084725	88085410	chr1	84215337	84215650	chr1	94092286	94093022	chr1	107620301	107621108	chr1	87421108	87421682
chr1	154872897	154873409	chr1	93241358	93242644	chr1	138173911	138175505	chr10	18150361	18153007	chr1	136165479	136167369	chr1	88158932	88159279	chr1	84225811	84226280	chr1	94098783	94100069	chr1	107677344	107679082	chr1	87478044	87478640
chr1	154977031	154978008	chr1	93247610	93249816	chr1	138182935	138183584	chr10	18165668	18166285	chr1	136169696	136175627	chr1	88160244	88160833	chr1	84237530	84238046	chr1	94167008	94167709	chr1	107683094	107683601	chr1	87494841	87495729
chr1	155020304	155020855	chr1	93262718	93263518	chr1	138183817	138184286	chr10	18264530	18266283	chr1	136175931	136176501	chr1	88255186	88255981	chr1	84246593	84247328	chr1	94180579	94181269	chr1	107686668	107687729	chr1	87496997	87498009
chr1	155027649	155028119	chr1	93266528	93267205	chr1	138190293	138190765	chr10	18462873	18464196	chr1	136178248	136178774	chr1	88273321	88273773	chr1	84247338	84247752	chr1	94192459	94192903	chr1	107695519	107700671	chr1	87525193	87525991
chr1	155167179	155167699	chr1	93294650	93296060	chr1	138221972	138223405	chr10	18564092	18567592	chr1	136181787	136182921	chr1	88275380	88276385	chr1	84280724	84281296	chr1	94193245	94193760	chr1	107723967	107724827	chr1	87543933	87544436
chr1	155179332	155179822	chr1	93296732	93299745	chr1	138224031	138224676	chr10	18732513	18736401	chr1	136192337	136197925	chr1	88312926	88313262	chr1	84312493	84313012	chr1	94212621	94213482	chr1	107728017	107730068	chr1	87546338	87546912
chr1	155411973	155412266	chr1	93301358	93302101	chr1	138224945	138225484	chr10	18762776	18764135	chr1	136203535	136204284	chr1	88330594	88331565	chr1	84356427	84357135	chr1	94262455	94262792	chr1	107760715	107762173	chr1	87548483	87548943
chr1	155419389	155420408	chr1	93308627	93312009	chr1	138239586	138243811	chr10	18905300	18906251	chr1	136224467	136225148	chr1	88336815	88339874	chr1	84358534	84359259	chr1	94268054	94268648	chr1	107762466	107763420	chr1	87632246	87633473
chr1	155482326	155483060	chr1	93410044	93411038	chr1	138297324	138299784	chr10	19263266	19264780	chr1	136226191	136227195	chr1	88339985	88340335	chr1	84394046	84394501	chr1	94275508	94276694	chr1	107793436	107796786	chr1	87658800	87659586
chr1	155520954	155521469	chr1	93428621	93429799	chr1	138310854	138313076	chr10	19264842	19265603	chr1	136261893	136263801	chr1	88340367	88340807	chr1	84403350	84403866	chr1	94285628	94286675	chr1	107801777	107805584	chr1	87659808	87660382
chr1	155756442	155756906	chr1	93457602	93458305	chr1	138324162	138330010	chr10	19310698	19313388	chr1	136263972	136264531	chr1	88350030	88350391	chr1	84434016	84434556	chr1	94289297	94289909	chr1	107807545	107808546	chr1	87696251	87696691
chr1	156105300	156106194	chr1	93460709	93461896	chr1	138358819	138360186	chr10	19432046	19433017	chr1	136270667	136271393	chr1	88366209	88366580	chr1	84461263	84461647	chr1	94334045	94335609	chr1	107808964	107809346	chr1	87738718	87739493
chr1	156842825	156843546	chr1	93462149	93462963	chr1	138362603	138363527	chr10	19517088	19517706	chr1	136283643	136284252	chr1	88366920	88367461	chr1	84503552	84504222	chr1	94340835	94341464	chr1	107821463	107823169	chr1	87749888	87750247
chr1	156930199	156930992	chr1	93463734	93464304	chr1	138366640	138367186	chr10	19518414	19519350	chr1	136535255	136537054	chr1	88367880	88369676	chr1	84612586	84613078	chr1	94344746	94345526	chr1	107843103	107843752	chr1	87750312	87750729
chr1	156939023	156939456	chr1	93466844	93467670	chr1	138521141	138522866	chr10	19519534	19519988	chr1	136537630	136546541	chr1	88383696	88384453	chr1	84664149	84665256	chr1	94524561	94525087	chr1	107843931	107844917	chr1	87778043	87779221
chr1	157060088	157060428	chr1	93474241	93475134	chr1	138579770	138583324	chr10	19570285	19571736	chr1	136550955	136552097	chr1	88400348	88401193	chr1	84691779	84692112	chr1	94530018	94532566	chr1	107861040	107862675	chr1	87791084	87792078
chr1	157119809	157120570	chr1	93477249	93478351	chr1	138592003	138593833	chr10	19626587	19628046	chr1	136552180	136556953	chr1	88405979	88406358	chr1	84692498	84693125	chr1	94534179	94535511	chr1	107867168	107867727	chr1	87902866	87903470
chr1	157349979	157350480	chr1	93514775	93516203	chr1	138974792	138977490	chr10	19652660	19656733	chr1	136557158	136558453	chr1	88412558	88412905	chr1	84707954	84708529	chr1	94536141	94537209	chr1	107867750	107869765	chr1	87949480	87950603
chr1	157405016	157405386	chr1	93567228	93568321	chr1	139228186	139229749	chr10	19867918	19870436	chr1	136565645	136566959	chr1	88418778	88419553	chr1	84835221	84835604	chr1	94595526	94596305	chr1	107870252	107870969	chr1	87951325	87952135
chr1	157587872	157588599	chr1	93593290	93594333	chr1	139403072	139405096	chr10	20030515	20034408	chr1	136567159	136572392	chr1	88420834	88423784	chr1	84835622	84836783	chr1	94599827	94601326	chr1	107879015	107881198	chr1	87955729	87956545
chr1	157589056	157589556	chr1	93604636	93606104	chr1	139456907	139457871	chr10	20066834	20069080	chr1	136573181	136573742	chr1	88423824	88424267	chr1	84877741	84878896	chr1	94604915	94605677	chr1	107882631	107892851	chr1	87960677	87961532
chr1	157607239	157608019	chr1	93615498	93616937	chr1	139467852	139469869	chr10	20191233	20192793	chr1	136574848	136575405	chr1	88424352	88425666	chr1	84890338	84891432	chr1	94608816	94609431	chr1	107893586	107894214	chr1	88001542	88002032
chr1	157608035	157608836	chr1	93627419	93630053	chr1	139484114	139485960	chr10	20441808	20445607	chr1	136575749	136580046	chr1	88454441	88454928	chr1	84911554	84912004	chr1	94622906	94623513	chr1	107898937	107899456	chr1	88044204	88044531
chr1	157691112	157691714	chr1	93644129	93644874	chr1	139543939	139548209	chr10	20538255	20539105	chr1	136582145	136582727	chr1	88479129	88479658	chr1	84930839	84931146	chr1	94641190	94642763	chr1	107922074	107922732	chr1	88047663	88048421
chr1	157713638	157714285	chr1	93666365	93667802	chr1	139552799	139554581	chr10	20671465	20674722	chr1	136582756	136583616	chr1	88483365	88483976	chr1	84931195	84931986	chr1	94651401	94652375	chr1	107926187	107927565	chr1	88050620	88051606
chr1	157744210	157744521	chr1	93697822	93698985	chr1	139588256	139588910	chr10	20864367	20865391	chr1	136583930	136585542	chr1	88519782	88520435	chr1	84932004	84932728	chr1	94665492	94666478	chr1	107927685	107928645	chr1	88075242	88075990
chr1	157788262	157788583	chr1	93702160	93703021	chr1	139637986	139640825	chr10	20878234	20881661	chr1	136588631	136589769	chr1	88539679	88540151	chr1	87478231	87478513	chr1	94668630	94669226	chr1	107930535	107933551	chr1	88255409	88256890
chr1	157790700	157791123	chr1	93713072	93713683	chr1	139646415	139650074	chr10	20908161	20909371	chr1	136589812	136590787	chr1	88552397	88552744	chr1	87654153	87654772	chr1	94679134	94679605	chr1	107934637	107936750	chr1	88275021	88276567
chr1	157882829	157883281	chr1	93735711	93736687	chr1	139650287	139650968	chr10	20932173	20933060	chr1	136591155	136592392	chr1	88600128	88600809	chr1	87659017	87659493	chr1	94683384	94684534	chr1	107937881	107941032	chr1	88312331	88313307
chr1	157911026	157911760	chr1	93754453	93755688	chr1	139655853	139659781	chr10	21015087	21017909	chr1	136594832	136595794	chr1	88634629	88635487	chr1	87659864	87660388	chr1	94695941	94696857	chr1	107957404	107957875	chr1	88330356	88332558
chr1	158400524	158401066	chr1	93757204	93758567	chr1	139660593	139667524	chr10	21366781	21367912	chr1	136595819	136597368	chr1	88851261	88851953	chr1	87662652	87663006	chr1	94711555	94712204	chr1	107961098	107961882	chr1	88334514	88335043
chr1	158401624	158402402	chr1	93768734	93769639	chr1	139726422	139727211	chr10	21368255	21368895	chr1	136597887	136598759	chr1	88852097	88853013	chr1	87689857	87690190	chr1	94712300	94712945	chr1	108067460	108068728	chr1	88336024	88336580
chr1	158404058	158404381	chr1	93776404	93777037	chr1	139793928	139802575	chr10	21601371	21602940	chr1	136599749	136600568	chr1	88864720	88865441	chr1	87738950	87739305	chr1	94727695	94729746	chr1	108296889	108298343	chr1	88336704	88340914
chr1	158486484	158487181	chr1	93852746	93853319	chr1	139824398	139824964	chr10	21712489	21720108	chr1	136602392	136613621	chr1	88898035	88898586	chr1	87777787	87778652	chr1	94800222	94800674	chr1	108357012	108357459	chr1	88349905	88350503
chr1	158488781	158489213	chr1	93971771	93972694	chr1	139826464	139827123	chr10	21778000	21779074	chr1	136615028	136615603	chr1	88925303	88925874	chr1	87791493	87792001	chr1	94806622	94808775	chr1	108413512	108414360	chr1	88366097	88366459
chr1	158545469	158546216	chr1	93976595	93977391	chr1	139827218	139829851	chr10	21860152	21861058	chr1	136615675	136619705	chr1	88932117	88933562	chr1	87794718	87795058	chr1	95080487	95081207	chr1	108461213	108463908	chr1	88366707	88369647
chr1	158569598	158570046	chr1	93980357	93981117	chr1	139831713	139833128	chr10	21868127	21870194	chr1	136623001	136624294	chr1	89083018	89083983	chr1	87795253	87795665	chr1	95186355	95186985	chr1	108464431	108468776	chr1	88375424	88376015
chr1	158597167	158598166	chr1	94026309	94028189	chr1	139836451	139839779	chr10	21870218	21871718	chr1	136624896	136627422	chr1	89110246	89111173	chr1	87832018	87832461	chr1	95196329	95196856	chr1	108469576	108470053	chr1	88383681	88384751
chr1	158604485	158604972	chr1	94030105	94030943	chr1	139868857	139871187	chr10	21877731	21879758	chr1	136627488	136628250	chr1	89142833	89143179	chr1	87902599	87903592	chr1	95246317	95246810	chr1	108515141	108518813	chr1	88393899	88394300
chr1	158675310	158675865	chr1	94039766	94040424	chr1	139898521	139899151	chr10	21883079	21883756	chr1	136628701	136629957	chr1	89149178	89149670	chr1	87904374	87904888	chr1	95375408	95375932	chr1	108523635	108528174	chr1	88396471	88396970
chr1	158845920	158846718	chr1	94042038	94042918	chr1	139901265	139905365	chr10	21892696	21893777	chr1	136630426	136634492	chr1	89151029	89152195	chr1	87918321	87918963	chr1	95408119	95409034	chr1	108596639	108600293	chr1	88397521	88398603
chr1	158852701	158853209	chr1	94075588	94078022	chr1	139905665	139906397	chr10	21923206	21923719	chr1	136634523	136637667	chr1	89155547	89156005	chr1	87944811	87945194	chr1	95433487	95435058	chr1	108605194	108605764	chr1	88400245	88401300
chr1	158868906	158870117	chr1	94079213	94080384	chr1	139919072	139920079	chr10	21932063	21932925	chr1	136813159	136813742	chr1	89160705	89161118	chr1	87949766	87950216	chr1	95447898	95448380	chr1	108607755	108614689	chr1	88405723	88406474
chr1	158894665	158895157	chr1	94092143	94092931	chr1	139932413	139937349	chr10	21943540	21944671	chr1	136852337	136852811	chr1	89176682	89177374	chr1	87955915	87956456	chr1	95483606	95484270	chr1	108633754	108634396	chr1	88418590	88419814
chr1	158906378	158906857	chr1	94098676	94100148	chr1	139937396	139937972	chr10	21993056	21994657	chr1	136883076	136883968	chr1	89183619	89184386	chr1	87960890	87961418	chr1	95530870	95531417	chr1	108646584	108647050	chr1	88421218	88423568
chr1	158919164	158919872	chr1	94111735	94112420	chr1	140022515	140036710	chr10	22026031	22028115	chr1	136884011	136884560	chr1	89212277	89212948	chr1	88044163	88044597	chr1	95531457	95532410	chr1	108647940	108648479	chr1	88423794	88425001
chr1	158928094	158928663	chr1	94180416	94181488	chr1	140037120	140049319	chr10	22081113	22082175	chr1	136911432	136912086	chr1	89382953	89383425	chr1	88047653	88048309	chr1	95574692	95576113	chr1	108652704	108653403	chr1	88425171	88425546
chr1	158931187	158931729	chr1	94212537	94213328	chr1	140049565	140050709	chr10	22113185	22114227	chr1	136922280	136923883	chr1	89405607	89406252	chr1	88049251	88049541	chr1	95576211	95577443	chr1	108653630	108667699	chr1	88426171	88426664
chr1	158947616	158948036	chr1	94225877	94227317	chr1	140050851	140052555	chr10	22122528	22123333	chr1	136929943	136934931	chr1	89406259	89406772	chr1	88051010	88051743	chr1	95581823	95583986	chr1	108668390	108669160	chr1	88427956	88428416
chr1	158978730	158979100	chr1	94238480	94239081	chr1	140053801	140063328	chr10	22133925	22134748	chr1	136934955	136935519	chr1	89423676	89424342	chr1	88075504	88075832	chr1	95584771	95585218	chr1	108670641	108671189	chr1	88429037	88429575
chr1	159004437	159005499	chr1	94244679	94245762	chr1	140075657	140077638	chr10	22364374	22365828	chr1	136937730	136938824	chr1	89447272	89448098	chr1	88078449	88078799	chr1	95588283	95589164	chr1	108671490	108676526	chr1	88454350	88455007
chr1	159009444	159010116	chr1	94267976	94268860	chr1	140083752	140091170	chr10	22407293	22407794	chr1	136946581	136950238	chr1	89457610	89458172	chr1	88084976	88085347	chr1	95594959	95595414	chr1	108690219	108693989	chr1	88478969	88479756
chr1	159044579	159045151	chr1	94275463	94276548	chr1	140099950	140101335	chr10	22408253	22409663	chr1	136963764	136964789	chr1	89490690	89491234	chr1	88160044	88160991	chr1	95598975	95599406	chr1	108771850	108772655	chr1	88483329	88484008
chr1	159248716	159249571	chr1	94334109	94335368	chr1	140116268	140116810	chr10	22448812	22452490	chr1	136964965	136966766	chr1	89493356	89494131	chr1	88255101	88255402	chr1	95650917	95652174	chr1	109471358	109472653	chr1	88514968	88515511
chr1	159341001	159341339	chr1	94529950	94532307	chr1	140116868	140120784	chr10	22454838	22455452	chr1	136978037	136978677	chr1	89503681	89505600	chr1	88255506	88256871	chr1	95690990	95691691	chr1	109477150	109481928	chr1	88519831	88520383
chr1	159341946	159342988	chr1	94547517	94549006	chr1	140130098	140131092	chr10	22796376	22797617	chr1	136978684	136979317	chr1	89517868	89518459	chr1	88273053	88273742	chr1	95698177	95699064	chr1	109483758	109484655	chr1	88539554	88540537
chr1	159347290	159347882	chr1	94569340	94570092	chr1	140131117	140131875	chr10	23004367	23005494	chr1	136980863	136984313	chr1	89532762	89534606	chr1	88275023	88275346	chr1	95699801	95700862	chr1	109484758	109490904	chr1	88546862	88547334
chr1	159348061	159348820	chr1	94583424	94584217	chr1	140143381	140145978	chr10	23067840	23070935	chr1	136994545	136995608	chr1	89539814	89540439	chr1	88275379	88276306	chr1	95931534	95932377	chr1	109490953	109492455	chr1	88591201	88592753
chr1	159378230	159378762	chr1	94595382	94596382	chr1	140218024	140220974	chr10	23406657	23407412	chr1	136999943	137001356	chr1	89544296	89544794	chr1	88330841	88331326	chr1	96767942	96768655	chr1	109936785	109937372	chr1	88599957	88600488
chr1	159392445	159392842	chr1	94599576	94601443	chr1	140221674	140229718	chr10	23473630	23474316	chr1	137013366	137014087	chr1	89564893	89565276	chr1	88336783	88339787	chr1	96900493	96900929	chr1	110305416	110305796	chr1	88634578	88635086
chr1	159392948	159393517	chr1	94622289	94623631	chr1	140230686	140232128	chr10	23504099	23509026	chr1	137014089	137014895	chr1	89618075	89618333	chr1	88368056	88369476	chr1	97164519	97165031	chr1	110310637	110312533	chr1	88809446	88810102
chr1	159403587	159403959	chr1	94641009	94642162	chr1	140239193	140241495	chr10	23515735	23517875	chr1	137015073	137015854	chr1	89618433	89618778	chr1	88383572	88384434	chr1	97210064	97210668	chr1	113760493	113762007	chr1	88810346	88811148
chr1	159436474	159437813	chr1	94651399	94652467	chr1	140241943	140247010	chr10	23614000	23615697	chr1	137026166	137026975	chr1	89630672	89631042	chr1	88398121	88398479	chr1	97221098	97221535	chr1	114352513	114353790	chr1	88864617	88865558
chr1	160143802	160144280	chr1	94665573	94666493	chr1	140247372	140250309	chr10	23851096	23852137	chr1	137030756	137031715	chr1	89637036	89637404	chr1	88400334	88401250	chr1	99555941	99556346	chr1	114553572	114558173	chr1	88887035	88887449
chr1	160145752	160146384	chr1	94679044	94679793	chr1	140251532	140253280	chr10	23868549	23871115	chr1	137038523	137039047	chr1	89652216	89653171	chr1	88405924	88406360	chr1	99556702	99559262	chr1	114559043	114559554	chr1	88897929	88898622
chr1	160463428	160463936	chr1	94683147	94684898	chr1	140253344	140254074	chr10	23942861	23943835	chr1	137039182	137041394	chr1	89709743	89710456	chr1	88418662	88419634	chr1	99814941	99815574	chr1	114681938	114682654	chr1	88925222	88925945
chr1	160474266	160474623	chr1	94696066	94696766	chr1	140266774	140267493	chr10	24050638	24051250	chr1	137137873	137138825	chr1	89735583	89736389	chr1	88420914	88421379	chr1	99873014	99874272	chr1	115184350	115184825	chr1	88932074	88933565
chr1	160536078	160537009	chr1	94710698	94713169	chr1	140282718	140283872	chr10	24167077	24167883	chr1	137153441	137154085	chr1	89736786	89737530	chr1	88421524	88423725	chr1	99874685	99875308	chr1	115297240	115297838	chr1	88933935	88934292
chr1	160537248	160537632	chr1	94727609	94729863	chr1	140285557	140286295	chr10	24314426	24318834	chr1	137214361	137215012	chr1	89749781	89750624	chr1	88423783	88425583	chr1	99879603	99880416	chr1	116569508	116571265	chr1	88937415	88938179
chr1	160662988	160663862	chr1	94799959	94800847	chr1	140401164	140401800	chr10	24344585	24345285	chr1	137216539	137217260	chr1	89753160	89753900	chr1	88427781	88428127	chr1	99898518	99899824	chr1	120206901	120208214	chr1	88968322	88968812
chr1	160694187	160694845	chr1	94803473	94804369	chr1	140401971	140406530	chr10	24407828	24408316	chr1	137217410	137218035	chr1	89777545	89777846	chr1	88454392	88454872	chr1	99918167	99918976	chr1	120218202	120219115	chr1	88968868	88969283
chr1	160697350	160697704	chr1	94806453	94809405	chr1	140407577	140408244	chr10	24430584	24432773	chr1	137698758	137699260	chr1	89806516	89807486	chr1	88478946	88479237	chr1	99925509	99926192	chr1	120264658	120266859	chr1	88994913	88995420
chr1	160700294	160700845	chr1	94967895	94968672	chr1	140413220	140414351	chr10	24473262	24474915	chr1	137700192	137702261	chr1	89829274	89830131	chr1	88479315	88479722	chr1	99934597	99935157	chr1	120284571	120287255	chr1	89008216	89008825
chr1	160719404	160719733	chr1	95072756	95074004	chr1	140416494	140417015	chr10	24498236	24498916	chr1	137702538	137703597	chr1	89857944	89858500	chr1	88483431	88483912	chr1	99944177	99944781	chr1	120295359	120296980	chr1	89039035	89039579
chr1	160746362	160747091	chr1	95074710	95075826	chr1	140435492	140436084	chr10	24568112	24568539	chr1	137703770	137704996	chr1	89904719	89905254	chr1	88519771	88520193	chr1	99976081	99976796	chr1	120298664	120299724	chr1	89051766	89052155
chr1	160757937	160758512	chr1	95080213	95081639	chr1	140436758	140441138	chr10	24589055	24591827	chr1	137705165	137706693	chr1	90031191	90031644	chr1	88539638	88540096	chr1	99991048	99992917	chr1	120307511	120308007	chr1	89052211	89052788
chr1	160806735	160807212	chr1	95085777	95086435	chr1	140474888	140478357	chr10	24758307	24758854	chr1	137711820	137725028	chr1	90037007	90037355	chr1	88552327	88552741	chr1	100043998	100044364	chr1	120336281	120337605	chr1	89070798	89071442
chr1	160859360	160860077	chr1	95123505	95124558	chr1	140478817	140479690	chr10	24823946	24824414	chr1	137725497	137727128	chr1	90047524	90047980	chr1	88600600	88600922	chr1	100065854	100066403	chr1	120354386	120354944	chr1	89072190	89073131
chr1	160872813	160873369	chr1	95128547	95129395	chr1	140485104	140485781	chr10	24824426	24825117	chr1	137727604	137728670	chr1	90111262	90112236	chr1	88635163	88635506	chr1	100085801	100089387	chr1	120355371	120356401	chr1	89077291	89077925
chr1	161051269	161051935	chr1	95132093	95133344	chr1	140485822	140486706	chr10	24825647	24826108	chr1	137815451	137816639	chr1	90116123	90118371	chr1	88852096	88853128	chr1	100157523	100158357	chr1	120391028	120392320	chr1	89081267	89084067
chr1	161052042	161052994	chr1	95297565	95299011	chr1	140489464	140490020	chr10	24865017	24866376	chr1	137846121	137847490	chr1	90120306	90121623	chr1	88864846	88865452	chr1	100164540	100165264	chr1	120494560	120495106	chr1	89086742	89087639
chr1	161161474	161161769	chr1	95408202	95409051	chr1	140491894	140496389	chr10	24918957	24920685	chr1	137847545	137850439	chr1	90173200	90174686	chr1	88897983	88898635	chr1	100165321	100165932	chr1	120495156	120495655	chr1	89093780	89094366
chr1	161165772	161166195	chr1	95433287	95435267	chr1	140511276	140511837	chr10	25015725	25018059	chr1	137850469	137853037	chr1	90257480	90258456	chr1	88925285	88925781	chr1	101996950	101997521	chr1	120722166	120723345	chr1	89097455	89097910
chr1	161305468	161305874	chr1	95445169	95445986	chr1	140512121	140517466	chr10	25078783	25083194	chr1	137853465	137854226	chr1	90300143	90300814	chr1	88932111	88933474	chr1	102000800	102001689	chr1	120770161	120770805	chr1	89109766	89110665
chr1	161312225	161312833	chr1	95447654	95448560	chr1	140518256	140519325	chr10	25689373	25689982	chr1	137855711	137865079	chr1	90321098	90321715	chr1	88975147	88975491	chr1	102019079	102019515	chr1	120774498	120775036	chr1	89110810	89111307
chr1	161496786	161497420	chr1	95483382	95484305	chr1	140752063	140753777	chr10	25690022	25690627	chr1	137865776	137869166	chr1	90324932	90325474	chr1	89028504	89028849	chr1	102045507	102046116	chr1	120775269	120775853	chr1	89142606	89143183
chr1	161907974	161908297	chr1	95484764	95485465	chr1	140772745	140773784	chr10	25797800	25799186	chr1	137871384	137872745	chr1	90333349	90334195	chr1	89070976	89071220	chr1	103096077	103096943	chr1	120787659	120788123	chr1	89149221	89149734
chr1	162031103	162031525	chr1	95576491	95577500	chr1	140806486	140807419	chr10	25827513	25828084	chr1	137873666	137876080	chr1	90334273	90334844	chr1	89077354	89077881	chr1	106480656	106481043	chr1	120788771	120789348	chr1	89150296	89150667
chr1	162079145	162080039	chr1	95581721	95583962	chr1	140808134	140808528	chr10	26092193	26097093	chr1	137876189	137881565	chr1	90343988	90344361	chr1	89081345	89081869	chr1	107075783	107076420	chr1	120794406	120795695	chr1	89150913	89152279
chr1	162080776	162081420	chr1	95650886	95652102	chr1	140824657	140828045	chr10	26491864	26493566	chr1	137882479	137883983	chr1	90352485	90354110	chr1	89083157	89083944	chr1	107095579	107096606	chr1	120797315	120798790	chr1	89176807	89177439
chr1	162081907	162082739	chr1	95699833	95700540	chr1	140858521	140861365	chr10	26653230	26653765	chr1	137884097	137886760	chr1	90359015	90359654	chr1	89110217	89110655	chr1	107096679	107097092	chr1	120812083	120814022	chr1	89183771	89184136
chr1	162091974	162092475	chr1	95778039	95778874	chr1	140866089	140866627	chr10	26654220	26654740	chr1	137889454	137890007	chr1	90371097	90371720	chr1	89110736	89111131	chr1	107209353	107209714	chr1	120823637	120825549	chr1	89212419	89213060
chr1	162096992	162097605	chr1	95797448	95798202	chr1	140889022	140889649	chr10	27335552	27337089	chr1	137890408	137892487	chr1	90371857	90372650	chr1	89142661	89143175	chr1	107559531	107560161	chr1	120871793	120874934	chr1	89223462	89223973
chr1	162104725	162105845	chr1	95845435	95846044	chr1	140965416	140966666	chr10	27793216	27797788	chr1	137892546	137893270	chr1	90430529	90431007	chr1	89151198	89152181	chr1	107560178	107560640	chr1	120877590	120880271	chr1	89343752	89344559
chr1	162109530	162110037	chr1	95902604	95903400	chr1	141092093	141093882	chr10	27832714	27834475	chr1	137893538	137894894	chr1	90483878	90484358	chr1	89160657	89161184	chr1	107676651	107678240	chr1	120889972	120890628	chr1	89364756	89365186
chr1	162138261	162138669	chr1	95920777	95921702	chr1	141105978	141107366	chr10	28212457	28213843	chr1	137894998	137896128	chr1	90502794	90503350	chr1	89169796	89170358	chr1	107686600	107687353	chr1	120929087	120932638	chr1	89382924	89383449
chr1	162152307	162152660	chr1	95931116	95932866	chr1	141107480	141108166	chr10	28674390	28675234	chr1	137897521	137899176	chr1	90526328	90528722	chr1	89170382	89170675	chr1	107697761	107699361	chr1	120933961	120934418	chr1	89405592	89406428
chr1	162154013	162154881	chr1	95949758	95950857	chr1	141318111	141320437	chr10	28749796	28750120	chr1	137900376	137901914	chr1	90547997	90548889	chr1	89176857	89177412	chr1	107724293	107725227	chr1	120943408	120944708	chr1	89447373	89448160
chr1	162175393	162175832	chr1	95971055	95971966	chr1	141350538	141352394	chr10	28866577	28867500	chr1	137938863	137940608	chr1	90550947	90552911	chr1	89183588	89184349	chr1	107729028	107729993	chr1	120944789	120950943	chr1	89490632	89491222
chr1	162192415	162193171	chr1	95980824	95981715	chr1	141352475	141353140	chr10	29031724	29034561	chr1	137941148	137941742	chr1	90595257	90595974	chr1	89212487	89212922	chr1	107759913	107760605	chr1	121020713	121021897	chr1	89493387	89494216
chr1	162198043	162199087	chr1	95982718	95983434	chr1	142076719	142077887	chr10	29079617	29083231	chr1	137945086	137948354	chr1	90596556	90599246	chr1	89223390	89223854	chr1	107761965	107762333	chr1	121021915	121023501	chr1	89503840	89505422
chr1	162201467	162202054	chr1	95996773	95998398	chr1	142079587	142080688	chr10	29252811	29253587	chr1	137948514	137950507	chr1	90633633	90634226	chr1	89344049	89344439	chr1	107763343	107763835	chr1	121196123	121196742	chr1	89532929	89534524
chr1	162204318	162204807	chr1	96722426	96723599	chr1	142116814	142117517	chr10	29254109	29256526	chr1	137950531	137951718	chr1	90641885	90642208	chr1	89382903	89383437	chr1	107794514	107796302	chr1	121204754	121205458	chr1	89544330	89544724
chr1	162262478	162262943	chr1	96768078	96768595	chr1	142123789	142124370	chr10	29918255	29921195	chr1	137956180	137956995	chr1	90672233	90672712	chr1	89405657	89406391	chr1	107802464	107803942	chr1	121205752	121206481	chr1	89617910	89618501
chr1	162465084	162465393	chr1	97209978	97210923	chr1	142124724	142126235	chr10	30318383	30321376	chr1	137960381	137962194	chr1	90746337	90747011	chr1	89423503	89423807	chr1	107804653	107805535	chr1	121353719	121355021	chr1	89652153	89652884
chr1	162548204	162548809	chr1	97296295	97296813	chr1	142141845	142143214	chr10	30336433	30339399	chr1	137962493	137963258	chr1	90766354	90766948	chr1	89423832	89424457	chr1	107808244	107809152	chr1	121399499	121401973	chr1	89709989	89710430
chr1	162591310	162591943	chr1	97563756	97564728	chr1	142201650	142202325	chr10	30374776	30376199	chr1	137963366	137964001	chr1	90771882	90772705	chr1	89447469	89447995	chr1	107843560	107844274	chr1	121422386	121423161	chr1	89735746	89736197
chr1	162618937	162619410	chr1	99552806	99553359	chr1	142202346	142203785	chr10	30521243	30524075	chr1	137964250	137968043	chr1	90786981	90787390	chr1	89457732	89458047	chr1	107861440	107862431	chr1	121600173	121600841	chr1	89736483	89737800
chr1	162729823	162730680	chr1	99556451	99559555	chr1	142236200	142236892	chr10	30529777	30531221	chr1	137968795	137969568	chr1	90815833	90816196	chr1	89493450	89494086	chr1	107867907	107868848	chr1	121600915	121601474	chr1	89743126	89744817
chr1	162940396	162941068	chr1	99812077	99812951	chr1	145487270	145487808	chr10	30534984	30536198	chr1	137972613	137974276	chr1	90861911	90862542	chr1	89503835	89505445	chr1	107879120	107879601	chr1	121686534	121687621	chr1	89750321	89750781
chr1	162965187	162965632	chr1	99814731	99815616	chr1	145548519	145550414	chr10	30560933	30563902	chr1	137974548	137975428	chr1	90865542	90866036	chr1	89517962	89518381	chr1	107880754	107881295	chr1	121687638	121688575	chr1	89752962	89754001
chr1	162969987	162971064	chr1	99872892	99874174	chr1	145586189	145587819	chr10	30620692	30621157	chr1	137980486	137982401	chr1	90891196	90892237	chr1	89521342	89521779	chr1	107884566	107885213	chr1	121733054	121734239	chr1	89763065	89763723
chr1	163181112	163181498	chr1	99879703	99880322	chr1	145614601	145615673	chr10	30808899	30810595	chr1	137982487	137984888	chr1	90892298	90892865	chr1	89532665	89534513	chr1	107885862	107889164	chr1	121759683	121761160	chr1	89776254	89777047
chr1	163257505	163257941	chr1	99925455	99926288	chr1	145620004	145625791	chr10	30812191	30812505	chr1	137984951	137985666	chr1	90901951	90902445	chr1	89539472	89540249	chr1	107889868	107890929	chr1	121782063	121784343	chr1	89777464	89778168
chr1	163289427	163289957	chr1	99976085	99976800	chr1	145700527	145701198	chr10	31032812	31034572	chr1	137988059	137989185	chr1	90916500	90916877	chr1	89544365	89544836	chr1	107927016	107928046	chr1	121787679	121788545	chr1	89787442	89787985
chr1	163310177	163310599	chr1	99979565	99980311	chr1	145728159	145729603	chr10	31089594	31090407	chr1	137989236	137991920	chr1	90918822	90919211	chr1	89560500	89560896	chr1	107931549	107932375	chr1	121799522	121800160	chr1	89809979	89810404
chr1	163318641	163319138	chr1	99989024	99989587	chr1	145851254	145852227	chr10	31164427	31166662	chr1	137994938	137995500	chr1	90920553	90921563	chr1	89564836	89565347	chr1	107935810	107936398	chr1	121808819	121809658	chr1	89857936	89858523
chr1	163425355	163425845	chr1	99990986	99992811	chr1	145933324	145934216	chr10	31202680	31202958	chr1	138003881	138004620	chr1	90965763	90968697	chr1	89618043	89618459	chr1	107939393	107940659	chr1	121952932	121954646	chr1	89867556	89868015
chr1	163551450	163551812	chr1	100043471	100044581	chr1	145961843	145962621	chr10	31203603	31204282	chr1	138007599	138008176	chr1	90971621	90971991	chr1	89618631	89619023	chr1	107960809	107961231	chr1	121970934	121973734	chr1	89904910	89905319
chr1	163583430	163583929	chr1	102000681	102001736	chr1	145962642	145963173	chr10	31326556	31330426	chr1	138008225	138008955	chr1	90975070	90976202	chr1	89626878	89627209	chr1	107962187	107962875	chr1	121980529	121981202	chr1	89991534	89992041
chr1	163930127	163930893	chr1	106229415	106230800	chr1	145983826	145988783	chr10	32609265	32610514	chr1	138082591	138083663	chr1	90977199	90978321	chr1	89630584	89631073	chr1	107973742	107974235	chr1	122016056	122018910	chr1	90031007	90031642
chr1	163933907	163934693	chr1	107676746	107677904	chr1	146085448	146086261	chr10	33607672	33608698	chr1	138087540	138088737	chr1	90978605	90979155	chr1	89652166	89652788	chr1	108065271	108065862	chr1	122032324	122033267	chr1	90173404	90174639
chr1	163938672	163939595	chr1	107709702	107710768	chr1	146113876	146116622	chr10	33624247	33625565	chr1	138088901	138090044	chr1	90989137	90989680	chr1	89709858	89710378	chr1	108067946	108069399	chr1	122128106	122129884	chr1	90257559	90258378
chr1	163967304	163970399	chr1	107802735	107803768	chr1	146176588	146178821	chr10	33668958	33672141	chr1	138092393	138093096	chr1	91000566	91001547	chr1	89735635	89736161	chr1	108185579	108186042	chr1	122130236	122130806	chr1	90352252	90353812
chr1	163973336	163974021	chr1	107886651	107888292	chr1	146190041	146190732	chr10	33737353	33741359	chr1	138093432	138093940	chr1	91004551	91005724	chr1	89736869	89737543	chr1	108279636	108280048	chr1	122130879	122135390	chr1	90371005	90371915
chr1	163974053	163974738	chr1	107890168	107890812	chr1	147781694	147784932	chr10	33756528	33757287	chr1	138094644	138095313	chr1	91018011	91019478	chr1	89750166	89750823	chr1	108281065	108282000	chr1	122135444	122135897	chr1	90371935	90372584
chr1	163982035	163983355	chr1	107931579	107932446	chr1	147801971	147806808	chr10	33813741	33817137	chr1	138095579	138097737	chr1	91020549	91021476	chr1	89787526	89787886	chr1	108296923	108298274	chr1	122139404	122140110	chr1	90430489	90431159
chr1	163983723	163984338	chr1	107938916	107940803	chr1	147807992	147808564	chr10	33847013	33847781	chr1	138099663	138100674	chr1	91026459	91028036	chr1	89806794	89807192	chr1	108414075	108414977	chr1	122140385	122147631	chr1	90483942	90484324
chr1	164039425	164040187	chr1	108044637	108046149	chr1	147861398	147861924	chr10	33906184	33907580	chr1	138103478	138104096	chr1	91028227	91028753	chr1	89829428	89829990	chr1	108461801	108462399	chr1	122147645	122148317	chr1	90596970	90597528
chr1	164063405	164063742	chr1	108064283	108066055	chr1	147862243	147862736	chr10	33925189	33928790	chr1	138118104	138119010	chr1	91044927	91045483	chr1	89857986	89858573	chr1	108466726	108467714	chr1	122153434	122156058	chr1	90598593	90599376
chr1	164092851	164093286	chr1	108068024	108069458	chr1	148344597	148345357	chr10	34000216	34005129	chr1	138126834	138127506	chr1	91067851	91068391	chr1	89904907	89905330	chr1	108516257	108517161	chr1	122160984	122162614	chr1	90820525	90821162
chr1	164094456	164095102	chr1	108098435	108099026	chr1	151693267	151694578	chr10	34015943	34020870	chr1	138127750	138130044	chr1	91070498	91071326	chr1	90000261	90000691	chr1	108523625	108524026	chr1	122253277	122257294	chr1	90832276	90832660
chr1	164110408	164111074	chr1	108118079	108118819	chr1	151737687	151739513	chr10	34136202	34139030	chr1	138138367	138139368	chr1	91087688	91088538	chr1	90031183	90031525	chr1	108526092	108527267	chr1	122257900	122258238	chr1	90891092	90892312
chr1	164116600	164117436	chr1	108297067	108298368	chr1	151739824	151742045	chr10	34202549	34205534	chr1	138139523	138140039	chr1	91092712	91093179	chr1	90040579	90040860	chr1	108596664	108597810	chr1	122326495	122327302	chr1	90966227	90968299
chr1	164117853	164118349	chr1	108357198	108359936	chr1	151742803	151743266	chr10	34232219	34233044	chr1	138150733	138151407	chr1	91198352	91199807	chr1	90111457	90111846	chr1	108610030	108611912	chr1	122653216	122655727	chr1	90975212	90975580
chr1	164147334	164148062	chr1	108377732	108378362	chr1	151791734	151796878	chr10	34466268	34467634	chr1	138151924	138152434	chr1	91253186	91253969	chr1	90116260	90117785	chr1	108615108	108615620	chr1	122909764	122911355	chr1	90976984	90978197
chr1	164149288	164149978	chr1	108410249	108410938	chr1	151797233	151798505	chr10	34467646	34468230	chr1	138152574	138157800	chr1	91291034	91291419	chr1	90158432	90159909	chr1	108655346	108656710	chr1	122911398	122912462	chr1	90988885	90989888
chr1	164151177	164151528	chr1	108413498	108415807	chr1	151802484	151804836	chr10	34794782	34795113	chr1	138158053	138158665	chr1	91343773	91344572	chr1	90173199	90174594	chr1	108660571	108663343	chr1	123211786	123212759	chr1	91000847	91001513
chr1	164155763	164156324	chr1	108420051	108420835	chr1	151806710	151809088	chr10	35431035	35431733	chr1	138349916	138351206	chr1	91351141	91352320	chr1	90257513	90258481	chr1	108664042	108664497	chr1	123220254	123221052	chr1	91004579	91005781
chr1	164346525	164346868	chr1	108423236	108423949	chr1	151809666	151810470	chr10	36226326	36227474	chr1	138671765	138675951	chr1	91418034	91418445	chr1	90321193	90321669	chr1	108673250	108674011	chr1	123223154	123226169	chr1	91017962	91018670
chr1	164500608	164500985	chr1	108451813	108452710	chr1	151820630	151823667	chr10	36693401	36696394	chr1	138676322	138677288	chr1	91419039	91419566	chr1	90325017	90325531	chr1	108688410	108688901	chr1	123255946	123258021	chr1	91020461	91021260
chr1	165043853	165044269	chr1	108483090	108483984	chr1	151850454	151851991	chr10	36854044	36862065	chr1	138681991	138682568	chr1	91420929	91421233	chr1	90333483	90334487	chr1	108693069	108693561	chr1	123272225	123277514	chr1	91026540	91028902
chr1	165056265	165057242	chr1	108487737	108488474	chr1	151874020	151875011	chr10	37119826	37120817	chr1	138683336	138684771	chr1	91422363	91422782	chr1	90352639	90353633	chr1	108766444	108766900	chr1	123289920	123291518	chr1	91060936	91061650
chr1	165059497	165060646	chr1	108494565	108495115	chr1	151889514	151893025	chr10	38273242	38274447	chr1	138782585	138783202	chr1	91448718	91449144	chr1	90359049	90359622	chr1	109393377	109393847	chr1	123291580	123292651	chr1	91088072	91088435
chr1	165066205	165066557	chr1	108516126	108517396	chr1	151893603	151894309	chr10	38628188	38628842	chr1	138783994	138784555	chr1	91452701	91454117	chr1	90370443	90370946	chr1	109433912	109434346	chr1	123293645	123294228	chr1	91092505	91093201
chr1	165071446	165072294	chr1	108525888	108527446	chr1	151945256	151948278	chr10	38684681	38689753	chr1	138797275	138797974	chr1	91463199	91463962	chr1	90371061	90371869	chr1	109477672	109478337	chr1	123295034	123295776	chr1	91352711	91353131
chr1	165101961	165102366	chr1	108608768	108612479	chr1	151962084	151963435	chr10	38852677	38855555	chr1	138801177	138801896	chr1	91467007	91467746	chr1	90371945	90372483	chr1	109479285	109480129	chr1	123326774	123328729	chr1	91406412	91406821
chr1	165121190	165121690	chr1	108648525	108649295	chr1	151998745	151999501	chr10	38889720	38890305	chr1	138807175	138807781	chr1	91472067	91472318	chr1	90430528	90431130	chr1	109485799	109487205	chr1	123463720	123464639	chr1	91453461	91454097
chr1	165168793	165169136	chr1	108662144	108663133	chr1	152011695	152012853	chr10	38890403	38892096	chr1	138822310	138824768	chr1	91473194	91473587	chr1	90458927	90459343	chr1	113760765	113761684	chr1	127286159	127287443	chr1	91466923	91467650
chr1	165196501	165198781	chr1	108718440	108719580	chr1	152063859	152067261	chr10	39088959	39091668	chr1	138824948	138825607	chr1	91473665	91474133	chr1	90502807	90503726	chr1	114505435	114505983	chr1	127291613	127292174	chr1	91473426	91474093
chr1	165204413	165204968	chr1	109235891	109236571	chr1	152098519	152099352	chr10	39191549	39192318	chr1	138825732	138826484	chr1	91476273	91478294	chr1	90526457	90527600	chr1	114542471	114542744	chr1	127292360	127292886	chr1	91476226	91476734
chr1	165211885	165212259	chr1	109392965	109394006	chr1	152106548	152108238	chr10	39332104	39334632	chr1	138826757	138827702	chr1	91491813	91492438	chr1	90527977	90528705	chr1	114555010	114556984	chr1	127323177	127327079	chr1	91499367	91499941
chr1	165213904	165214575	chr1	109477461	109478526	chr1	152170560	152171221	chr10	39449827	39454616	chr1	138828170	138829384	chr1	91497373	91497889	chr1	90548151	90548863	chr1	114647197	114647703	chr1	127327095	127328186	chr1	91502990	91503694
chr1	165214982	165215705	chr1	109479248	109480063	chr1	152239091	152244168	chr10	39617666	39619937	chr1	138839515	138840616	chr1	91498721	91500002	chr1	90549061	90549501	chr1	114681621	114682343	chr1	127328313	127333123	chr1	91543267	91543729
chr1	165229279	165230194	chr1	109485650	109487191	chr1	152319124	152320673	chr10	39678963	39680478	chr1	138841020	138857865	chr1	91503021	91503693	chr1	90550953	90552150	chr1	115184451	115185343	chr1	127346726	127347354	chr1	91583118	91584116
chr1	165236567	165236924	chr1	113761076	113761708	chr1	152327096	152329253	chr10	39743938	39745652	chr1	138857872	138858696	chr1	91509991	91510318	chr1	90552503	90552958	chr1	115194266	115194976	chr1	127400291	127400720	chr1	91627065	91627705
chr1	165238555	165239373	chr1	114555308	114556634	chr1	152413295	152414479	chr10	39761762	39762904	chr1	138859012	138860343	chr1	91518342	91519221	chr1	90557750	90558213	chr1	115935803	115936398	chr1	127400888	127401596	chr1	91836903	91837438
chr1	165242396	165243092	chr1	120207309	120208394	chr1	152417474	152418293	chr10	39861007	39862618	chr1	138993749	138994279	chr1	91528343	91528696	chr1	90595318	90596389	chr1	116570550	116570989	chr1	127401670	127402603	chr1	92060779	92061377
chr1	165244868	165245254	chr1	120215494	120216317	chr1	152418341	152418876	chr10	39884105	39885436	chr1	138994907	138995547	chr1	91543308	91543588	chr1	90596683	90598383	chr1	120207471	120208191	chr1	127403308	127406570	chr1	92074250	92075165
chr1	165275732	165276505	chr1	120304109	120304848	chr1	152607444	152609835	chr10	39910889	39912198	chr1	138998156	138999239	chr1	91583412	91583932	chr1	90598575	90599086	chr1	120215549	120216281	chr1	127439180	127439647	chr1	92100120	92100833
chr1	165280903	165281604	chr1	120334615	120335438	chr1	152617137	152618415	chr10	39965059	39967723	chr1	139064241	139065031	chr1	91627054	91627537	chr1	90601658	90601992	chr1	120218187	120218537	chr1	127455350	127458960	chr1	92104976	92105561
chr1	165287592	165288442	chr1	120614048	120615580	chr1	152640444	152643454	chr10	39976137	39978371	chr1	139067250	139070941	chr1	91628988	91629377	chr1	90602511	90602761	chr1	120265141	120266321	chr1	127575597	127577220	chr1	92122217	92122584
chr1	165289780	165290182	chr1	120677252	120678090	chr1	152768134	152768934	chr10	39982060	39982947	chr1	139070983	139074108	chr1	91677380	91677862	chr1	90633636	90634159	chr1	120296486	120296930	chr1	127584770	127585663	chr1	92126946	92127630
chr1	165291540	165291852	chr1	120695861	120696720	chr1	152786515	152788496	chr10	40019160	40023380	chr1	139075001	139075502	chr1	91703217	91703647	chr1	90641892	90642296	chr1	120300551	120300919	chr1	127597034	127597606	chr1	92128852	92129500
chr1	165292319	165292743	chr1	120719646	120723542	chr1	152838005	152840485	chr10	40067307	40071224	chr1	139078453	139079643	chr1	91767672	91767968	chr1	90651951	90652298	chr1	120307244	120307952	chr1	127597657	127598447	chr1	92134644	92134986
chr1	165304674	165305025	chr1	120736519	120737373	chr1	153191343	153193141	chr10	40091136	40092696	chr1	145553654	145554194	chr1	91831232	91831597	chr1	90672253	90672807	chr1	120336777	120337530	chr1	127625707	127627610	chr1	92207484	92208197
chr1	165329049	165329538	chr1	120774580	120775437	chr1	153274423	153277800	chr10	40402778	40403668	chr1	154115042	154116165	chr1	91836945	91837457	chr1	90746467	90747003	chr1	120355345	120355738	chr1	128713806	128714540	chr1	92253997	92254371
chr1	165490594	165491714	chr1	120777334	120778139	chr1	153346797	153348792	chr10	40600635	40605020	chr1	154182822	154183433	chr1	91971001	91971750	chr1	90766317	90766721	chr1	120375579	120376264	chr1	128714547	128715291	chr1	92276512	92277349
chr1	165492276	165493002	chr1	120787506	120790260	chr1	153417864	153421600	chr10	41012496	41013267	chr1	154237807	154238534	chr1	91996641	91997924	chr1	90771710	90772482	chr1	120391148	120391678	chr1	128726651	128727516	chr1	92325239	92325868
chr1	165504652	165505290	chr1	120797068	120797958	chr1	153421645	153422374	chr10	41021306	41024299	chr1	154270939	154271612	chr1	92005772	92006186	chr1	90815665	90816125	chr1	120392017	120392786	chr1	128836191	128837151	chr1	92337574	92337986
chr1	165520713	165521537	chr1	120798425	120799451	chr1	153511614	153512136	chr10	41156671	41158891	chr1	154271709	154272848	chr1	92007878	92008594	chr1	90861848	90862583	chr1	120614443	120615149	chr1	129101254	129102700	chr1	92399254	92399975
chr1	165521618	165522025	chr1	120806752	120808333	chr1	153512270	153513024	chr10	41160136	41160705	chr1	154273142	154275732	chr1	92012182	92012611	chr1	90865545	90865933	chr1	120721693	120723025	chr1	129244990	129246089	chr1	92401932	92402586
chr1	165530324	165531527	chr1	120809295	120811091	chr1	153522478	153526272	chr10	41164923	41165679	chr1	154276422	154277699	chr1	92016768	92017114	chr1	90884964	90885273	chr1	120789216	120789945	chr1	129320777	129322398	chr1	92410272	92410797
chr1	165539688	165540404	chr1	120812211	120814825	chr1	153530756	153538692	chr10	41168796	41172157	chr1	154287765	154288333	chr1	92032763	92033147	chr1	90891327	90892224	chr1	120794791	120795977	chr1	129515202	129517121	chr1	92499516	92500585
chr1	165544332	165545091	chr1	120823354	120825605	chr1	153601463	153603721	chr10	41195110	41198128	chr1	154469912	154470925	chr1	92059751	92060310	chr1	90902033	90902443	chr1	120812848	120813719	chr1	129669582	129673189	chr1	92529877	92531068
chr1	165551364	165551965	chr1	120828453	120829291	chr1	153609566	153614976	chr10	41208454	41211219	chr1	154650783	154651567	chr1	92060463	92061417	chr1	90911895	90912308	chr1	120823976	120825382	chr1	129684789	129685340	chr1	92547168	92547758
chr1	165560141	165560992	chr1	120831846	120832791	chr1	153736131	153740243	chr10	41237602	41242825	chr1	154651664	154652749	chr1	92074560	92074963	chr1	90918658	90919155	chr1	120861160	120861862	chr1	129685561	129686866	chr1	92549063	92549567
chr1	165585822	165586443	chr1	120840992	120841576	chr1	153846123	153846824	chr10	41409592	41410999	chr1	154754529	154757616	chr1	92089980	92090534	chr1	90920919	90921443	chr1	120865885	120866592	chr1	129691789	129692837	chr1	92589352	92589896
chr1	165590960	165591313	chr1	120843732	120844570	chr1	153916390	153918178	chr10	41522939	41523742	chr1	154757692	154758923	chr1	92098735	92099796	chr1	90965914	90966302	chr1	120871751	120872347	chr1	129693057	129693629	chr1	92593597	92594253
chr1	165828392	165828908	chr1	120849388	120850158	chr1	153935053	153938720	chr10	41528307	41532385	chr1	154759284	154760610	chr1	92099815	92101458	chr1	90966353	90968683	chr1	120872906	120874073	chr1	129698643	129700501	chr1	92602843	92603511
chr1	165837585	165838183	chr1	120865704	120866666	chr1	153952328	153954677	chr10	41561008	41562897	chr1	154775183	154776092	chr1	92101773	92102387	chr1	90971594	90971999	chr1	120877292	120877795	chr1	129709762	129710247	chr1	92615371	92616328
chr1	166391893	166392257	chr1	120872858	120873962	chr1	154215784	154216401	chr10	41606364	41608609	chr1	154776340	154779100	chr1	92104305	92104735	chr1	90975213	90975980	chr1	120878151	120879787	chr1	129746380	129747068	chr1	92629237	92629899
chr1	166403895	166404535	chr1	120876977	120879697	chr1	154386959	154387897	chr10	41654519	41655207	chr1	154782235	154783038	chr1	92104872	92105979	chr1	90976507	90978298	chr1	120889992	120890899	chr1	129765097	129765988	chr1	92630707	92631072
chr1	166520277	166520808	chr1	120890164	120890892	chr1	154397284	154399406	chr10	41737425	41739089	chr1	154783311	154786195	chr1	92108897	92109632	chr1	90978721	90979091	chr1	120930127	120931501	chr1	129872341	129873126	chr1	92642906	92643318
chr1	166552247	166552964	chr1	120893729	120894417	chr1	154402237	154405634	chr10	41992971	41999070	chr1	154786198	154786973	chr1	92122159	92122769	chr1	90986844	90987166	chr1	120934090	120934943	chr1	129879518	129880723	chr1	92645926	92646381
chr1	166558885	166559342	chr1	120897763	120898925	chr1	154437097	154438193	chr10	42027956	42028892	chr1	154787037	154789570	chr1	92126918	92127501	chr1	90989025	90989608	chr1	120943434	120945225	chr1	129916229	129916707	chr1	92646503	92647308
chr1	166561880	166562311	chr1	120901291	120902228	chr1	154454897	154455378	chr10	42196834	42198945	chr1	154790404	154791837	chr1	92127891	92129909	chr1	91000022	91000401	chr1	120947956	120948760	chr1	129964949	129965859	chr1	92650682	92651140
chr1	166826194	166826941	chr1	120918690	120919850	chr1	154471340	154472034	chr10	42221107	42224110	chr1	154791884	154792627	chr1	92130437	92131536	chr1	91000480	91001493	chr1	120949272	120950714	chr1	129965884	129966548	chr1	92672037	92672414
chr1	166828995	166829646	chr1	120930038	120931818	chr1	154613608	154615321	chr10	42311393	42312148	chr1	154792896	154794774	chr1	92155420	92155789	chr1	91004686	91005786	chr1	121022016	121022571	chr1	129987899	129989436	chr1	92696717	92697874
chr1	166833584	166834017	chr1	120934169	120934993	chr1	154748230	154751322	chr10	42333249	42334621	chr1	154794995	154805482	chr1	92164810	92165314	chr1	91018019	91018629	chr1	121025319	121026181	chr1	129998107	130001296	chr1	92731203	92731656
chr1	167038147	167039066	chr1	120943332	120949107	chr1	154975256	154978633	chr10	42351781	42352757	chr1	154806834	154808648	chr1	92165570	92166386	chr1	91018649	91019447	chr1	121196597	121197418	chr1	130122901	130124290	chr1	92734514	92735287
chr1	167040725	167041315	chr1	120949214	120950793	chr1	155027350	155027939	chr10	42398057	42400643	chr1	154809655	154810321	chr1	92167333	92167989	chr1	91020396	91021372	chr1	121350032	121350789	chr1	130140353	130142101	chr1	92736700	92737291
chr1	167108910	167109582	chr1	121049115	121049944	chr1	155038968	155039615	chr10	42480339	42484320	chr1	154811965	154812750	chr1	92185456	92185866	chr1	91026431	91028028	chr1	121353205	121355098	chr1	130145691	130146589	chr1	92806023	92806604
chr1	167241359	167242283	chr1	121080219	121081043	chr1	155139561	155140347	chr10	42581697	42584488	chr1	154833572	154834214	chr1	92207330	92208319	chr1	91028238	91028764	chr1	121399069	121399607	chr1	130253509	130256508	chr1	92869552	92870323
chr1	167416764	167417436	chr1	121155735	121157407	chr1	155154730	155156715	chr10	42644552	42645805	chr1	154844686	154845585	chr1	92264983	92265369	chr1	91067801	91068518	chr1	121401054	121401805	chr1	130294813	130298347	chr1	92871452	92872102
chr1	167592782	167593272	chr1	121196425	121197724	chr1	155166982	155168275	chr10	42661176	42662092	chr1	154919996	154921445	chr1	92302080	92302561	chr1	91070691	91071202	chr1	121415645	121416246	chr1	130300926	130302623	chr1	92918890	92919584
chr1	167973966	167974371	chr1	121204900	121206372	chr1	155178435	155181087	chr10	42669427	42670006	chr1	154921464	154922185	chr1	92303115	92304828	chr1	91087666	91088444	chr1	121422545	121423275	chr1	130312719	130314283	chr1	92920443	92921015
chr1	168185573	168186028	chr1	121225401	121226030	chr1	155333507	155335626	chr10	42677712	42678583	chr1	154923539	154924379	chr1	92325085	92326018	chr1	91092704	91093096	chr1	121435962	121436451	chr1	130368708	130369808	chr1	92945599	92946492
chr1	168208205	168208684	chr1	121316732	121318440	chr1	155411318	155413110	chr10	42707766	42708710	chr1	155271995	155273096	chr1	92336258	92336982	chr1	91198763	91199622	chr1	121687192	121687860	chr1	132358442	132360077	chr1	92948968	92949940
chr1	168212735	168213136	chr1	121333735	121334550	chr1	155418755	155421030	chr10	42890678	42895472	chr1	155496736	155497461	chr1	92337636	92338092	chr1	91253290	91253957	chr1	121733219	121734553	chr1	132404431	132405847	chr1	92950025	92950765
chr1	168234469	168234828	chr1	121341828	121344061	chr1	156102674	156107280	chr10	42939573	42943208	chr1	155500358	155500952	chr1	92338580	92339187	chr1	91291071	91291334	chr1	121760095	121760794	chr1	132407305	132415714	chr1	92954762	92955323
chr1	168235213	168235693	chr1	121354445	121355044	chr1	156886912	156888568	chr10	43171495	43172799	chr1	155515215	155515839	chr1	92358209	92358643	chr1	91326556	91326999	chr1	121763811	121764397	chr1	132612010	132614973	chr1	92961557	92962357
chr1	168839992	168840592	chr1	121422479	121423119	chr1	156929901	156931714	chr10	43197381	43201061	chr1	155629480	155629935	chr1	92367165	92368128	chr1	91343971	91344513	chr1	121769636	121770266	chr1	132637576	132638169	chr1	92990531	92991325
chr1	168930645	168931871	chr1	121476463	121477260	chr1	156938384	156940469	chr10	43258987	43261530	chr1	155630145	155630610	chr1	92399095	92399912	chr1	91352268	91352572	chr1	121782790	121783478	chr1	132975446	132975970	chr1	92991639	92992353
chr1	168956073	168956406	chr1	121687127	121688011	chr1	156944423	156946897	chr10	43297296	43302248	chr1	155631927	155632866	chr1	92401970	92402533	chr1	91353638	91354002	chr1	121787556	121788225	chr1	132986488	132987077	chr1	92995392	92995902
chr1	168966306	168966726	chr1	121759780	121760862	chr1	156955002	156955948	chr10	43409115	43409924	chr1	155649210	155649736	chr1	92402966	92403661	chr1	91406058	91406555	chr1	121935022	121935712	chr1	132992390	132994907	chr1	93075611	93075961
chr1	168984235	168984529	chr1	121763738	121764479	chr1	156956048	156956721	chr10	43442968	43443915	chr1	155650314	155651020	chr1	92410216	92410743	chr1	91410146	91410486	chr1	121951227	121952488	chr1	133003632	133005773	chr1	93097587	93098020
chr1	168987768	168988285	chr1	121980350	121981015	chr1	157005620	157006471	chr10	43491881	43492436	chr1	155656961	155657584	chr1	92484716	92485284	chr1	91417977	91418455	chr1	121953264	121954238	chr1	133007051	133008059	chr1	93106271	93106955
chr1	169000465	169000966	chr1	122120430	122121229	chr1	157062543	157063187	chr10	43548233	43549106	chr1	155658654	155659354	chr1	92499671	92500419	chr1	91422396	91422740	chr1	121962926	121963825	chr1	133022631	133023213	chr1	93112369	93114123
chr1	169005795	169006650	chr1	122141865	122142886	chr1	157080938	157081589	chr10	43620224	43622995	chr1	155669368	155669933	chr1	92530017	92531381	chr1	91450699	91451104	chr1	121965484	121966571	chr1	133034769	133036858	chr1	93144746	93145404
chr1	169035030	169035751	chr1	122143945	122145230	chr1	157263545	157264740	chr10	43722568	43724621	chr1	155738864	155741143	chr1	92537207	92538572	chr1	91451867	91452397	chr1	121970116	121970654	chr1	133037656	133038238	chr1	93146299	93147115
chr1	169163977	169164384	chr1	122161310	122162208	chr1	157404545	157406153	chr10	43986293	43990064	chr1	155763426	155764072	chr1	92547296	92547647	chr1	91452612	91453594	chr1	121971508	121973026	chr1	133049543	133050469	chr1	93147301	93147662
chr1	169170779	169171374	chr1	122492702	122493436	chr1	157587725	157588815	chr10	44176269	44179460	chr1	155868724	155869724	chr1	92574198	92574698	chr1	91453596	91454107	chr1	121979742	121980316	chr1	133080115	133081851	chr1	93154394	93154916
chr1	169177146	169177660	chr1	122498469	122500645	chr1	157607593	157608688	chr10	44248606	44250462	chr1	155963507	155964558	chr1	92589312	92589865	chr1	91454517	91455069	chr1	121980355	121980980	chr1	133096246	133098705	chr1	93164804	93165410
chr1	169189710	169190085	chr1	122551099	122552384	chr1	157656814	157661073	chr10	44360102	44362104	chr1	155984902	155985594	chr1	92603055	92603360	chr1	91463186	91463531	chr1	121986433	121986885	chr1	133106440	133107429	chr1	93194720	93195434
chr1	169199926	169200636	chr1	122652520	122653202	chr1	157689766	157692442	chr10	44720166	44720931	chr1	155988888	155989579	chr1	92615478	92616056	chr1	91466898	91467832	chr1	121987648	121988060	chr1	133134445	133137789	chr1	93247985	93249549
chr1	169220123	169220627	chr1	122653273	122655878	chr1	157713134	157713908	chr10	44722673	44723590	chr1	156016672	156018845	chr1	92623839	92624229	chr1	91472142	91472481	chr1	122032500	122033492	chr1	133138352	133139790	chr1	93294608	93296069
chr1	169322993	169323428	chr1	122657132	122658836	chr1	157714122	157714994	chr10	44737100	44738213	chr1	156021338	156021997	chr1	92636812	92637126	chr1	91473492	91474056	chr1	122120652	122121225	chr1	133139808	133140361	chr1	93297074	93298497
chr1	169591337	169591649	chr1	122667392	122668385	chr1	157788414	157789342	chr10	44785675	44788841	chr1	156178144	156179888	chr1	92646506	92647324	chr1	91476358	91476904	chr1	122125408	122125963	chr1	133175139	133176503	chr1	93298988	93299411
chr1	170045917	170046343	chr1	122673224	122673719	chr1	157790009	157790656	chr10	45008654	45010126	chr1	156209608	156210160	chr1	92667039	92667485	chr1	91491912	91492476	chr1	122128464	122129043	chr1	133189489	133191381	chr1	93301315	93302210
chr1	170048623	170049244	chr1	122723806	122724808	chr1	157790761	157791831	chr10	45054792	45056293	chr1	156233025	156233957	chr1	92671884	92672571	chr1	91496357	91496691	chr1	122132669	122133762	chr1	133245990	133246890	chr1	93303704	93304304
chr1	170099134	170100058	chr1	122738661	122740042	chr1	157819253	157821449	chr10	45205356	45206961	chr1	156283171	156283724	chr1	92675170	92675898	chr1	91497515	91498022	chr1	122141113	122142908	chr1	133246993	133247802	chr1	93306432	93307032
chr1	170155767	170156766	chr1	122740165	122741687	chr1	157881627	157885285	chr10	45277986	45279103	chr1	156307047	156307715	chr1	92696877	92697659	chr1	91498764	91499122	chr1	122143739	122145279	chr1	133263736	133264297	chr1	93308495	93309296
chr1	170158939	170159322	chr1	122875494	122876449	chr1	157887774	157888783	chr10	45297087	45299444	chr1	156469924	156470690	chr1	92731229	92731708	chr1	91499128	91499865	chr1	122148759	122149132	chr1	133274029	133277320	chr1	93309311	93311503
chr1	170167207	170167850	chr1	122900916	122902407	chr1	158177584	158178810	chr10	45520079	45520955	chr1	156473788	156474385	chr1	92732089	92732784	chr1	91503117	91503550	chr1	122154341	122155041	chr1	133280821	133281745	chr1	93313607	93314240
chr1	170239046	170239664	chr1	122910003	122911371	chr1	158350770	158351661	chr10	47173407	47174578	chr1	156476538	156477423	chr1	92734565	92735693	chr1	91518629	91519191	chr1	122155097	122155802	chr1	133289756	133291195	chr1	93314245	93315000
chr1	170260252	170260761	chr1	122917422	122918452	chr1	158384061	158385604	chr10	47391162	47391475	chr1	156490128	156491466	chr1	92736630	92737212	chr1	91543291	91543637	chr1	122161214	122162291	chr1	133327799	133329448	chr1	93353064	93353466
chr1	170285981	170286819	chr1	123151034	123151879	chr1	158400227	158400700	chr10	47391649	47392513	chr1	156496996	156497564	chr1	92741637	92742122	chr1	91583440	91583781	chr1	122253784	122254967	chr1	133341965	133342351	chr1	93354526	93356253
chr1	170312755	170313386	chr1	123186103	123186855	chr1	158402002	158402603	chr10	49502062	49503390	chr1	156533780	156534764	chr1	92805634	92806976	chr1	91627036	91627984	chr1	122255134	122256491	chr1	133342456	133344609	chr1	93357196	93357616
chr1	170358169	170358537	chr1	123271341	123272058	chr1	158402614	158403191	chr10	49508114	49508606	chr1	156534961	156535893	chr1	92822499	92822936	chr1	91677247	91677664	chr1	122260096	122260633	chr1	133402524	133403950	chr1	93379755	93380587
chr1	170475068	170475950	chr1	123273798	123274596	chr1	158403675	158404467	chr10	50144829	50146955	chr1	156536382	156537109	chr1	92823948	92824775	chr1	91703077	91703698	chr1	122326639	122327229	chr1	133407317	133409464	chr1	93386616	93387429
chr1	170479750	170480473	chr1	123291302	123292015	chr1	158485986	158487420	chr10	50311023	50314284	chr1	156552555	156553034	chr1	92869727	92870124	chr1	91836857	91837335	chr1	122356218	122356721	chr1	133409609	133410293	chr1	93391289	93391709
chr1	170514093	170514846	chr1	123293472	123294035	chr1	158488725	158490090	chr10	50613722	50615066	chr1	156554523	156555704	chr1	92871439	92871898	chr1	91926221	91926657	chr1	122358393	122358895	chr1	133410344	133411412	chr1	93420242	93420769
chr1	170627544	170628065	chr1	123348811	123349951	chr1	158544074	158549107	chr10	50630285	50631148	chr1	156559190	156560209	chr1	92876846	92877395	chr1	91957129	91957541	chr1	122394613	122394982	chr1	133420058	133420726	chr1	93436823	93437272
chr1	170694610	170695253	chr1	123360275	123360940	chr1	158568476	158571106	chr10	51124934	51125763	chr1	156562048	156562843	chr1	92877688	92878326	chr1	91971079	91971884	chr1	122653831	122654599	chr1	133420826	133425891	chr1	93459582	93460209
chr1	170713476	170714072	chr1	123374538	123376423	chr1	158595967	158600218	chr10	51173328	51174187	chr1	156563009	156563715	chr1	92894765	92896395	chr1	91996391	91996738	chr1	122655100	122655812	chr1	133435929	133439931	chr1	93497156	93497831
chr1	170761578	170761930	chr1	125116146	125116788	chr1	158601348	158606146	chr10	51273128	51274061	chr1	156564159	156576372	chr1	92896530	92897701	chr1	91996856	91997660	chr1	122657545	122658377	chr1	133444797	133446088	chr1	93556170	93556543
chr1	170768867	170769539	chr1	127291832	127292483	chr1	158647673	158649893	chr10	51603041	51603312	chr1	156577216	156578460	chr1	92902557	92903621	chr1	92007914	92008522	chr1	122663915	122664470	chr1	133541267	133541658	chr1	93588017	93588696
chr1	170883502	170883882	chr1	127378664	127379791	chr1	158663381	158665134	chr10	51603486	51604296	chr1	156579116	156581498	chr1	92913548	92914211	chr1	92012281	92012632	chr1	122910093	122911383	chr1	133543042	133543321	chr1	93605045	93605601
chr1	171213435	171214327	chr1	127401706	127402827	chr1	158844621	158847473	chr10	51741549	51744952	chr1	156584336	156585485	chr1	92917821	92918221	chr1	92032692	92033376	chr1	122911768	122912300	chr1	133584693	133588303	chr1	93627611	93629758
chr1	171461458	171461807	chr1	127404229	127405598	chr1	158868927	158870266	chr10	51747139	51748359	chr1	156586447	156587244	chr1	92918493	92920965	chr1	92059671	92060135	chr1	122917554	122918197	chr1	133588315	133589026	chr1	93651510	93652163
chr1	171886747	171887180	chr1	127422428	127423262	chr1	158906242	158907344	chr10	51952256	51955391	chr1	156587355	156588072	chr1	92926240	92926830	chr1	92060443	92061503	chr1	123091304	123091868	chr1	133592255	133593024	chr1	93653397	93654450
chr1	171955982	171956558	chr1	127426798	127427454	chr1	158919713	158920240	chr10	52099433	52103613	chr1	156589035	156589894	chr1	92940742	92941189	chr1	92074468	92075038	chr1	123224175	123224946	chr1	133593037	133594093	chr1	93696274	93696655
chr1	172009971	172010345	chr1	127535616	127536804	chr1	158927423	158928288	chr10	52136152	52140140	chr1	156591104	156591879	chr1	92945630	92946392	chr1	92098738	92099670	chr1	123225874	123226374	chr1	133634103	133634863	chr1	93697152	93698066
chr1	172014200	172014814	chr1	127559599	127560431	chr1	158978120	158978926	chr10	52409773	52411780	chr1	156594718	156596834	chr1	92948660	92949912	chr1	92100117	92101303	chr1	123256734	123257638	chr1	133654976	133658960	chr1	93698348	93699513
chr1	172039468	172039847	chr1	127561070	127561610	chr1	158990704	158992207	chr10	52423793	52425002	chr1	156597260	156598659	chr1	92950593	92951370	chr1	92101344	92101670	chr1	123263577	123264321	chr1	133716883	133717845	chr1	93719782	93720566
chr1	172040840	172041172	chr1	127573038	127573934	chr1	159003117	159006513	chr10	53097617	53100475	chr1	156599097	156599832	chr1	92956767	92957183	chr1	92101767	92102173	chr1	123273755	123275045	chr1	133723626	133725694	chr1	93753979	93754491
chr1	172060699	172062897	chr1	127575732	127576844	chr1	159006859	159007305	chr10	53118059	53118879	chr1	156619577	156620563	chr1	92959067	92959476	chr1	92104989	92105738	chr1	123275882	123276981	chr1	133740756	133741535	chr1	93757292	93758542
chr1	172105096	172105586	chr1	127584306	127585277	chr1	159009090	159012543	chr10	53315195	53319157	chr1	156620755	156621689	chr1	92960639	92961066	chr1	92105757	92106123	chr1	123289618	123290282	chr1	133763797	133764363	chr1	93770955	93771811
chr1	172336896	172337387	chr1	127597749	127599351	chr1	159044979	159045569	chr10	53348229	53350818	chr1	156622356	156623327	chr1	92961695	92962321	chr1	92108822	92109333	chr1	123291026	123291788	chr1	133806224	133808977	chr1	93771964	93772361
chr1	172368674	172369296	chr1	127605721	127606689	chr1	159247537	159250005	chr10	53469913	53471877	chr1	156623666	156624178	chr1	92966162	92966791	chr1	92122110	92122741	chr1	123293628	123294015	chr1	133830881	133831702	chr1	93778979	93780334
chr1	172387663	172388415	chr1	127615298	127616434	chr1	159250031	159250734	chr10	53793405	53796827	chr1	156627901	156633199	chr1	92978191	92978564	chr1	92126944	92127519	chr1	127286495	127286845	chr1	133838147	133840292	chr1	93809272	93809941
chr1	172396629	172397671	chr1	127625358	127627853	chr1	159250757	159251299	chr10	54308595	54309062	chr1	156635735	156638597	chr1	92988933	92989318	chr1	92127936	92128689	chr1	127316556	127316979	chr1	133888956	133889709	chr1	93810389	93810823
chr1	172413661	172414130	chr1	127630482	127631694	chr1	159309798	159312165	chr10	54313048	54313385	chr1	156663153	156664429	chr1	92990533	92991126	chr1	92128788	92129625	chr1	127324886	127325487	chr1	133890102	133891140	chr1	93815758	93816069
chr1	172469607	172470337	chr1	127635296	127636142	chr1	159323417	159324300	chr10	55438689	55440424	chr1	156664453	156667048	chr1	92991237	92992439	chr1	92130847	92131595	chr1	127331685	127332799	chr1	133899809	133901439	chr1	93844150	93844502
chr1	172519799	172520267	chr1	127807746	127809060	chr1	159339277	159343588	chr10	55834272	55836337	chr1	156667055	156671055	chr1	93022430	93023050	chr1	92155231	92155568	chr1	127346955	127347514	chr1	133901906	133908052	chr1	93851708	93853770
chr1	172539848	172540340	chr1	128327946	128328662	chr1	159345868	159346417	chr10	55947342	55949466	chr1	156671132	156672807	chr1	93076393	93077045	chr1	92164970	92165286	chr1	127355015	127355545	chr1	134017692	134019866	chr1	93901478	93902001
chr1	172594696	172596051	chr1	128457470	128458197	chr1	159346590	159349689	chr10	55954021	55954475	chr1	156673628	156674768	chr1	93089749	93090196	chr1	92165533	92166654	chr1	127378705	127379812	chr1	134022000	134022920	chr1	93938608	93939059
chr1	172662720	172663236	chr1	128580030	128580786	chr1	159378619	159379153	chr10	56096614	56101064	chr1	156674782	156675286	chr1	93097528	93098200	chr1	92167478	92168285	chr1	127400582	127401014	chr1	134025628	134026110	chr1	93957754	93958256
chr1	172664345	172664793	chr1	128695896	128696635	chr1	159392543	159393301	chr10	56151317	56152364	chr1	156677250	156679112	chr1	93106434	93106818	chr1	92169517	92169858	chr1	127401399	127401946	chr1	134028815	134032865	chr1	93971852	93972865
chr1	172678810	172679273	chr1	128726839	128727771	chr1	159436009	159439180	chr10	56188496	56189618	chr1	156679623	156680687	chr1	93112143	93112434	chr1	92169926	92170248	chr1	127404150	127405726	chr1	134032884	134037654	chr1	93976050	93977308
chr1	172701046	172701370	chr1	129189566	129190420	chr1	160142929	160144039	chr10	56440789	56441268	chr1	156686697	156687897	chr1	93112438	93114578	chr1	92185447	92185989	chr1	127422586	127423484	chr1	134046611	134047321	chr1	93983453	93983833
chr1	172737738	172738374	chr1	129244187	129246033	chr1	160535493	160537426	chr10	56441718	56442444	chr1	156690380	156691078	chr1	93146342	93147708	chr1	92207437	92208189	chr1	127438704	127439204	chr1	134047349	134050165	chr1	93996148	93996457
chr1	172786143	172786802	chr1	129246371	129247168	chr1	160653688	160655389	chr10	56720828	56721583	chr1	156692928	156693560	chr1	93197584	93198206	chr1	92229846	92230198	chr1	127455988	127457686	chr1	134090746	134098242	chr1	94026587	94027699
chr1	172791128	172791802	chr1	129315990	129316768	chr1	160656440	160657245	chr10	56760080	56760828	chr1	156717778	156718569	chr1	93238856	93239263	chr1	92231600	92232094	chr1	127457747	127458359	chr1	134103670	134105403	chr1	94030219	94030869
chr1	172842304	172842765	chr1	129336450	129338541	chr1	160660203	160660736	chr10	56858546	56859997	chr1	156726881	156727908	chr1	93247363	93249833	chr1	92265111	92265386	chr1	127458423	127458833	chr1	134160968	134164923	chr1	94074582	94075311
chr1	172993914	172995089	chr1	129338602	129340936	chr1	160660900	160666119	chr10	57167675	57168428	chr1	156728017	156728679	chr1	93262857	93263231	chr1	92276729	92277251	chr1	127535968	127536428	chr1	134185907	134190664	chr1	94075603	94076442
chr1	172995478	172995924	chr1	129341329	129342358	chr1	160693143	160693655	chr10	57205523	57208220	chr1	156729027	156736198	chr1	93294643	93295980	chr1	92302219	92302621	chr1	127544526	127545089	chr1	134190739	134197660	chr1	94076758	94077929
chr1	173002392	173002961	chr1	129368850	129369585	chr1	160693662	160698554	chr10	57249760	57252803	chr1	156736490	156737194	chr1	93297294	93298254	chr1	92303114	92304800	chr1	127562293	127562792	chr1	134245192	134246354	chr1	94079480	94080240
chr1	173010028	173010783	chr1	129659217	129659953	chr1	160699788	160700534	chr10	57463347	57463975	chr1	156761263	156761800	chr1	93298327	93298659	chr1	92324946	92326041	chr1	127573288	127573688	chr1	134253397	134254506	chr1	94089525	94090395
chr1	173010811	173011273	chr1	129812337	129812874	chr1	160719709	160720565	chr10	57514142	57515572	chr1	156772611	156775321	chr1	93309590	93309904	chr1	92336320	92336661	chr1	127575874	127576736	chr1	134264668	134265367	chr1	94098839	94100485
chr1	173024542	173024985	chr1	129965385	129966086	chr1	160720901	160722573	chr10	57716999	57719955	chr1	156775383	156776411	chr1	93310713	93311226	chr1	92337592	92339183	chr1	127584321	127585231	chr1	134266541	134283746	chr1	94125279	94125814
chr1	173048386	173048719	chr1	130140645	130141391	chr1	160722659	160723243	chr10	57784801	57789548	chr1	156792982	156793537	chr1	93353073	93353433	chr1	92340121	92340409	chr1	127592682	127593196	chr1	134283779	134289883	chr1	94212446	94213532
chr1	173049124	173049626	chr1	130146028	130146947	chr1	160742185	160742957	chr10	57907984	57911748	chr1	156801502	156802207	chr1	93354384	93355155	chr1	92358261	92358705	chr1	127593304	127593715	chr1	134313114	134317616	chr1	94220808	94221162
chr1	173050828	173052213	chr1	130200112	130201840	chr1	160746582	160748326	chr10	57959299	57962171	chr1	156804999	156805634	chr1	93355354	93356341	chr1	92365125	92365496	chr1	127597650	127599166	chr1	134327053	134329477	chr1	94238623	94238994
chr1	173080976	173081819	chr1	130400956	130401551	chr1	160748975	160749414	chr10	58135963	58138757	chr1	156806119	156806724	chr1	93391038	93391684	chr1	92365937	92366257	chr1	127625396	127627451	chr1	134331746	134334626	chr1	94255221	94255613
chr1	173097963	173098318	chr1	131462228	131462802	chr1	160783070	160783524	chr10	58176524	58177735	chr1	156817135	156818066	chr1	93420430	93420717	chr1	92367207	92368060	chr1	127635361	127635806	chr1	134357374	134357841	chr1	94255925	94257836
chr1	173118047	173118520	chr1	131485421	131486725	chr1	160805972	160807039	chr10	58274452	58278076	chr1	156820355	156821012	chr1	93436898	93437274	chr1	92399091	92400383	chr1	127763363	127763801	chr1	134360699	134362863	chr1	94267777	94268988
chr1	173119321	173120201	chr1	132318900	132320019	chr1	160823988	160824636	chr10	58682469	58686843	chr1	156822367	156822997	chr1	93615739	93616294	chr1	92402038	92402517	chr1	127808221	127808800	chr1	134364971	134365808	chr1	94275103	94276486
chr1	173161962	173162485	chr1	132358749	132360004	chr1	160826986	160828364	chr10	58765121	58766453	chr1	156826694	156827374	chr1	93629062	93629484	chr1	92402884	92403643	chr1	128457618	128458042	chr1	134368030	134368618	chr1	94334170	94335228
chr1	173175528	173175988	chr1	132404689	132405710	chr1	160858640	160859595	chr10	58785222	58788987	chr1	156827845	156831747	chr1	93651823	93652197	chr1	92403656	92404117	chr1	128713917	128714731	chr1	134372867	134379168	chr1	94344805	94345338
chr1	173180732	173181244	chr1	132408293	132409136	chr1	160859796	160861196	chr10	58789070	58789565	chr1	156832052	156834394	chr1	93757153	93758341	chr1	92410221	92410788	chr1	128726430	128726852	chr1	134914995	134918362	chr1	94370052	94370614
chr1	173181901	173182762	chr1	132409544	132410155	chr1	160871816	160874200	chr10	58844074	58846711	chr1	156835648	156836927	chr1	93771214	93771674	chr1	92415512	92415874	chr1	128727059	128727715	chr1	134919735	134920221	chr1	94417952	94418480
chr1	173188919	173189483	chr1	132412671	132413772	chr1	160878113	160879457	chr10	58847666	58848236	chr1	156838024	156839221	chr1	93805976	93806485	chr1	92499539	92500400	chr1	129187306	129187913	chr1	134920394	134923073	chr1	94507503	94508195
chr1	173217843	173218226	chr1	132606123	132607324	chr1	160882470	160884231	chr10	58849302	58849904	chr1	156839622	156840696	chr1	93809472	93809942	chr1	92530047	92531376	chr1	129244432	129245459	chr1	134953556	134954428	chr1	94512549	94513013
chr1	173399688	173400327	chr1	133090710	133091823	chr1	161011713	161012510	chr10	58892849	58894067	chr1	156840953	156842485	chr1	93852801	93853216	chr1	92537278	92538367	chr1	129316254	129316598	chr1	134960492	134961127	chr1	94523491	94524464
chr1	173481777	173482785	chr1	133096084	133098050	chr1	161050265	161054241	chr10	58966039	58967343	chr1	156843315	156844136	chr1	93957673	93958322	chr1	92547174	92547518	chr1	129317278	129317805	chr1	134961201	134961784	chr1	94524608	94525395
chr1	173484637	173485362	chr1	133121181	133122045	chr1	161151327	161151980	chr10	58974131	58974838	chr1	156844260	156844829	chr1	93971843	93972463	chr1	92549096	92549433	chr1	129321384	129322028	chr1	135026429	135031491	chr1	94530389	94530761
chr1	173536968	173537752	chr1	133132501	133133478	chr1	161153965	161155844	chr10	59040683	59041445	chr1	156846183	156846870	chr1	93976604	93977258	chr1	92603000	92603407	chr1	129332223	129332930	chr1	135084962	135085621	chr1	94530885	94532575
chr1	173945425	173945942	chr1	133196164	133196774	chr1	161160240	161166026	chr10	59077179	59080383	chr1	156847182	156847750	chr1	93996389	93997174	chr1	92643046	92643365	chr1	129337443	129338076	chr1	135132819	135133745	chr1	94534819	94535445
chr1	173952091	173952570	chr1	133289949	133290898	chr1	161181632	161182843	chr10	59098499	59101535	chr1	156847937	156849397	chr1	94001212	94001698	chr1	92646491	92647188	chr1	129339422	129340007	chr1	135133813	135136967	chr1	94536425	94537035
chr1	173954559	173955164	chr1	133303609	133304619	chr1	161182862	161184499	chr10	59164595	59167659	chr1	156849779	156853328	chr1	94026760	94027662	chr1	92675269	92675709	chr1	129515014	129516484	chr1	135505563	135507102	chr1	94538139	94538851
chr1	174063636	174064156	chr1	133316948	133317935	chr1	161818410	161820674	chr10	59218395	59219765	chr1	156855011	156855645	chr1	94037034	94037436	chr1	92696973	92697716	chr1	129517744	129518294	chr1	135543329	135544588	chr1	94544209	94545944
chr1	174078218	174078717	chr1	133323888	133324534	chr1	161907579	161908059	chr10	59341058	59344726	chr1	156856138	156859348	chr1	94074972	94075309	chr1	92699641	92700013	chr1	129518782	129519412	chr1	135556592	135558549	chr1	94593325	94594022
chr1	174144358	174144912	chr1	133375180	133375961	chr1	161974258	161975401	chr10	59383098	59384534	chr1	156859410	156861198	chr1	94075615	94076591	chr1	92731203	92731707	chr1	129522579	129523281	chr1	135559414	135561042	chr1	94595636	94596363
chr1	174172386	174173234	chr1	133408136	133408799	chr1	161989938	161990691	chr10	59405234	59406097	chr1	156861205	156862533	chr1	94076600	94077933	chr1	92734706	92735516	chr1	129659349	129659798	chr1	135581575	135584410	chr1	94599172	94599694
chr1	174219489	174220208	chr1	133419637	133420341	chr1	162030220	162032951	chr10	59411662	59415881	chr1	156869656	156872345	chr1	94079555	94080197	chr1	92736685	92737220	chr1	129670302	129671026	chr1	135592546	135593692	chr1	94599918	94601076
chr1	174240160	174240482	chr1	133421196	133422928	chr1	162074904	162075500	chr10	59432316	59433338	chr1	157082866	157083370	chr1	94099227	94099768	chr1	92805949	92806899	chr1	129685544	129685973	chr1	135608112	135610054	chr1	94604954	94605605
chr1	174366918	174367245	chr1	133438426	133439198	chr1	162078062	162085586	chr10	59463724	59467336	chr1	157085378	157085844	chr1	94121640	94122462	chr1	92824114	92824522	chr1	129699065	129700184	chr1	135637024	135637574	chr1	94622923	94623257
chr1	174418577	174419439	chr1	133556083	133556538	chr1	162090454	162093197	chr10	59568749	59570591	chr1	157089690	157090133	chr1	94124589	94126107	chr1	92869801	92870256	chr1	129705556	129706075	chr1	135640795	135642837	chr1	94641012	94643117
chr1	174430825	174431625	chr1	133587368	133588436	chr1	162095778	162096741	chr10	59654489	59655142	chr1	157090144	157092980	chr1	94147530	94148054	chr1	92895538	92896220	chr1	129812362	129812880	chr1	135659866	135660441	chr1	94651524	94652366
chr1	174431756	174434410	chr1	133648309	133648976	chr1	162097289	162098187	chr10	59680968	59682770	chr1	157094140	157095512	chr1	94148556	94148961	chr1	92896398	92897427	chr1	129879913	129880264	chr1	135673162	135675916	chr1	94679074	94679862
chr1	174434721	174435464	chr1	133837123	133838538	chr1	162101827	162113011	chr10	59720121	59720674	chr1	157110442	157112287	chr1	94192355	94192806	chr1	92902689	92903678	chr1	129965290	129966008	chr1	135695906	135697996	chr1	94683444	94684420
chr1	174436356	174436669	chr1	133838873	133839857	chr1	162124043	162124876	chr10	59739754	59742517	chr1	157297669	157298231	chr1	94212230	94213399	chr1	92913511	92914108	chr1	129988257	129988716	chr1	135751818	135752655	chr1	94695791	94696738
chr1	174437028	174437909	chr1	133859029	133860430	chr1	162124974	162126643	chr10	59809558	59810188	chr1	157299281	157299823	chr1	94256682	94257324	chr1	92917882	92918389	chr1	130140551	130141362	chr1	135782115	135782517	chr1	94698452	94699029
chr1	174493081	174493566	chr1	133898210	133899072	chr1	162134524	162135835	chr10	59812921	59814069	chr1	157557443	157559555	chr1	94268021	94268638	chr1	92918664	92920373	chr1	130146107	130146866	chr1	135782859	135783908	chr1	94711485	94713042
chr1	175645248	175645763	chr1	133903859	133905067	chr1	162137503	162144795	chr10	60149437	60150635	chr1	157559824	157562595	chr1	94285148	94285608	chr1	92926271	92926754	chr1	130186760	130187385	chr1	135812504	135813001	chr1	94727765	94728270
chr1	175696996	175697731	chr1	133963775	133965224	chr1	162151880	162156419	chr10	60214106	60216074	chr1	157562866	157564048	chr1	94302449	94303036	chr1	92940791	92941255	chr1	130191486	130192385	chr1	135837482	135838813	chr1	94728570	94729813
chr1	175842981	175843997	chr1	133981523	133982635	chr1	162163629	162165025	chr10	60289443	60290466	chr1	157564709	157565488	chr1	94507503	94507978	chr1	92945624	92946347	chr1	130200225	130202032	chr1	135855798	135856252	chr1	94730368	94731025
chr1	175962093	175962522	chr1	133986153	133986879	chr1	162175805	162176293	chr10	60291883	60295376	chr1	157565590	157568650	chr1	94508387	94508794	chr1	92949021	92949944	chr1	130254842	130255432	chr1	135873656	135876058	chr1	94803883	94804259
chr1	176547354	176548227	chr1	134086411	134087976	chr1	162191495	162194509	chr10	60607897	60611568	chr1	157568853	157569398	chr1	94524731	94525407	chr1	92950077	92950419	chr1	130295489	130296141	chr1	135884938	135885724	chr1	94805320	94806142
chr1	176573443	176574065	chr1	134091598	134092544	chr1	162197410	162200282	chr10	60735171	60736950	chr1	157570383	157602553	chr1	94536577	94536927	chr1	92950509	92951236	chr1	130368550	130369242	chr1	135957342	135958222	chr1	94806867	94807382
chr1	176584642	176585274	chr1	134188042	134189942	chr1	162200459	162202554	chr10	60752906	60753720	chr1	157604262	157605115	chr1	94538262	94538791	chr1	92958949	92959471	chr1	130394932	130395213	chr1	135975108	135976422	chr1	94830536	94831403
chr1	176589526	176589979	chr1	134194482	134196305	chr1	162204119	162204757	chr10	60844435	60847352	chr1	157824140	157825572	chr1	94544249	94544673	chr1	92961549	92962365	chr1	130415037	130415537	chr1	135989172	135990413	chr1	95080344	95081402
chr1	176631891	176632662	chr1	134214529	134215386	chr1	162210549	162212857	chr10	60880797	60881570	chr1	158113646	158114223	chr1	94545368	94545887	chr1	92966132	92966557	chr1	130721456	130722022	chr1	135994819	135997067	chr1	95202211	95202841
chr1	176637052	176637608	chr1	134215570	134216468	chr1	162240253	162240738	chr10	60913184	60915975	chr1	158122516	158123170	chr1	94546266	94546589	chr1	92978164	92978478	chr1	131951567	131952006	chr1	136088372	136089505	chr1	95239318	95240538
chr1	176774519	176775000	chr1	134271440	134275258	chr1	162301367	162302119	chr10	60937671	60940002	chr1	158125995	158126526	chr1	94547733	94548412	chr1	92984634	92984968	chr1	132358805	132359686	chr1	136216541	136218898	chr1	95246319	95246742
chr1	176781918	176782519	chr1	134280663	134281574	chr1	162450279	162450997	chr10	61110099	61113216	chr1	158128125	158128940	chr1	94548490	94548799	chr1	92990703	92991091	chr1	132405140	132405568	chr1	136225616	136226158	chr1	95341314	95341904
chr1	176802587	176803394	chr1	134286504	134289231	chr1	162586088	162586810	chr10	61142013	61145219	chr1	158129727	158130619	chr1	94595723	94596318	chr1	92991567	92992353	chr1	132411619	132412403	chr1	136227830	136233149	chr1	95374369	95376560
chr1	177466639	177466975	chr1	134313495	134314747	chr1	162590809	162592489	chr10	61157338	61160843	chr1	158131248	158139640	chr1	94599864	94601052	chr1	93089658	93090225	chr1	132412716	132414004	chr1	136240735	136245464	chr1	95408129	95409320
chr1	177540133	177540723	chr1	134328243	134329033	chr1	162622738	162624335	chr10	61177499	61179401	chr1	158229786	158230361	chr1	94608866	94609248	chr1	93097552	93098199	chr1	132892644	132893365	chr1	136245500	136246104	chr1	95433605	95434596
chr1	177785371	177785902	chr1	134332947	134334394	chr1	162721726	162723334	chr10	61244793	61247534	chr1	158231146	158235941	chr1	94622857	94623277	chr1	93106429	93106833	chr1	132944847	132945580	chr1	136246335	136246870	chr1	95434634	95434979
chr1	178732972	178733291	chr1	134367541	134368315	chr1	162729395	162731042	chr10	61573003	61574111	chr1	158236761	158237152	chr1	94641261	94642227	chr1	93112488	93114552	chr1	132945724	132946194	chr1	136247182	136250056	chr1	95483565	95484186
chr1	178743458	178743802	chr1	134522440	134523390	chr1	162835552	162838071	chr10	61692936	61694387	chr1	158239600	158241720	chr1	94642230	94642765	chr1	93146411	93147201	chr1	132959052	132960099	chr1	136256353	136259654	chr1	95530924	95533075
chr1	178765669	178765994	chr1	134776645	134777459	chr1	162963066	162968949	chr10	61794676	61796328	chr1	158255355	158256002	chr1	94651730	94652280	chr1	93147243	93147694	chr1	132994228	132994648	chr1	136301840	136304260	chr1	95574654	95575665
chr1	178879624	178880326	chr1	134835254	134836029	chr1	162969022	162970014	chr10	61801044	61804549	chr1	159023701	159024420	chr1	94668590	94669173	chr1	93197662	93197984	chr1	133004258	133005063	chr1	136304464	136304941	chr1	95576744	95577140
chr1	178923577	178924225	chr1	134842018	134843197	chr1	162999920	163001045	chr10	61910150	61913729	chr1	159652940	159654147	chr1	94669214	94669705	chr1	93239236	93239615	chr1	133013177	133013717	chr1	136310683	136313459	chr1	95581868	95583907
chr1	178931557	178932031	chr1	134942020	134943660	chr1	163001073	163002719	chr10	61947098	61951025	chr1	159654335	159655400	chr1	94670536	94671057	chr1	93246567	93247112	chr1	133015091	133015537	chr1	136315577	136316667	chr1	95588393	95589000
chr1	178932976	178933396	chr1	134960798	134961471	chr1	163060450	163061747	chr10	61970050	61971708	chr1	159655715	159656346	chr1	94679059	94680503	chr1	93247403	93248560	chr1	133022401	133023303	chr1	136351447	136352677	chr1	95650435	95650993
chr1	178938857	178939462	chr1	134965332	134966263	chr1	163080564	163082187	chr10	62039055	62041866	chr1	159686023	159686512	chr1	94683461	94684332	chr1	93248567	93249787	chr1	133031639	133032050	chr1	136390367	136392325	chr1	95651813	95652518
chr1	178981172	178981853	chr1	134973147	134975282	chr1	163179601	163182095	chr10	62062693	62066617	chr1	159730219	159732527	chr1	94696118	94696730	chr1	93294953	93295945	chr1	133080625	133081494	chr1	136448500	136449028	chr1	95690948	95691564
chr1	179187117	179188117	chr1	135027060	135028140	chr1	163657313	163657872	chr10	62111385	62115274	chr1	159733346	159734025	chr1	94698592	94699410	chr1	93297256	93298272	chr1	133092286	133092784	chr1	136452568	136453882	chr1	95698138	95699355
chr1	179188242	179188864	chr1	135123205	135124672	chr1	163665134	163665763	chr10	62187749	62189733	chr1	160182631	160183479	chr1	94701898	94702298	chr1	93299140	93299504	chr1	133096479	133097858	chr1	136456412	136458469	chr1	95699448	95701332
chr1	179280375	179280784	chr1	135124767	135125578	chr1	163805116	163807195	chr10	62253000	62256250	chr1	160212920	160213867	chr1	94710985	94713578	chr1	93301494	93302070	chr1	133106417	133107173	chr1	136547863	136549484	chr1	95720681	95721136
chr1	179282750	179283202	chr1	135133210	135134894	chr1	163898982	163900315	chr10	62327487	62329000	chr1	160215393	160216259	chr1	94727611	94728961	chr1	93309359	93309725	chr1	133132667	133133171	chr1	136684592	136685218	chr1	95721398	95722274
chr1	179342185	179342685	chr1	135137349	135138006	chr1	163910288	163911559	chr10	62348260	62350608	chr1	160259605	160260170	chr1	94803651	94804357	chr1	93310468	93311200	chr1	133135346	133136528	chr1	136699291	136701399	chr1	95788692	95789236
chr1	179371637	179373822	chr1	135192580	135193633	chr1	163927990	163928687	chr10	62382105	62385177	chr1	160268733	160269358	chr1	94806850	94808278	chr1	93354603	93355578	chr1	133137631	133138168	chr1	136713349	136714434	chr1	95868786	95869598
chr1	179749140	179749763	chr1	135293909	135295057	chr1	163928914	163932788	chr10	62408764	62411174	chr1	160283525	160286403	chr1	94830509	94831121	chr1	93355839	93356204	chr1	133141624	133142236	chr1	136714788	136715525	chr1	95931408	95932378
chr1	180248947	180249308	chr1	135296481	135297785	chr1	163932829	163941346	chr10	62442169	62444613	chr1	160288006	160288683	chr1	94855224	94856062	chr1	93379875	93380394	chr1	133142660	133143136	chr1	136797934	136799478	chr1	95974689	95975467
[truncated: 50,255 more rows]
