# Supplementary material for: HEY1-NCOA2 expression modulates chondrogenic differentiation and induces mesenchymal chondrosarcoma in mice
Source: JCI Insight. 2023 May 22;8(10):e160279. doi: 10.1172/jci.insight.160279 (PMC10322689; doi:10.1172/jci.insight.160279)
Supplement: Supplemental table 5 [file jciinsight-8-160279-s176.xlsx]

## Sheet: C24 super-enhancers
Supplemental Table 5. Super-enhancers in mouse mesenchymal chondrosarcoma cells C24
REGION_ID	CHROM	START	STOP	enhancerRank
1_MACS_peak_27868_lociStitched	chr9	35112429	35113340	1
9_MACS_peak_1722_lociStitched	chr1	165168565	165246718	2
2_MACS_peak_13884_lociStitched	chr19	5786214	5853364	3
7_MACS_peak_10286_lociStitched	chr15	85463677	85539949	4
10_MACS_peak_10099_lociStitched	chr15	77613882	77682717	5
2_MACS_peak_10561_lociStitched	chr15	102172160	102211497	6
1_MACS_peak_23385_lociStitched	chr6	103598913	103599713	7
17_MACS_peak_26740_lociStitched	chr8	87233192	87325214	8
17_MACS_peak_28418_lociStitched	chr9	63763839	63870851	9
12_MACS_peak_2804_lociStitched	chr10	60206291	60296374	10
18_MACS_peak_9938_lociStitched	chr15	66604843	66736199	11
9_MACS_peak_22091_lociStitched	chr5	143524396	143588042	12
23_MACS_peak_23490_lociStitched	chr6	114763465	114892409	13
9_MACS_peak_15867_lociStitched	chr2	91827265	91900199	14
8_MACS_peak_1399_lociStitched	chr1	140022514	140101335	15
17_MACS_peak_28600_lociStitched	chr9	72485853	72614807	16
5_MACS_peak_13509_lociStitched	chr18	69734150	69784788	17
20_MACS_peak_1319_lociStitched	chr1	137521823	137669054	18
1_MACS_peak_22815_lociStitched	chr6	52157562	52197118	19
13_MACS_peak_4806_lociStitched	chr11	72034964	72117262	20
23_MACS_peak_3649_lociStitched	chr10	116498794	116623870	21
2_MACS_peak_27493_lociStitched	chr8	125933174	125958639	22
9_MACS_peak_25426_lociStitched	chr7	121878191	121937762	23
31_MACS_peak_27104_lociStitched	chr8	108776452	108927596	24
16_MACS_peak_25710_lociStitched	chr7	137233174	137337684	25
8_MACS_peak_26849_lociStitched	chr8	93738432	93810784	26
10_MACS_peak_5295_lociStitched	chr11	95636656	95699145	27
10_MACS_peak_15227_lociStitched	chr2	30677454	30742709	28
12_MACS_peak_14641_lociStitched	chr19	47339918	47422207	29
17_MACS_peak_19780_lociStitched	chr4	134668352	134760195	30
7_MACS_peak_638_lociStitched	chr1	75046353	75099104	31
20_MACS_peak_12232_lociStitched	chr17	44785669	44878050	32
5_MACS_peak_27524_lociStitched	chr8	127140966	127197297	33
16_MACS_peak_19980_lociStitched	chr4	140795314	140910426	34
12_MACS_peak_22363_lociStitched	chr6	5870478	5971191	35
28_MACS_peak_21927_lociStitched	chr5	136918292	137056904	36
2_MACS_peak_367_lociStitched	chr1	57007254	57038513	37
5_MACS_peak_20998_lociStitched	chr5	74673018	74710192	38
9_MACS_peak_22936_lociStitched	chr6	71882703	71958601	39
3_MACS_peak_17692_lociStitched	chr3	88290474	88321343	40
MACS_peak_7866	chr13	63339404	63364907	41
6_MACS_peak_27561_lociStitched	chr8	129088659	129144975	42
7_MACS_peak_19199_lociStitched	chr4	89090772	89156237	43
9_MACS_peak_19005_lociStitched	chr4	62321633	62422956	44
4_MACS_peak_20557_lociStitched	chr5	31863972	31911225	45
17_MACS_peak_15119_lociStitched	chr2	27687883	27761971	46
18_MACS_peak_23978_lociStitched	chr6	146822328	146933376	47
9_MACS_peak_12250_lociStitched	chr17	45153939	45227949	48
22_MACS_peak_22292_lociStitched	chr5	151848546	152006323	49
13_MACS_peak_4018_lociStitched	chr11	8552405	8610147	50
12_MACS_peak_20863_lociStitched	chr5	64703943	64785953	51
13_MACS_peak_6898_lociStitched	chr12	109159643	109243060	52
2_MACS_peak_12306_lociStitched	chr17	46399984	46420451	53
6_MACS_peak_12245_lociStitched	chr17	44913362	44964626	54
11_MACS_peak_4497_lociStitched	chr11	55209352	55260041	55
17_MACS_peak_9481_lociStitched	chr15	25549651	25646857	56
9_MACS_peak_24341_lociStitched	chr7	29684503	29748321	57
MACS_peak_21442	chr5	114238630	114262175	58
3_MACS_peak_23354_lociStitched	chr6	100653958	100684285	59
12_MACS_peak_15301_lociStitched	chr2	32720618	32778494	60
8_MACS_peak_1694_lociStitched	chr1	163927989	163985976	61
14_MACS_peak_26012_lociStitched	chr7	152115376	152189490	62
11_MACS_peak_22567_lociStitched	chr6	34531726	34594504	63
5_MACS_peak_14550_lociStitched	chr19	45120681	45156040	64
17_MACS_peak_8618_lociStitched	chr14	26276320	26381935	65
4_MACS_peak_17654_lociStitched	chr3	86945066	86979797	66
9_MACS_peak_16740_lociStitched	chr2	165651593	165726854	67
7_MACS_peak_22756_lociStitched	chr6	50304002	50342146	68
12_MACS_peak_14535_lociStitched	chr19	44320859	44390606	69
8_MACS_peak_29231_lociStitched	chr9	120422230	120487538	70
9_MACS_peak_22540_lociStitched	chr6	31007564	31078399	71
3_MACS_peak_4430_lociStitched	chr11	52063575	52097698	72
7_MACS_peak_13609_lociStitched	chr18	75501283	75571506	73
11_MACS_peak_26114_lociStitched	chr8	13615376	13677924	74
7_MACS_peak_27570_lociStitched	chr8	129170568	129232338	75
19_MACS_peak_7899_lociStitched	chr13	63728195	63852265	76
11_MACS_peak_21719_lociStitched	chr5	125609713	125670155	77
14_MACS_peak_3290_lociStitched	chr10	83833906	83905202	78
14_MACS_peak_3252_lociStitched	chr10	83498160	83552661	79
8_MACS_peak_1256_lociStitched	chr1	135836348	135888746	80
10_MACS_peak_22584_lociStitched	chr6	34647965	34708881	81
2_MACS_peak_1343_lociStitched	chr1	138022554	138044949	82
6_MACS_peak_6202_lociStitched	chr12	33712038	33762143	83
17_MACS_peak_22319_lociStitched	chr6	4436696	4487504	84
14_MACS_peak_23876_lociStitched	chr6	140401794	140499522	85
7_MACS_peak_26864_lociStitched	chr8	93878659	93921053	86
4_MACS_peak_5265_lociStitched	chr11	94776910	94820234	87
5_MACS_peak_19832_lociStitched	chr4	135671873	135704398	88
6_MACS_peak_20285_lociStitched	chr5	4219727	4261387	89
11_MACS_peak_5914_lociStitched	chr11	118172407	118241441	90
8_MACS_peak_14593_lociStitched	chr19	46552535	46606460	91
7_MACS_peak_17701_lociStitched	chr3	88395897	88442400	92
12_MACS_peak_9436_lociStitched	chr15	12603095	12670666	93
14_MACS_peak_2717_lociStitched	chr10	57782750	57848109	94
9_MACS_peak_794_lociStitched	chr1	88366123	88428944	95
2_MACS_peak_10034_lociStitched	chr15	76017678	76039418	96
1_MACS_peak_21648_lociStitched	chr5	123583250	123595506	97
10_MACS_peak_21124_lociStitched	chr5	93514454	93582587	98
15_MACS_peak_24975_lociStitched	chr7	89533656	89599414	99
9_MACS_peak_25515_lociStitched	chr7	127978222	128035913	100
12_MACS_peak_25819_lociStitched	chr7	140905261	140968760	101
9_MACS_peak_10473_lociStitched	chr15	99157605	99201065	102
7_MACS_peak_4636_lociStitched	chr11	61810347	61849877	103
8_MACS_peak_14127_lociStitched	chr19	18665267	18707451	104
MACS_peak_14001	chr19	9061234	9075242	105
8_MACS_peak_19417_lociStitched	chr4	117646516	117704061	106
12_MACS_peak_19507_lociStitched	chr4	123202203	123267515	107
17_MACS_peak_739_lociStitched	chr1	82220176	82289198	108
11_MACS_peak_28268_lociStitched	chr9	59499821	59549472	109
10_MACS_peak_20440_lociStitched	chr5	22907119	22951219	110
6_MACS_peak_22081_lociStitched	chr5	142900601	142941283	111
9_MACS_peak_24320_lociStitched	chr7	29341568	29384122	112
15_MACS_peak_4510_lociStitched	chr11	57457246	57534911	113
6_MACS_peak_4992_lociStitched	chr11	79442247	79490778	114
8_MACS_peak_23178_lociStitched	chr6	88851239	88895162	115
5_MACS_peak_19952_lociStitched	chr4	139128752	139167544	116
6_MACS_peak_15110_lociStitched	chr2	27613819	27669661	117
18_MACS_peak_7836_lociStitched	chr13	63111159	63223547	118
3_MACS_peak_21737_lociStitched	chr5	125866483	125892231	119
3_MACS_peak_20598_lociStitched	chr5	32430604	32447995	120
5_MACS_peak_13419_lociStitched	chr18	61779190	61826536	121
2_MACS_peak_15460_lociStitched	chr2	50971979	51004843	122
7_MACS_peak_26552_lociStitched	chr8	73794787	73846486	123
8_MACS_peak_23709_lociStitched	chr6	125420452	125464502	124
3_MACS_peak_23805_lociStitched	chr6	134866995	134897280	125
11_MACS_peak_27735_lociStitched	chr9	21222257	21270971	126
7_MACS_peak_27997_lociStitched	chr9	44515770	44558049	127
4_MACS_peak_631_lociStitched	chr1	74833397	74864354	128
6_MACS_peak_5199_lociStitched	chr11	87964406	88002592	129
9_MACS_peak_24361_lociStitched	chr7	30217964	30277625	130
6_MACS_peak_3328_lociStitched	chr10	85712323	85766119	131
5_MACS_peak_8640_lociStitched	chr14	26544290	26588826	132
8_MACS_peak_24796_lociStitched	chr7	80661828	80705754	133
11_MACS_peak_13529_lociStitched	chr18	69935865	69992976	134
4_MACS_peak_15208_lociStitched	chr2	30545490	30579027	135
6_MACS_peak_8562_lociStitched	chr14	21681032	21714818	136
3_MACS_peak_17173_lociStitched	chr3	37853806	37879768	137
13_MACS_peak_853_lociStitched	chr1	90964556	91029751	138
11_MACS_peak_5400_lociStitched	chr11	98608158	98665613	139
6_MACS_peak_27758_lociStitched	chr9	21555055	21609732	140
13_MACS_peak_23301_lociStitched	chr6	97495768	97568359	141
5_MACS_peak_9562_lociStitched	chr15	31150475	31188045	142
MACS_peak_10587	chr15	102784704	102800152	143
2_MACS_peak_20883_lociStitched	chr5	65193402	65214391	144
5_MACS_peak_24333_lociStitched	chr7	29585786	29608568	145
7_MACS_peak_28289_lociStitched	chr9	59926303	59969231	146
7_MACS_peak_15730_lociStitched	chr2	75443673	75501055	147
4_MACS_peak_10635_lociStitched	chr16	4636272	4662491	148
4_MACS_peak_27888_lociStitched	chr9	37462684	37499437	149
4_MACS_peak_10553_lociStitched	chr15	102059946	102090724	150
9_MACS_peak_24140_lociStitched	chr7	16879349	16928716	151
6_MACS_peak_9934_lociStitched	chr15	66547362	66590681	152
10_MACS_peak_24677_lociStitched	chr7	72553261	72616878	153
11_MACS_peak_7549_lociStitched	chr13	47198470	47248929	154
9_MACS_peak_16792_lociStitched	chr2	167047344	167105004	155
5_MACS_peak_21457_lociStitched	chr5	114805982	114835024	156
8_MACS_peak_10695_lociStitched	chr16	10948223	11025981	157
7_MACS_peak_21261_lociStitched	chr5	104163889	104219925	158
6_MACS_peak_10083_lociStitched	chr15	77128944	77169169	159
6_MACS_peak_5554_lociStitched	chr11	102888297	102931193	160
MACS_peak_3092	chr10	79618281	79632116	161
10_MACS_peak_7658_lociStitched	chr13	51940052	51999346	162
MACS_peak_21441	chr5	114220115	114237869	163
2_MACS_peak_702_lociStitched	chr1	81655979	81675308	164
4_MACS_peak_9912_lociStitched	chr15	64194670	64234685	165
7_MACS_peak_14488_lociStitched	chr19	42191482	42226643	166
12_MACS_peak_991_lociStitched	chr1	95404931	95448786	167
5_MACS_peak_13357_lociStitched	chr18	57398345	57444834	168
1_MACS_peak_23405_lociStitched	chr6	108608244	108619900	169
2_MACS_peak_17018_lociStitched	chr3	14857497	14873802	170
8_MACS_peak_969_lociStitched	chr1	94666372	94714323	171
11_MACS_peak_27338_lociStitched	chr8	119850412	119921103	172
7_MACS_peak_17185_lociStitched	chr3	38025447	38049014	173
8_MACS_peak_17521_lociStitched	chr3	79688027	79742838	174
11_MACS_peak_21815_lociStitched	chr5	134884882	134933346	175
6_MACS_peak_494_lociStitched	chr1	62742341	62772219	176
9_MACS_peak_28400_lociStitched	chr9	63548360	63606924	177
2_MACS_peak_14163_lociStitched	chr19	23207231	23222830	178
2_MACS_peak_8716_lociStitched	chr14	32470216	32487276	179
6_MACS_peak_1648_lociStitched	chr1	162074903	162113011	180
11_MACS_peak_24659_lociStitched	chr7	72500629	72534435	181
11_MACS_peak_23630_lociStitched	chr6	120984963	121037087	182
1_MACS_peak_5264_lociStitched	chr11	94731508	94746158	183
9_MACS_peak_1923_lociStitched	chr1	180246411	180270540	184
6_MACS_peak_27459_lociStitched	chr8	125047187	125093425	185
13_MACS_peak_13765_lociStitched	chr19	3634685	3686781	186
MACS_peak_21412	chr5	112698093	112711993	187
10_MACS_peak_14208_lociStitched	chr19	25458788	25512590	188
7_MACS_peak_9421_lociStitched	chr15	12534347	12583874	189
9_MACS_peak_7004_lociStitched	chr12	113813264	113868403	190
6_MACS_peak_11615_lociStitched	chr17	7840497	7895636	191
10_MACS_peak_20006_lociStitched	chr4	141091251	141131653	192
16_MACS_peak_25729_lociStitched	chr7	137353667	137411150	193
2_MACS_peak_28182_lociStitched	chr9	56701756	56731308	194
2_MACS_peak_1890_lociStitched	chr1	174418277	174439716	195
13_MACS_peak_15541_lociStitched	chr2	59448622	59517623	196
11_MACS_peak_19936_lociStitched	chr4	138752736	138808275	197
1_MACS_peak_15339_lociStitched	chr2	35110224	35130200	198
7_MACS_peak_19875_lociStitched	chr4	137024118	137054269	199
5_MACS_peak_27987_lociStitched	chr9	44286199	44318615	200
7_MACS_peak_24919_lociStitched	chr7	88321691	88374532	201
MACS_peak_14010	chr19	9144151	9158663	202
11_MACS_peak_26425_lociStitched	chr8	64019003	64086665	203
9_MACS_peak_28522_lociStitched	chr9	69276794	69326058	204
1_MACS_peak_6724_lociStitched	chr12	88222687	88241808	205
4_MACS_peak_5960_lociStitched	chr11	120088864	120123862	206
7_MACS_peak_7474_lociStitched	chr13	41415478	41471037	207
11_MACS_peak_14409_lociStitched	chr19	38077185	38118673	208
9_MACS_peak_14652_lociStitched	chr19	47560078	47602300	209
9_MACS_peak_225_lociStitched	chr1	43173836	43240924	210
4_MACS_peak_12529_lociStitched	chr17	71184743	71204290	211
1_MACS_peak_25183_lociStitched	chr7	106496812	106510548	212
5_MACS_peak_16070_lociStitched	chr2	117478653	117509253	213
14_MACS_peak_21011_lociStitched	chr5	74725479	74830225	214
10_MACS_peak_18362_lociStitched	chr3	144826443	144875766	215
9_MACS_peak_2131_lociStitched	chr1	191600706	191645404	216
10_MACS_peak_15846_lociStitched	chr2	91271985	91322447	217
6_MACS_peak_14404_lociStitched	chr19	37980165	38036251	218
11_MACS_peak_9499_lociStitched	chr15	26282810	26328071	219
4_MACS_peak_3811_lociStitched	chr10	127096398	127124439	220
9_MACS_peak_19413_lociStitched	chr4	117585497	117629107	221
MACS_peak_1702	chr1	164144725	164158133	222
5_MACS_peak_22315_lociStitched	chr6	4366187	4409500	223
5_MACS_peak_1726_lociStitched	chr1	165275008	165299020	224
5_MACS_peak_3146_lociStitched	chr10	80390909	80426446	225
5_MACS_peak_15731_lociStitched	chr2	75518457	75543649	226
9_MACS_peak_718_lociStitched	chr1	81945566	82007385	227
1_MACS_peak_24147_lociStitched	chr7	16983916	16992865	228
MACS_peak_14006	chr19	9094006	9113198	229
12_MACS_peak_20593_lociStitched	chr5	32336312	32393740	230
3_MACS_peak_11929_lociStitched	chr17	28462817	28488783	231
MACS_peak_6880	chr12	106234666	106260316	232
6_MACS_peak_21873_lociStitched	chr5	136470325	136504447	233
1_MACS_peak_11520_lociStitched	chr16	96366472	96380405	234
2_MACS_peak_29339_lociStitched	chrUn_random	3386993	3400528	235
5_MACS_peak_12870_lociStitched	chr18	5131798	5164230	236
1_MACS_peak_10413_lociStitched	chr15	96926574	96945165	237
4_MACS_peak_28362_lociStitched	chr9	62515207	62545131	238
10_MACS_peak_18765_lociStitched	chr4	45484584	45559918	239
6_MACS_peak_18865_lociStitched	chr4	55539154	55563572	240
10_MACS_peak_9007_lociStitched	chr14	61453427	61515901	241
13_MACS_peak_13523_lociStitched	chr18	69798607	69865568	242
12_MACS_peak_6827_lociStitched	chr12	102196605	102267950	243
5_MACS_peak_13553_lociStitched	chr18	70530656	70555187	244
5_MACS_peak_19968_lociStitched	chr4	140235406	140265950	245
3_MACS_peak_20298_lociStitched	chr5	4747464	4769534	246
7_MACS_peak_5750_lociStitched	chr11	114673953	114715623	247
5_MACS_peak_1380_lociStitched	chr1	139637985	139667524	248
10_MACS_peak_29103_lociStitched	chr9	110612411	110661961	249
6_MACS_peak_25869_lociStitched	chr7	146419391	146467693	250
6_MACS_peak_8066_lociStitched	chr13	83656808	83708177	251
6_MACS_peak_24010_lociStitched	chr6	148158955	148188622	252
9_MACS_peak_9485_lociStitched	chr15	25690541	25739850	253
MACS_peak_26719	chr8	86720766	86730180	254
3_MACS_peak_17676_lociStitched	chr3	87935900	87955312	255
9_MACS_peak_17821_lociStitched	chr3	95453428	95512216	256
7_MACS_peak_11957_lociStitched	chr17	29192875	29234126	257
8_MACS_peak_19798_lociStitched	chr4	134790324	134855038	258
6_MACS_peak_28140_lociStitched	chr9	53632309	53668231	259
4_MACS_peak_3942_lociStitched	chr11	5142796	5173195	260
4_MACS_peak_532_lociStitched	chr1	64871183	64899796	261
4_MACS_peak_13935_lociStitched	chr19	7338485	7353530	262
10_MACS_peak_25760_lociStitched	chr7	137771930	137826017	263
MACS_peak_19580	chr4	125928663	125940499	264
2_MACS_peak_613_lociStitched	chr1	74334260	74353573	265
8_MACS_peak_9820_lociStitched	chr15	61937218	61980472	266
8_MACS_peak_21999_lociStitched	chr5	139445809	139476347	267
7_MACS_peak_4097_lociStitched	chr11	19728587	19757922	268
3_MACS_peak_13591_lociStitched	chr18	73972828	73997648	269
4_MACS_peak_7089_lociStitched	chr13	5824167	5872751	270
6_MACS_peak_22475_lociStitched	chr6	28789938	28822830	271
8_MACS_peak_24805_lociStitched	chr7	80727135	80765130	272
4_MACS_peak_17536_lociStitched	chr3	80833431	80866131	273
2_MACS_peak_23659_lociStitched	chr6	124423865	124437109	274
8_MACS_peak_14717_lociStitched	chr19	55815256	55850355	275
2_MACS_peak_344_lociStitched	chr1	56005032	56027971	276
9_MACS_peak_9538_lociStitched	chr15	27829317	27890502	277
5_MACS_peak_18889_lociStitched	chr4	56116545	56154296	278
5_MACS_peak_1964_lociStitched	chr1	181888741	181918480	279
7_MACS_peak_12688_lociStitched	chr17	81082425	81128385	280
8_MACS_peak_480_lociStitched	chr1	62438768	62490179	281
3_MACS_peak_20712_lociStitched	chr5	37103045	37123914	282
1_MACS_peak_12094_lociStitched	chr17	34253683	34261161	283
MACS_peak_4774	chr11	70463845	70474606	284
3_MACS_peak_22350_lociStitched	chr6	5807954	5836566	285
8_MACS_peak_3182_lociStitched	chr10	80863836	80894586	286
4_MACS_peak_27028_lociStitched	chr8	107681408	107710682	287
2_MACS_peak_9441_lociStitched	chr15	12785137	12798911	288
4_MACS_peak_5410_lociStitched	chr11	98784469	98810521	289
10_MACS_peak_16810_lociStitched	chr2	167363536	167424094	290
2_MACS_peak_28910_lociStitched	chr9	102616335	102640138	291
9_MACS_peak_21290_lociStitched	chr5	104798610	104838903	292
11_MACS_peak_19716_lociStitched	chr4	132925306	132969566	293
9_MACS_peak_12218_lociStitched	chr17	44724992	44766174	294
10_MACS_peak_25686_lociStitched	chr7	136872456	136911810	295
4_MACS_peak_19187_lociStitched	chr4	88782376	88826299	296
10_MACS_peak_4044_lociStitched	chr11	11834436	11866271	297
8_MACS_peak_18253_lociStitched	chr3	132518410	132551083	298
3_MACS_peak_22541_lociStitched	chr6	31147338	31171383	299
4_MACS_peak_25012_lociStitched	chr7	91113746	91139894	300
6_MACS_peak_9358_lociStitched	chr15	6971729	7017870	301
12_MACS_peak_23189_lociStitched	chr6	89264800	89313086	302
5_MACS_peak_5573_lociStitched	chr11	103148776	103182070	303
4_MACS_peak_7665_lociStitched	chr13	52050633	52074119	304
6_MACS_peak_14021_lociStitched	chr19	9995262	10032120	305
4_MACS_peak_12618_lociStitched	chr17	78905631	78930873	306
4_MACS_peak_14542_lociStitched	chr19	44461371	44484309	307
2_MACS_peak_26890_lociStitched	chr8	94876424	94893106	308
8_MACS_peak_20822_lociStitched	chr5	54334814	54392540	309
2_MACS_peak_14011_lociStitched	chr19	9176541	9193998	310
2_MACS_peak_20112_lociStitched	chr4	149637896	149658812	311
5_MACS_peak_19809_lociStitched	chr4	135063352	135088336	312
5_MACS_peak_9866_lociStitched	chr15	62867247	62900314	313
4_MACS_peak_26533_lociStitched	chr8	73190476	73226891	314
4_MACS_peak_9850_lociStitched	chr15	62290674	62315869	315
16_MACS_peak_20194_lociStitched	chr4	154487470	154554500	316
6_MACS_peak_2019_lociStitched	chr1	184419710	184467369	317
2_MACS_peak_10457_lociStitched	chr15	98597996	98612658	318
7_MACS_peak_19888_lociStitched	chr4	137183615	137232882	319
8_MACS_peak_13061_lociStitched	chr18	34049116	34110894	320
9_MACS_peak_25313_lociStitched	chr7	117372957	117434536	321
4_MACS_peak_7889_lociStitched	chr13	63652064	63675278	322
9_MACS_peak_28737_lociStitched	chr9	86487813	86540453	323
3_MACS_peak_13526_lociStitched	chr18	69898482	69911278	324
MACS_peak_22387	chr6	6822629	6834077	325
5_MACS_peak_22103_lociStitched	chr5	143664505	143694399	326
6_MACS_peak_14757_lociStitched	chr19	56750845	56801764	327
9_MACS_peak_27287_lociStitched	chr8	116530034	116597112	328
2_MACS_peak_17556_lociStitched	chr3	81163173	81185915	329
8_MACS_peak_16424_lociStitched	chr2	143968603	144017225	330
2_MACS_peak_4840_lociStitched	chr11	74636395	74658018	331
MACS_peak_10593	chr15	102827998	102838579	332
5_MACS_peak_18837_lociStitched	chr4	53514950	53541474	333
13_MACS_peak_2682_lociStitched	chr10	56143286	56221052	334
3_MACS_peak_21405_lociStitched	chr5	112305295	112324202	335
7_MACS_peak_13386_lociStitched	chr18	60873187	60919497	336
7_MACS_peak_346_lociStitched	chr1	56119525	56147260	337
7_MACS_peak_5034_lociStitched	chr11	80547536	80593762	338
3_MACS_peak_21161_lociStitched	chr5	97407463	97429850	339
1_MACS_peak_27940_lociStitched	chr9	41383738	41397511	340
2_MACS_peak_19609_lociStitched	chr4	128388507	128415915	341
6_MACS_peak_19523_lociStitched	chr4	123322234	123365124	342
7_MACS_peak_12317_lociStitched	chr17	46724773	46767193	343
4_MACS_peak_15262_lociStitched	chr2	32170164	32206631	344
10_MACS_peak_23158_lociStitched	chr6	88702429	88738133	345
1_MACS_peak_4860_lociStitched	chr11	75270400	75277811	346
3_MACS_peak_10138_lociStitched	chr15	78746305	78762728	347
2_MACS_peak_18238_lociStitched	chr3	131023171	131048026	348
3_MACS_peak_20032_lociStitched	chr4	142866549	142890000	349
8_MACS_peak_16454_lociStitched	chr2	145667982	145715243	350
4_MACS_peak_14572_lociStitched	chr19	46112209	46136241	351
5_MACS_peak_26447_lociStitched	chr8	64215268	64239789	352
8_MACS_peak_20692_lociStitched	chr5	36287941	36331336	353
6_MACS_peak_2771_lociStitched	chr10	59353426	59396131	354
2_MACS_peak_14950_lociStitched	chr2	13474760	13499458	355
8_MACS_peak_24704_lociStitched	chr7	73253372	73299588	356
6_MACS_peak_12333_lociStitched	chr17	46991905	47028626	357
5_MACS_peak_3520_lociStitched	chr10	104958994	104981761	358
6_MACS_peak_7226_lociStitched	chr13	20296555	20335336	359
6_MACS_peak_24619_lociStitched	chr7	71033207	71086071	360
8_MACS_peak_1847_lociStitched	chr1	173078507	173121275	361
6_MACS_peak_9000_lociStitched	chr14	61330354	61360961	362
7_MACS_peak_5279_lociStitched	chr11	95086601	95140322	363
4_MACS_peak_25945_lociStitched	chr7	149259474	149282063	364
6_MACS_peak_5845_lociStitched	chr11	116937370	116981168	365
8_MACS_peak_1414_lociStitched	chr1	140218023	140254074	366
1_MACS_peak_27009_lociStitched	chr8	106543605	106553032	367
4_MACS_peak_10966_lociStitched	chr16	30058226	30080687	368
7_MACS_peak_3625_lociStitched	chr10	115688765	115715491	369
1_MACS_peak_5312_lociStitched	chr11	96682025	96692588	370
3_MACS_peak_10501_lociStitched	chr15	99627554	99651523	371
5_MACS_peak_16719_lociStitched	chr2	164680029	164703338	372
5_MACS_peak_4580_lociStitched	chr11	59900459	59930254	373
6_MACS_peak_11211_lociStitched	chr16	45790513	45822023	374
2_MACS_peak_3795_lociStitched	chr10	126721573	126731035	375
8_MACS_peak_7595_lociStitched	chr13	49435460	49476653	376
7_MACS_peak_23409_lociStitched	chr6	108637647	108678611	377
MACS_peak_14008	chr19	9123861	9138238	378
5_MACS_peak_27162_lociStitched	chr8	110012577	110046513	379
6_MACS_peak_11440_lociStitched	chr16	91826402	91869830	380
4_MACS_peak_3876_lociStitched	chr11	3227676	3249487	381
10_MACS_peak_28748_lociStitched	chr9	86635929	86669782	382
11_MACS_peak_20805_lociStitched	chr5	53851077	53914410	383
3_MACS_peak_22059_lociStitched	chr5	140981275	140998187	384
5_MACS_peak_17369_lociStitched	chr3	58216493	58232919	385
6_MACS_peak_75_lociStitched	chr1	21019473	21070120	386
7_MACS_peak_5349_lociStitched	chr11	97276424	97314965	387
11_MACS_peak_25412_lociStitched	chr7	121204481	121262196	388
9_MACS_peak_3083_lociStitched	chr10	79531950	79577409	389
1_MACS_peak_10326_lociStitched	chr15	88998987	89012580	390
6_MACS_peak_27419_lociStitched	chr8	124151628	124194366	391
3_MACS_peak_6859_lociStitched	chr12	105277507	105307207	392
4_MACS_peak_19284_lociStitched	chr4	106849612	106872038	393
10_MACS_peak_19307_lociStitched	chr4	107122647	107176622	394
2_MACS_peak_8906_lociStitched	chr14	55047285	55064256	395
5_MACS_peak_27555_lociStitched	chr8	129040224	129075668	396
7_MACS_peak_23330_lociStitched	chr6	99303839	99330259	397
7_MACS_peak_26854_lociStitched	chr8	93835109	93865895	398
4_MACS_peak_8211_lociStitched	chr13	99245487	99276349	399
7_MACS_peak_15781_lociStitched	chr2	84458751	84497409	400
MACS_peak_14007	chr19	9113200	9123731	401
3_MACS_peak_5533_lociStitched	chr11	102155698	102182253	402
4_MACS_peak_11161_lociStitched	chr16	42172317	42192044	403
10_MACS_peak_15494_lociStitched	chr2	52796312	52850951	404
6_MACS_peak_10079_lociStitched	chr15	77043990	77091086	405
9_MACS_peak_14600_lociStitched	chr19	46672665	46730622	406
4_MACS_peak_27332_lociStitched	chr8	119802706	119828624	407
7_MACS_peak_9837_lociStitched	chr15	62146256	62169668	408
6_MACS_peak_5727_lociStitched	chr11	113515143	113546781	409
2_MACS_peak_15069_lociStitched	chr2	26160272	26177512	410
3_MACS_peak_1844_lociStitched	chr1	173032277	173054159	411
10_MACS_peak_15157_lociStitched	chr2	29477375	29547375	412
1_MACS_peak_10467_lociStitched	chr15	98814525	98824800	413
3_MACS_peak_28518_lociStitched	chr9	69168824	69189260	414
2_MACS_peak_17734_lociStitched	chr3	89182565	89201123	415
1_MACS_peak_10088_lociStitched	chr15	77191792	77199760	416
2_MACS_peak_23750_lociStitched	chr6	127939187	127962019	417
MACS_peak_24534	chr7	52375951	52386304	418
MACS_peak_3091	chr10	79607019	79618261	419
1_MACS_peak_3070_lociStitched	chr10	79445322	79454555	420
5_MACS_peak_25677_lociStitched	chr7	136821293	136845860	421
11_MACS_peak_29299_lociStitched	chr9	123375803	123429240	422
3_MACS_peak_5855_lociStitched	chr11	117115848	117130766	423
MACS_peak_5452	chr11	100270880	100279259	424
10_MACS_peak_29246_lociStitched	chr9	120842265	120882526	425
5_MACS_peak_5326_lociStitched	chr11	96829578	96865525	426
4_MACS_peak_17104_lociStitched	chr3	30982856	31009398	427
4_MACS_peak_23286_lociStitched	chr6	97159153	97175367	428
2_MACS_peak_667_lociStitched	chr1	78174814	78194081	429
MACS_peak_7868	chr13	63367300	63384184	430
3_MACS_peak_23673_lociStitched	chr6	124736657	124764532	431
6_MACS_peak_28877_lociStitched	chr9	99302911	99350141	432
6_MACS_peak_29027_lociStitched	chr9	108021168	108050065	433
7_MACS_peak_21732_lociStitched	chr5	125731248	125768296	434
8_MACS_peak_24237_lociStitched	chr7	25206311	25256890	435
6_MACS_peak_28627_lociStitched	chr9	75254162	75295125	436
5_MACS_peak_28862_lociStitched	chr9	96728365	96764672	437
2_MACS_peak_27211_lociStitched	chr8	113233387	113248169	438
4_MACS_peak_25283_lociStitched	chr7	114791576	114820092	439
2_MACS_peak_14675_lociStitched	chr19	53257284	53271692	440
4_MACS_peak_5795_lociStitched	chr11	115804652	115827328	441
3_MACS_peak_20532_lociStitched	chr5	31207807	31221293	442
8_MACS_peak_6754_lociStitched	chr12	92940534	92989910	443
2_MACS_peak_10374_lociStitched	chr15	93898454	93911932	444
4_MACS_peak_9632_lociStitched	chr15	38381300	38403830	445
7_MACS_peak_7401_lociStitched	chr13	34308591	34342351	446
3_MACS_peak_24257_lociStitched	chr7	26021894	26037228	447
4_MACS_peak_8156_lociStitched	chr13	97435769	97459818	448
5_MACS_peak_25112_lociStitched	chr7	103943899	103985700	449
4_MACS_peak_8206_lociStitched	chr13	99123402	99146438	450
3_MACS_peak_14970_lociStitched	chr2	17967738	17988196	451
4_MACS_peak_19962_lociStitched	chr4	140158335	140192604	452
5_MACS_peak_29010_lociStitched	chr9	107512980	107547052	453
6_MACS_peak_21809_lociStitched	chr5	134808638	134834951	454
4_MACS_peak_18922_lociStitched	chr4	57556008	57584227	455
2_MACS_peak_3569_lociStitched	chr10	110356211	110373059	456
6_MACS_peak_22952_lociStitched	chr6	72164916	72196371	457
4_MACS_peak_6118_lociStitched	chr12	17061565	17098581	458
4_MACS_peak_8810_lociStitched	chr14	47180193	47200176	459
6_MACS_peak_28503_lociStitched	chr9	66940092	66992383	460
5_MACS_peak_6718_lociStitched	chr12	88157185	88177784	461
5_MACS_peak_1278_lociStitched	chr1	136301484	136319135	462
1_MACS_peak_9684_lociStitched	chr15	44496173	44509351	463
4_MACS_peak_24260_lociStitched	chr7	26052157	26069772	464
8_MACS_peak_6143_lociStitched	chr12	17728283	17758173	465
3_MACS_peak_12730_lociStitched	chr17	84378040	84404370	466
1_MACS_peak_21808_lociStitched	chr5	134787165	134795279	467
4_MACS_peak_23121_lociStitched	chr6	87225271	87245385	468
5_MACS_peak_24832_lociStitched	chr7	82784351	82812841	469
5_MACS_peak_18868_lociStitched	chr4	55649030	55673496	470
6_MACS_peak_12553_lociStitched	chr17	71599060	71641716	471
9_MACS_peak_1955_lociStitched	chr1	181776950	181822295	472
4_MACS_peak_25700_lociStitched	chr7	137113358	137127412	473
5_MACS_peak_3380_lociStitched	chr10	90616793	90651474	474
5_MACS_peak_1486_lociStitched	chr1	151791733	151823667	475
4_MACS_peak_3269_lociStitched	chr10	83627409	83657846	476
4_MACS_peak_28493_lociStitched	chr9	66870686	66898038	477
4_MACS_peak_3190_lociStitched	chr10	81004174	81036398	478
1_MACS_peak_18388_lociStitched	chr3	145310447	145317877	479
4_MACS_peak_787_lociStitched	chr1	88329941	88345532	480
8_MACS_peak_3967_lociStitched	chr11	5728468	5776679	481
6_MACS_peak_277_lociStitched	chr1	51872033	51905138	482
8_MACS_peak_17178_lociStitched	chr3	37940618	37982070	483
1_MACS_peak_23206_lociStitched	chr6	90264939	90273475	484
2_MACS_peak_18535_lociStitched	chr4	10890944	10908703	485
4_MACS_peak_11552_lociStitched	chr17	3396141	3433812	486
5_MACS_peak_19500_lociStitched	chr4	123083755	123105292	487
9_MACS_peak_19496_lociStitched	chr4	122982580	123025597	488
6_MACS_peak_22010_lociStitched	chr5	139556501	139595641	489
2_MACS_peak_22087_lociStitched	chr5	143018059	143027302	490
7_MACS_peak_22264_lociStitched	chr5	150946603	150984093	491
3_MACS_peak_8365_lociStitched	chr13	110608808	110629904	492
4_MACS_peak_25023_lociStitched	chr7	91198768	91231329	493
7_MACS_peak_7624_lociStitched	chr13	51389701	51429093	494
9_MACS_peak_19701_lociStitched	chr4	132567162	132626879	495
4_MACS_peak_12534_lociStitched	chr17	71335900	71353260	496
2_MACS_peak_29197_lociStitched	chr9	118983571	119005388	497
4_MACS_peak_26179_lociStitched	chr8	26401610	26419061	498
3_MACS_peak_6516_lociStitched	chr12	77460412	77474509	499
3_MACS_peak_14083_lociStitched	chr19	12854597	12872880	500
2_MACS_peak_19054_lociStitched	chr4	76092200	76109874	501
MACS_peak_21411	chr5	112681777	112692687	502
4_MACS_peak_14677_lociStitched	chr19	53384681	53410166	503
1_MACS_peak_8548_lociStitched	chr14	21479195	21489380	504
7_MACS_peak_16875_lociStitched	chr2	170577106	170607810	505
MACS_peak_13861	chr19	5486492	5494486	506
2_MACS_peak_23085_lociStitched	chr6	86470666	86478363	507
1_MACS_peak_22802_lociStitched	chr6	51952851	51959556	508
7_MACS_peak_19082_lociStitched	chr4	82029949	82094181	509
1_MACS_peak_12739_lociStitched	chr17	84578802	84589086	510
5_MACS_peak_12635_lociStitched	chr17	79489673	79522016	511
2_MACS_peak_16919_lociStitched	chr2	174152366	174171032	512
4_MACS_peak_20470_lociStitched	chr5	24094729	24112263	513
2_MACS_peak_8805_lociStitched	chr14	47135225	47152794	514
3_MACS_peak_1731_lociStitched	chr1	165485983	165506390	515
3_MACS_peak_13252_lociStitched	chr18	52717160	52731248	516
5_MACS_peak_1657_lociStitched	chr1	162134523	162176293	517
1_MACS_peak_23748_lociStitched	chr6	127859090	127871694	518
9_MACS_peak_7649_lociStitched	chr13	51810756	51852275	519
4_MACS_peak_16390_lociStitched	chr2	139901743	139932307	520
5_MACS_peak_22467_lociStitched	chr6	28419455	28458730	521
5_MACS_peak_13687_lociStitched	chr18	80282490	80310617	522
2_MACS_peak_14548_lociStitched	chr19	45088540	45095687	523
2_MACS_peak_6703_lociStitched	chr12	87297323	87316546	524
1_MACS_peak_24509_lociStitched	chr7	52070464	52076761	525
7_MACS_peak_26796_lociStitched	chr8	89376010	89413315	526
5_MACS_peak_12122_lociStitched	chr17	35175302	35194220	527
3_MACS_peak_25442_lociStitched	chr7	122475363	122488478	528
2_MACS_peak_6996_lociStitched	chr12	112983667	113001821	529
3_MACS_peak_1984_lociStitched	chr1	182760615	182782418	530
4_MACS_peak_10544_lociStitched	chr15	101927400	101946652	531
9_MACS_peak_2077_lociStitched	chr1	188236775	188280851	532
2_MACS_peak_24543_lociStitched	chr7	52702613	52722554	533
2_MACS_peak_28491_lociStitched	chr9	66822480	66840048	534
3_MACS_peak_17391_lociStitched	chr3	60297093	60309927	535
4_MACS_peak_6991_lociStitched	chr12	112903522	112929593	536
5_MACS_peak_5523_lociStitched	chr11	102062963	102082742	537
1_MACS_peak_24381_lociStitched	chr7	30764898	30771043	538
9_MACS_peak_7214_lociStitched	chr13	20181619	20246177	539
2_MACS_peak_25992_lociStitched	chr7	151755152	151769830	540
8_MACS_peak_28187_lociStitched	chr9	56747439	56787454	541
2_MACS_peak_15506_lociStitched	chr2	56966477	56979543	542
7_MACS_peak_27851_lociStitched	chr9	34776904	34826166	543
4_MACS_peak_2601_lociStitched	chr10	41966644	41998775	544
5_MACS_peak_27249_lociStitched	chr8	114239420	114270894	545
4_MACS_peak_5133_lociStitched	chr11	86382822	86405767	546
3_MACS_peak_23105_lociStitched	chr6	86946575	86961838	547
MACS_peak_14000	chr19	9050556	9060157	548
2_MACS_peak_3156_lociStitched	chr10	80591701	80610166	549
5_MACS_peak_1194_lociStitched	chr1	133309905	133329264	550
8_MACS_peak_23013_lociStitched	chr6	82946740	82988517	551
10_MACS_peak_28777_lociStitched	chr9	88229394	88275796	552
5_MACS_peak_23068_lociStitched	chr6	85297821	85333146	553
2_MACS_peak_14181_lociStitched	chr19	23588630	23598566	554
MACS_peak_25934	chr7	148659521	148666980	555
6_MACS_peak_15447_lociStitched	chr2	50855418	50873443	556
4_MACS_peak_3556_lociStitched	chr10	107804081	107826901	557
4_MACS_peak_3765_lociStitched	chr10	126361082	126374403	558
8_MACS_peak_1073_lociStitched	chr1	120865296	120901349	559
3_MACS_peak_12391_lociStitched	chr17	56146460	56176214	560
6_MACS_peak_3925_lociStitched	chr11	4170088	4211227	561
2_MACS_peak_6348_lociStitched	chr12	57796288	57816204	562
2_MACS_peak_19681_lociStitched	chr4	132064733	132081012	563
5_MACS_peak_3027_lociStitched	chr10	77057927	77098605	564
2_MACS_peak_9811_lociStitched	chr15	61815047	61825272	565
5_MACS_peak_16144_lociStitched	chr2	119952814	119992158	566
3_MACS_peak_19541_lociStitched	chr4	124363012	124387749	567
1_MACS_peak_24313_lociStitched	chr7	29159522	29169069	568
4_MACS_peak_19853_lociStitched	chr4	136589511	136603069	569
3_MACS_peak_5238_lociStitched	chr11	93815402	93829912	570
6_MACS_peak_27579_lociStitched	chr8	129349665	129378330	571
4_MACS_peak_4483_lociStitched	chr11	54995176	55022552	572
6_MACS_peak_5614_lociStitched	chr11	106019312	106057706	573
2_MACS_peak_5695_lociStitched	chr11	109564603	109584784	574
1_MACS_peak_1383_lociStitched	chr1	139793927	139802575	575
3_MACS_peak_8915_lociStitched	chr14	55188039	55208170	576
2_MACS_peak_26983_lociStitched	chr8	105793047	105813689	577
3_MACS_peak_22732_lociStitched	chr6	48453994	48467662	578
5_MACS_peak_24999_lociStitched	chr7	90863980	90889119	579
2_MACS_peak_20905_lociStitched	chr5	65866398	65885914	580
3_MACS_peak_16112_lociStitched	chr2	118987099	119003533	581
2_MACS_peak_11423_lociStitched	chr16	90993922	91012694	582
6_MACS_peak_16510_lociStitched	chr2	152163693	152189930	583
3_MACS_peak_7_lociStitched	chr1	6266541	6281138	584
4_MACS_peak_21208_lociStitched	chr5	100842307	100861073	585
4_MACS_peak_12745_lociStitched	chr17	84657460	84679698	586
3_MACS_peak_22228_lociStitched	chr5	149748254	149780425	587
4_MACS_peak_28604_lociStitched	chr9	72674840	72694965	588
4_MACS_peak_5949_lociStitched	chr11	119774317	119810380	589
6_MACS_peak_14393_lociStitched	chr19	37880686	37927636	590
9_MACS_peak_8248_lociStitched	chr13	100213032	100260806	591
MACS_peak_13924	chr19	7047866	7057259	592
7_MACS_peak_4068_lociStitched	chr11	16867732	16902074	593
2_MACS_peak_13929_lociStitched	chr19	7117815	7133799	594
4_MACS_peak_26180_lociStitched	chr8	26433299	26455708	595
5_MACS_peak_5507_lociStitched	chr11	101501876	101533026	596
MACS_peak_10127	chr15	78681082	78689034	597
2_MACS_peak_4343_lociStitched	chr11	47189872	47204630	598
4_MACS_peak_13824_lociStitched	chr19	4792312	4812989	599
3_MACS_peak_3061_lociStitched	chr10	79302897	79320559	600
2_MACS_peak_21971_lociStitched	chr5	138556793	138577581	601
1_MACS_peak_10398_lociStitched	chr15	96113854	96120138	602
8_MACS_peak_14287_lociStitched	chr19	32243949	32287821	603
6_MACS_peak_28343_lociStitched	chr9	62188426	62219163	604
6_MACS_peak_16694_lociStitched	chr2	164256178	164283443	605
7_MACS_peak_6420_lociStitched	chr12	71782382	71822731	606
3_MACS_peak_27185_lociStitched	chr8	111226164	111247736	607
3_MACS_peak_25952_lociStitched	chr7	149640752	149663726	608
6_MACS_peak_21622_lociStitched	chr5	122734011	122766095	609
2_MACS_peak_24906_lociStitched	chr7	87917406	87943773	610
3_MACS_peak_27395_lociStitched	chr8	123055346	123068939	611
3_MACS_peak_16558_lociStitched	chr2	154197559	154217747	612
2_MACS_peak_29255_lociStitched	chr9	120908067	120919597	613
5_MACS_peak_14497_lociStitched	chr19	42732416	42765501	614
3_MACS_peak_8456_lociStitched	chr14	8639998	8661000	615
2_MACS_peak_24232_lociStitched	chr7	25149904	25176768	616
4_MACS_peak_19532_lociStitched	chr4	123467010	123492843	617
1_MACS_peak_23437_lociStitched	chr6	113023497	113030641	618
1_MACS_peak_2256_lociStitched	chr10	7671287	7677872	619

## Sheet: C24-sgRunx2 super-enhancers
Supplemental Table 4. Super-enhancers in mouse mesenchymal chondrosarcoma cells C24-sgRunx2.
REGION_ID	CHROM	START	STOP	enhancerRank
30_MACS_peak_13661_lociStitched	chr15	77587659	77777249	1
5_MACS_peak_13976_lociStitched	chr15	85463620	85543940	2
1_MACS_peak_21613_lociStitched	chr2	98506294	98507639	3
11_MACS_peak_18010_lociStitched	chr18	35966960	36099833	4
12_MACS_peak_19079_lociStitched	chr19	9039302	9159122	5
1_MACS_peak_36736_lociStitched	chr8	125949449	125958578	6
3_MACS_peak_18943_lociStitched	chr19	5786230	5853952	7
13_MACS_peak_28848_lociStitched	chr5	64660749	64784866	8
7_MACS_peak_14242_lociStitched	chr15	99360513	99428337	9
20_MACS_peak_13364_lociStitched	chr15	66673845	66764855	10
13_MACS_peak_20330_lociStitched	chr2	25907889	26004465	11
8_MACS_peak_22623_lociStitched	chr2	152582662	152658198	12
31_MACS_peak_4664_lociStitched	chr10	116486338	116619359	13
15_MACS_peak_30195_lociStitched	chr5	145637819	145750843	14
24_MACS_peak_7344_lociStitched	chr11	117092874	117221311	15
37_MACS_peak_16779_lociStitched	chr17	44725054	44878817	16
4_MACS_peak_7242_lociStitched	chr11	115796678	115833696	17
22_MACS_peak_12457_lociStitched	chr15	25771245	25897568	18
9_MACS_peak_8829_lociStitched	chr12	106189163	106268094	19
MACS_peak_30981	chr6	52157346	52192290	20
12_MACS_peak_30649_lociStitched	chr6	31001371	31078697	21
12_MACS_peak_24078_lociStitched	chr3	68366837	68423988	22
25_MACS_peak_33256_lociStitched	chr7	72425426	72534590	23
13_MACS_peak_33274_lociStitched	chr7	72551324	72644493	24
7_MACS_peak_7403_lociStitched	chr11	118171621	118241387	25
16_MACS_peak_20647_lociStitched	chr2	33028272	33102231	26
19_MACS_peak_32883_lociStitched	chr7	30196220	30306460	27
MACS_peak_36419	chr8	113234107	113258307	28
37_MACS_peak_8650_lociStitched	chr12	92876718	93043374	29
10_MACS_peak_6542_lociStitched	chr11	87963400	88012439	30
MACS_peak_3888	chr10	79603219	79637827	31
MACS_peak_35918	chr8	87287577	87316093	32
14_MACS_peak_37924_lociStitched	chr9	72462631	72573553	33
34_MACS_peak_13271_lociStitched	chr15	63973115	64147601	34
11_MACS_peak_30105_lociStitched	chr5	143530049	143588462	35
19_MACS_peak_30905_lociStitched	chr6	50279221	50368854	36
3_MACS_peak_3999_lociStitched	chr10	80859301	80899415	37
18_MACS_peak_7459_lociStitched	chr11	119637543	119755752	38
4_MACS_peak_14386_lociStitched	chr15	102058530	102091353	39
19_MACS_peak_27991_lociStitched	chr4	154487510	154610518	40
10_MACS_peak_36470_lociStitched	chr8	114213457	114275074	41
5_MACS_peak_36832_lociStitched	chr8	129088457	129140898	42
5_MACS_peak_6737_lociStitched	chr11	97886661	97950073	43
MACS_peak_35914	chr8	87241955	87279186	44
7_MACS_peak_20580_lociStitched	chr2	32153290	32210013	45
16_MACS_peak_20067_lociStitched	chr2	6240636	6329174	46
16_MACS_peak_32582_lociStitched	chr7	16870099	16970030	47
23_MACS_peak_26983_lociStitched	chr4	117641870	117756710	48
4_MACS_peak_20489_lociStitched	chr2	30532714	30579793	49
MACS_peak_26543	chr4	88430525	88450915	50
12_MACS_peak_3407_lociStitched	chr10	57782024	57869116	51
5_MACS_peak_19270_lociStitched	chr19	23206651	23244416	52
8_MACS_peak_34656_lociStitched	chr7	140902565	140968986	53
24_MACS_peak_4234_lociStitched	chr10	92708185	92820880	54
11_MACS_peak_6787_lociStitched	chr11	98956080	99015021	55
14_MACS_peak_34156_lociStitched	chr7	121196382	121287938	56
20_MACS_peak_27483_lociStitched	chr4	134776654	134885660	57
10_MACS_peak_14505_lociStitched	chr16	4361954	4449153	58
13_MACS_peak_30716_lociStitched	chr6	34631187	34704384	59
12_MACS_peak_18547_lociStitched	chr18	69694505	69785146	60
3_MACS_peak_20697_lociStitched	chr2	35105003	35145166	61
12_MACS_peak_14202_lociStitched	chr15	98758621	98832326	62
8_MACS_peak_32906_lociStitched	chr7	30762532	30799067	63
2_MACS_peak_22899_lociStitched	chr2	163949131	163979430	64
21_MACS_peak_28627_lociStitched	chr5	36235492	36329501	65
6_MACS_peak_858_lociStitched	chr1	74826861	74864431	66
9_MACS_peak_1733_lociStitched	chr1	138015444	138050141	67
18_MACS_peak_32441_lociStitched	chr6	146822511	146935132	68
25_MACS_peak_14303_lociStitched	chr15	99904159	100014933	69
20_MACS_peak_27421_lociStitched	chr4	134134643	134241292	70
14_MACS_peak_684_lociStitched	chr1	62748056	62847385	71
16_MACS_peak_28653_lociStitched	chr5	37055760	37136870	72
14_MACS_peak_8849_lociStitched	chr12	109162965	109243679	73
12_MACS_peak_38742_lociStitched	chr9	118861282	118919720	74
9_MACS_peak_24338_lociStitched	chr3	87936593	87986833	75
10_MACS_peak_23031_lociStitched	chr2	167363511	167433488	76
10_MACS_peak_38496_lociStitched	chr9	107131213	107193566	77
23_MACS_peak_13804_lociStitched	chr15	80855831	80969452	78
23_MACS_peak_31189_lociStitched	chr6	71660628	71754775	79
4_MACS_peak_24351_lociStitched	chr3	88276454	88318918	80
6_MACS_peak_23815_lociStitched	chr3	54871440	54934686	81
13_MACS_peak_1097_lociStitched	chr1	88365187	88428982	82
8_MACS_peak_32834_lociStitched	chr7	29684955	29747380	83
8_MACS_peak_27629_lociStitched	chr4	139129650	139173518	84
25_MACS_peak_12494_lociStitched	chr15	27681950	27759038	85
16_MACS_peak_8876_lociStitched	chr12	109656486	109734729	86
9_MACS_peak_20208_lociStitched	chr2	19335803	19378462	87
9_MACS_peak_6462_lociStitched	chr11	86381933	86440609	88
13_MACS_peak_25251_lociStitched	chr3	144194091	144292212	89
2_MACS_peak_11425_lociStitched	chr14	32460328	32488078	90
19_MACS_peak_8256_lociStitched	chr12	74329904	74431394	91
1_MACS_peak_1087_lociStitched	chr1	88328858	88346456	92
9_MACS_peak_12428_lociStitched	chr15	25689531	25741308	93
7_MACS_peak_4499_lociStitched	chr10	107590585	107639129	94
MACS_peak_14441	chr15	102783953	102800913	95
23_MACS_peak_29925_lociStitched	chr5	136931857	137045208	96
MACS_peak_5053	chr11	5745735	5758776	97
8_MACS_peak_6764_lociStitched	chr11	98606996	98659563	98
MACS_peak_13533	chr15	76017856	76040758	99
9_MACS_peak_30472_lociStitched	chr6	17412860	17475987	100
11_MACS_peak_28345_lociStitched	chr5	22891159	22944337	101
4_MACS_peak_4182_lociStitched	chr10	88985891	89016519	102
17_MACS_peak_32164_lociStitched	chr6	127920326	127998059	103
MACS_peak_5054	chr11	5758790	5780068	104
15_MACS_peak_27228_lociStitched	chr4	128672199	128760478	105
MACS_peak_10152	chr13	63340052	63364235	106
2_MACS_peak_17201_lociStitched	chr17	71184556	71204976	107
8_MACS_peak_14370_lociStitched	chr15	101924246	101948389	108
10_MACS_peak_32557_lociStitched	chr7	16585177	16639024	109
19_MACS_peak_38268_lociStitched	chr9	96600251	96684723	110
12_MACS_peak_24055_lociStitched	chr3	67252716	67319925	111
6_MACS_peak_6346_lociStitched	chr11	79856268	79904470	112
MACS_peak_36411	chr8	113183462	113205397	113
12_MACS_peak_27936_lociStitched	chr4	151539103	151605378	114
4_MACS_peak_18629_lociStitched	chr18	75501035	75553211	115
8_MACS_peak_36789_lociStitched	chr8	127140994	127206551	116
10_MACS_peak_34855_lociStitched	chr7	151711851	151770039	117
19_MACS_peak_8157_lociStitched	chr12	71351683	71452937	118
3_MACS_peak_8050_lociStitched	chr12	57796202	57834247	119
2_MACS_peak_8802_lociStitched	chr12	105276878	105307738	120
21_MACS_peak_30167_lociStitched	chr5	145014634	145121680	121
9_MACS_peak_3471_lociStitched	chr10	59345302	59387494	122
16_MACS_peak_20626_lociStitched	chr2	32710528	32784070	123
12_MACS_peak_12626_lociStitched	chr15	34295887	34370924	124
12_MACS_peak_8114_lociStitched	chr12	70538179	70617818	125
MACS_peak_34710	chr7	146427514	146441023	126
23_MACS_peak_506_lociStitched	chr1	54885621	54983541	127
8_MACS_peak_4202_lociStitched	chr10	90606244	90663076	128
15_MACS_peak_7752_lociStitched	chr12	33680121	33750765	129
15_MACS_peak_3716_lociStitched	chr10	75093737	75172471	130
11_MACS_peak_8170_lociStitched	chr12	71610893	71658014	131
10_MACS_peak_35010_lociStitched	chr8	13613498	13678153	132
7_MACS_peak_28468_lociStitched	chr5	31897860	31953683	133
5_MACS_peak_29482_lociStitched	chr5	114805287	114845116	134
5_MACS_peak_18729_lociStitched	chr18	80275067	80315923	135
10_MACS_peak_13618_lociStitched	chr15	77042701	77091028	136
21_MACS_peak_295_lociStitched	chr1	39945631	40068841	137
10_MACS_peak_27161_lociStitched	chr4	125894083	125940599	138
MACS_peak_13909	chr15	82968616	82992926	139
16_MACS_peak_19728_lociStitched	chr19	46950537	47039830	140
2_MACS_peak_554_lociStitched	chr1	57008097	57038249	141
7_MACS_peak_1119_lociStitched	chr1	89069947	89098341	142
MACS_peak_3696	chr10	75008089	75025124	143
10_MACS_peak_16883_lociStitched	chr17	46971870	47029419	144
10_MACS_peak_13028_lociStitched	chr15	58022310	58095326	145
9_MACS_peak_13301_lociStitched	chr15	64169588	64230392	146
10_MACS_peak_19423_lociStitched	chr19	32243220	32306562	147
13_MACS_peak_10135_lociStitched	chr13	63165544	63273341	148
17_MACS_peak_4473_lociStitched	chr10	107336501	107410925	149
MACS_peak_31222	chr6	72292914	72313452	150
MACS_peak_30018	chr5	139913750	139937066	151
11_MACS_peak_9718_lociStitched	chr13	43771225	43821546	152
14_MACS_peak_12512_lociStitched	chr15	27815201	27893974	153
6_MACS_peak_27734_lociStitched	chr4	144539361	144604961	154
6_MACS_peak_4758_lociStitched	chr10	120845360	120881673	155
3_MACS_peak_37262_lociStitched	chr9	44286230	44318176	156
6_MACS_peak_24500_lociStitched	chr3	95452827	95507102	157
3_MACS_peak_16501_lociStitched	chr17	28462645	28488965	158
17_MACS_peak_2606_lociStitched	chr10	8462623	8556480	159
8_MACS_peak_24311_lociStitched	chr3	86947432	86979816	160
10_MACS_peak_20339_lociStitched	chr2	26151455	26208304	161
13_MACS_peak_7380_lociStitched	chr11	117791772	117878632	162
12_MACS_peak_27617_lociStitched	chr4	138746913	138827487	163
7_MACS_peak_26563_lociStitched	chr4	89091976	89155417	164
7_MACS_peak_17444_lociStitched	chr17	84372774	84426656	165
MACS_peak_16437	chr17	27287279	27296451	166
16_MACS_peak_7436_lociStitched	chr11	119463586	119583937	167
15_MACS_peak_11293_lociStitched	chr14	26644593	26708740	168
10_MACS_peak_1716_lociStitched	chr1	137624712	137668919	169
4_MACS_peak_21999_lociStitched	chr2	118344914	118376453	170
MACS_peak_14447	chr15	102826571	102839715	171
18_MACS_peak_11254_lociStitched	chr14	26276307	26371062	172
10_MACS_peak_13173_lociStitched	chr15	61859467	61913834	173
4_MACS_peak_15124_lociStitched	chr16	32849479	32879556	174
MACS_peak_6669	chr11	96111196	96126826	175
22_MACS_peak_13078_lociStitched	chr15	58803740	58913864	176
9_MACS_peak_12539_lociStitched	chr15	31141789	31194924	177
16_MACS_peak_34608_lociStitched	chr7	139890392	139958452	178
13_MACS_peak_37150_lociStitched	chr9	32500659	32573096	179
17_MACS_peak_17118_lociStitched	chr17	66662443	66725494	180
3_MACS_peak_8492_lociStitched	chr12	85503006	85537244	181
16_MACS_peak_35810_lociStitched	chr8	83327274	83405428	182
MACS_peak_6043	chr11	70459042	70475383	183
MACS_peak_13557	chr15	76285812	76297280	184
6_MACS_peak_37995_lociStitched	chr9	75249245	75286568	185
13_MACS_peak_8413_lociStitched	chr12	81299659	81363013	186
23_MACS_peak_13194_lociStitched	chr15	61935211	62023189	187
14_MACS_peak_15826_lociStitched	chr16	92690809	92763081	188
6_MACS_peak_11447_lociStitched	chr14	33304351	33353787	189
15_MACS_peak_36002_lociStitched	chr8	93351643	93434028	190
15_MACS_peak_30357_lociStitched	chr5	151911893	152006777	191
7_MACS_peak_6977_lociStitched	chr11	103148809	103187000	192
14_MACS_peak_33656_lociStitched	chr7	91670270	91739715	193
13_MACS_peak_29767_lociStitched	chr5	125614700	125670423	194
10_MACS_peak_11875_lociStitched	chr14	70702983	70751570	195
7_MACS_peak_9002_lociStitched	chr12	114029486	114068664	196
MACS_peak_37646	chr9	63489032	63518547	197
7_MACS_peak_14222_lociStitched	chr15	99161231	99201655	198
8_MACS_peak_22984_lociStitched	chr2	165961409	166007513	199
8_MACS_peak_8584_lociStitched	chr12	88110313	88178260	200
5_MACS_peak_30964_lociStitched	chr6	51934178	51964432	201
14_MACS_peak_27104_lociStitched	chr4	123201822	123276468	202
21_MACS_peak_34092_lociStitched	chr7	119368555	119477654	203
21_MACS_peak_5217_lociStitched	chr11	16651490	16768613	204
3_MACS_peak_38356_lociStitched	chr9	102616267	102640966	205
15_MACS_peak_20498_lociStitched	chr2	30673322	30745349	206
7_MACS_peak_31215_lociStitched	chr6	72155411	72196831	207
12_MACS_peak_36348_lociStitched	chr8	109972712	110029494	208
8_MACS_peak_6952_lociStitched	chr11	102880785	102930825	209
13_MACS_peak_14114_lociStitched	chr15	95620369	95688350	210
15_MACS_peak_7880_lociStitched	chr12	46089644	46195848	211
10_MACS_peak_24893_lociStitched	chr3	121250459	121321052	212
7_MACS_peak_2856_lociStitched	chr10	19631875	19666974	213
8_MACS_peak_16816_lociStitched	chr17	44915781	44963982	214
16_MACS_peak_21659_lociStitched	chr2	101915705	101996947	215
12_MACS_peak_37897_lociStitched	chr9	71923955	71983025	216
6_MACS_peak_14261_lociStitched	chr15	99627606	99652401	217
2_MACS_peak_16648_lociStitched	chr17	34246915	34261375	218
9_MACS_peak_24760_lociStitched	chr3	107535500	107580630	219
4_MACS_peak_29784_lociStitched	chr5	125866413	125891005	220
8_MACS_peak_5737_lociStitched	chr11	55209193	55259862	221
MACS_peak_7371	chr11	117697727	117712659	222
MACS_peak_35895	chr8	86720822	86730418	223
8_MACS_peak_19888_lociStitched	chr19	56423113	56473883	224
7_MACS_peak_14430_lociStitched	chr15	102480491	102505385	225
8_MACS_peak_6081_lociStitched	chr11	72076562	72123744	226
7_MACS_peak_21670_lociStitched	chr2	102015404	102076666	227
9_MACS_peak_18382_lociStitched	chr18	61768916	61826867	228
11_MACS_peak_22532_lociStitched	chr2	145657543	145715464	229
12_MACS_peak_10482_lociStitched	chr13	94866853	94929849	230
8_MACS_peak_1396_lociStitched	chr1	108633753	108676526	231
3_MACS_peak_22961_lociStitched	chr2	165678874	165711978	232
11_MACS_peak_14598_lociStitched	chr16	10978514	11026914	233
5_MACS_peak_1623_lociStitched	chr1	134245191	134289883	234
5_MACS_peak_17725_lociStitched	chr18	11561850	11587002	235
21_MACS_peak_16395_lociStitched	chr17	26717152	26800915	236
15_MACS_peak_31826_lociStitched	chr6	114810568	114882721	237
9_MACS_peak_4083_lociStitched	chr10	83834285	83883016	238
3_MACS_peak_8978_lociStitched	chr12	113320698	113354147	239
MACS_peak_4876	chr10	127096304	127108787	240
2_MACS_peak_839_lociStitched	chr1	74332861	74353467	241
10_MACS_peak_30556_lociStitched	chr6	28769726	28823706	242
3_MACS_peak_32255_lociStitched	chr6	134866409	134897959	243
9_MACS_peak_27333_lociStitched	chr4	132566849	132626929	244
6_MACS_peak_23926_lociStitched	chr3	60297650	60342172	245
11_MACS_peak_25169_lociStitched	chr3	141126788	141192917	246
3_MACS_peak_28515_lociStitched	chr5	32425906	32447566	247
7_MACS_peak_32081_lociStitched	chr6	125417177	125464201	248
6_MACS_peak_13710_lociStitched	chr15	79006415	79056106	249
8_MACS_peak_2156_lociStitched	chr1	165195525	165246037	250
6_MACS_peak_27069_lociStitched	chr4	122535381	122570379	251
9_MACS_peak_21054_lociStitched	chr2	59534191	59610075	252
5_MACS_peak_11537_lociStitched	chr14	46171276	46210693	253
3_MACS_peak_37474_lociStitched	chr9	56339772	56359085	254
MACS_peak_13759	chr15	79895296	79915265	255
6_MACS_peak_26222_lociStitched	chr4	59307901	59354036	256
4_MACS_peak_12418_lociStitched	chr15	25550903	25584542	257
13_MACS_peak_8188_lociStitched	chr12	71899640	71991332	258
7_MACS_peak_35859_lociStitched	chr8	85832200	85867387	259
5_MACS_peak_14738_lociStitched	chr16	17632388	17663254	260
1_MACS_peak_3980_lociStitched	chr10	80635174	80651096	261
11_MACS_peak_2929_lociStitched	chr10	24152517	24214218	262
6_MACS_peak_2958_lociStitched	chr10	24817265	24871633	263
4_MACS_peak_2069_lociStitched	chr1	161302959	161326961	264
13_MACS_peak_37797_lociStitched	chr9	66858576	66930294	265
6_MACS_peak_32827_lociStitched	chr7	29585288	29611918	266
14_MACS_peak_19760_lociStitched	chr19	47559891	47614520	267
12_MACS_peak_23567_lociStitched	chr3	36337422	36396167	268
6_MACS_peak_6703_lociStitched	chr11	97276225	97315402	269
5_MACS_peak_21158_lociStitched	chr2	65364861	65405763	270
7_MACS_peak_6969_lociStitched	chr11	103092874	103131296	271
2_MACS_peak_32594_lociStitched	chr7	16983856	17001582	272
8_MACS_peak_19385_lociStitched	chr19	29966250	30024048	273
9_MACS_peak_8469_lociStitched	chr12	83491141	83554121	274
2_MACS_peak_13632_lociStitched	chr15	77188538	77200054	275
5_MACS_peak_38619_lociStitched	chr9	110206683	110252932	276
11_MACS_peak_17703_lociStitched	chr18	9787413	9845680	277
6_MACS_peak_7039_lociStitched	chr11	106017836	106059178	278
6_MACS_peak_34848_lociStitched	chr7	151653036	151682161	279
6_MACS_peak_27880_lociStitched	chr4	149918364	149968971	280
7_MACS_peak_19828_lociStitched	chr19	53463657	53498028	281
MACS_peak_4853	chr10	126721542	126736398	282
21_MACS_peak_22224_lociStitched	chr2	128189492	128256743	283
7_MACS_peak_11283_lociStitched	chr14	26527128	26588660	284
14_MACS_peak_8032_lociStitched	chr12	56539429	56607701	285
16_MACS_peak_26148_lociStitched	chr4	57610037	57688426	286
6_MACS_peak_24359_lociStitched	chr3	88412422	88441368	287
3_MACS_peak_8588_lociStitched	chr12	88222158	88241442	288
11_MACS_peak_5162_lociStitched	chr11	12273134	12344164	289
3_MACS_peak_14879_lociStitched	chr16	23979350	23993639	290
MACS_peak_3693	chr10	74988145	75003668	291
12_MACS_peak_2834_lociStitched	chr10	18108549	18174436	292
10_MACS_peak_9773_lociStitched	chr13	45762660	45804266	293
17_MACS_peak_16028_lociStitched	chr17	6105822	6204049	294
6_MACS_peak_37318_lociStitched	chr9	47423071	47468646	295
MACS_peak_34714	chr7	146455739	146464559	296
9_MACS_peak_33386_lociStitched	chr7	80661904	80705302	297
10_MACS_peak_14630_lociStitched	chr16	11774696	11841933	298
10_MACS_peak_20529_lociStitched	chr2	30915620	30986402	299
9_MACS_peak_8551_lociStitched	chr12	86795532	86839564	300
11_MACS_peak_4063_lociStitched	chr10	83062817	83115942	301
12_MACS_peak_3156_lociStitched	chr10	39314449	39361068	302
8_MACS_peak_21321_lociStitched	chr2	75422376	75482763	303
7_MACS_peak_16203_lociStitched	chr17	15941541	15969532	304
15_MACS_peak_30694_lociStitched	chr6	34532314	34594208	305
11_MACS_peak_19264_lociStitched	chr19	23089447	23140870	306
7_MACS_peak_14914_lociStitched	chr16	24474945	24518223	307
6_MACS_peak_3847_lociStitched	chr10	79302713	79337174	308
7_MACS_peak_4825_lociStitched	chr10	126389685	126430507	309
4_MACS_peak_30578_lociStitched	chr6	29013012	29041198	310
7_MACS_peak_5747_lociStitched	chr11	57485791	57536020	311
2_MACS_peak_15021_lociStitched	chr16	30060371	30072006	312
11_MACS_peak_22882_lociStitched	chr2	163488613	163545207	313
9_MACS_peak_35_lociStitched	chr1	9761698	9815809	314
5_MACS_peak_14934_lociStitched	chr16	24899712	24935367	315
12_MACS_peak_3269_lociStitched	chr10	41949706	42014934	316
8_MACS_peak_21884_lociStitched	chr2	115135008	115187223	317
5_MACS_peak_36054_lociStitched	chr8	95348593	95375354	318
1_MACS_peak_29675_lociStitched	chr5	123583501	123594941	319
5_MACS_peak_17460_lociStitched	chr17	84634012	84679524	320
2_MACS_peak_18358_lociStitched	chr18	61203299	61220057	321
5_MACS_peak_24471_lociStitched	chr3	94842229	94879620	322
3_MACS_peak_14589_lociStitched	chr16	10833881	10858262	323
3_MACS_peak_27229_lociStitched	chr4	128805205	128830527	324
7_MACS_peak_7467_lociStitched	chr11	119773859	119814700	325
1_MACS_peak_16854_lociStitched	chr17	46400996	46420540	326
1_MACS_peak_31741_lociStitched	chr6	108607565	108619577	327
12_MACS_peak_12308_lociStitched	chr15	10598582	10667070	328
9_MACS_peak_16456_lociStitched	chr17	27721614	27772718	329
7_MACS_peak_26276_lociStitched	chr4	62516747	62542456	330
12_MACS_peak_29302_lociStitched	chr5	105984526	106030389	331
7_MACS_peak_17687_lociStitched	chr18	9706770	9745964	332
4_MACS_peak_32730_lociStitched	chr7	26052274	26069316	333
5_MACS_peak_17121_lociStitched	chr17	66743629	66773744	334
7_MACS_peak_17563_lociStitched	chr17	88994651	89040406	335
9_MACS_peak_25769_lociStitched	chr4	32366662	32406824	336
10_MACS_peak_30234_lociStitched	chr5	147849005	147907641	337
5_MACS_peak_5045_lociStitched	chr11	5675202	5704603	338
10_MACS_peak_36779_lociStitched	chr8	126899007	126958192	339
9_MACS_peak_18336_lociStitched	chr18	60868521	60927262	340
7_MACS_peak_13504_lociStitched	chr15	75647291	75689953	341
7_MACS_peak_37359_lociStitched	chr9	50658510	50710311	342
4_MACS_peak_1280_lociStitched	chr1	94512072	94543618	343
5_MACS_peak_27787_lociStitched	chr4	147631511	147662358	344
6_MACS_peak_24008_lociStitched	chr3	65429306	65475513	345
MACS_peak_36431	chr8	113331181	113357366	346
5_MACS_peak_33426_lociStitched	chr7	82514533	82545707	347
3_MACS_peak_28870_lociStitched	chr5	65194542	65211665	348
MACS_peak_33510	chr7	87340726	87357138	349
13_MACS_peak_32221_lociStitched	chr6	134377938	134424591	350
8_MACS_peak_19699_lociStitched	chr19	46550672	46599228	351
11_MACS_peak_19543_lociStitched	chr19	38062008	38118507	352
5_MACS_peak_35072_lociStitched	chr8	24042958	24074060	353
12_MACS_peak_27865_lociStitched	chr4	149713279	149777631	354
14_MACS_peak_26196_lociStitched	chr4	58465635	58531899	355
7_MACS_peak_18091_lociStitched	chr18	39610863	39651919	356
9_MACS_peak_33596_lociStitched	chr7	89534190	89585499	357
4_MACS_peak_37023_lociStitched	chr9	21293595	21315889	358
12_MACS_peak_15969_lociStitched	chr17	3396298	3468316	359
10_MACS_peak_27355_lociStitched	chr4	132925534	132970246	360
9_MACS_peak_25421_lociStitched	chr3	152900519	152957223	361
8_MACS_peak_30071_lociStitched	chr5	141077464	141097092	362
7_MACS_peak_5601_lociStitched	chr11	50018729	50050179	363
6_MACS_peak_25947_lociStitched	chr4	46078027	46113795	364
9_MACS_peak_34296_lociStitched	chr7	127977868	128022262	365
6_MACS_peak_31993_lociStitched	chr6	120982319	121019938	366
2_MACS_peak_20999_lociStitched	chr2	57841469	57857284	367
13_MACS_peak_19022_lociStitched	chr19	7331980	7390480	368
6_MACS_peak_31363_lociStitched	chr6	85296388	85333045	369
4_MACS_peak_6377_lociStitched	chr11	80750008	80766495	370
2_MACS_peak_28466_lociStitched	chr5	31863707	31880373	371
14_MACS_peak_20557_lociStitched	chr2	31987471	32043349	372
9_MACS_peak_14397_lociStitched	chr15	102172278	102215296	373
MACS_peak_13839	chr15	81091710	81099824	374
6_MACS_peak_23881_lociStitched	chr3	58194530	58234122	375
5_MACS_peak_36063_lociStitched	chr8	96334405	96381322	376
11_MACS_peak_27687_lociStitched	chr4	141091172	141130206	377
5_MACS_peak_27084_lociStitched	chr4	123079598	123106151	378
5_MACS_peak_38546_lociStitched	chr9	108021348	108050779	379
6_MACS_peak_36086_lociStitched	chr8	96693501	96719983	380
8_MACS_peak_6778_lociStitched	chr11	98900844	98939216	381
8_MACS_peak_1370_lociStitched	chr1	107861039	107899456	382
6_MACS_peak_14127_lociStitched	chr15	96526197	96580215	383
10_MACS_peak_13006_lociStitched	chr15	57702823	57744928	384
7_MACS_peak_10614_lociStitched	chr13	99123521	99164722	385
7_MACS_peak_21036_lociStitched	chr2	59437522	59484528	386
MACS_peak_7370	chr11	117675027	117691030	387
7_MACS_peak_14359_lociStitched	chr15	101150505	101203900	388
12_MACS_peak_1040_lociStitched	chr1	84126402	84190316	389
6_MACS_peak_31344_lociStitched	chr6	84519084	84540438	390
2_MACS_peak_20224_lociStitched	chr2	19567556	19588706	391
2_MACS_peak_901_lociStitched	chr1	78178393	78194646	392
8_MACS_peak_22087_lociStitched	chr2	120454175	120492337	393
8_MACS_peak_22245_lociStitched	chr2	129000098	129036303	394
8_MACS_peak_16334_lociStitched	chr17	25741676	25780459	395
7_MACS_peak_24887_lociStitched	chr3	121157532	121194730	396
5_MACS_peak_21894_lociStitched	chr2	115306396	115343034	397
9_MACS_peak_6209_lociStitched	chr11	76269778	76312018	398
8_MACS_peak_16862_lociStitched	chr17	46729653	46774169	399
1_MACS_peak_12803_lociStitched	chr15	44495019	44509713	400
2_MACS_peak_20973_lociStitched	chr2	56965515	56978599	401
2_MACS_peak_8378_lociStitched	chr12	80588337	80616831	402
5_MACS_peak_1404_lociStitched	chr1	109471357	109492455	403
9_MACS_peak_14462_lociStitched	chr15	103032108	103074067	404
5_MACS_peak_34621_lociStitched	chr7	139984429	140017388	405
10_MACS_peak_1814_lociStitched	chr1	140474897	140519703	406
12_MACS_peak_13780_lociStitched	chr15	80614685	80681795	407
10_MACS_peak_33399_lociStitched	chr7	80723271	80769013	408
12_MACS_peak_13109_lociStitched	chr15	59216899	59263433	409
14_MACS_peak_13129_lociStitched	chr15	59348955	59447089	410
7_MACS_peak_23754_lociStitched	chr3	51943252	52003394	411
6_MACS_peak_7479_lociStitched	chr11	120088864	120124119	412
2_MACS_peak_19675_lociStitched	chr19	46111932	46133350	413
7_MACS_peak_27081_lociStitched	chr4	122902485	122939642	414
3_MACS_peak_35933_lociStitched	chr8	87491155	87509985	415
1_MACS_peak_4092_lociStitched	chr10	83896948	83906037	416
8_MACS_peak_32701_lociStitched	chr7	25206518	25257042	417
8_MACS_peak_37268_lociStitched	chr9	44519422	44556530	418
4_MACS_peak_4793_lociStitched	chr10	122418689	122442436	419
5_MACS_peak_30118_lociStitched	chr5	143663627	143694219	420
5_MACS_peak_26131_lociStitched	chr4	57550085	57584194	421
9_MACS_peak_15796_lociStitched	chr16	91802319	91884265	422
9_MACS_peak_38035_lociStitched	chr9	77886404	77926182	423
2_MACS_peak_35098_lociStitched	chr8	25546124	25562516	424
6_MACS_peak_12673_lociStitched	chr15	36691407	36725550	425
1_MACS_peak_21926_lociStitched	chr2	116796620	116808359	426
6_MACS_peak_30972_lociStitched	chr6	52005799	52053416	427
4_MACS_peak_27456_lociStitched	chr4	134692149	134717948	428
11_MACS_peak_5696_lociStitched	chr11	53550692	53611286	429
3_MACS_peak_3978_lociStitched	chr10	80591643	80612872	430
4_MACS_peak_4818_lociStitched	chr10	126360326	126374711	431
4_MACS_peak_34100_lociStitched	chr7	119593701	119616922	432
4_MACS_peak_21253_lociStitched	chr2	72815243	72844805	433
12_MACS_peak_32233_lociStitched	chr6	134460385	134518380	434
5_MACS_peak_10619_lociStitched	chr13	99242945	99276261	435
2_MACS_peak_25616_lociStitched	chr4	11073866	11088402	436
10_MACS_peak_341_lociStitched	chr1	43173761	43240204	437
10_MACS_peak_3441_lociStitched	chr10	58920770	58978823	438
5_MACS_peak_23121_lociStitched	chr2	172216620	172242234	439
8_MACS_peak_22605_lociStitched	chr2	152494826	152532944	440
6_MACS_peak_29358_lociStitched	chr5	108152481	108189588	441
3_MACS_peak_33822_lociStitched	chr7	105251019	105268893	442
4_MACS_peak_7764_lociStitched	chr12	33794140	33833553	443
12_MACS_peak_39434_lociStitched	chrX	123292366	123319547	444
12_MACS_peak_34548_lociStitched	chr7	137780723	137826331	445
3_MACS_peak_14526_lociStitched	chr16	4639739	4659954	446
3_MACS_peak_30574_lociStitched	chr6	28973476	28990162	447
3_MACS_peak_27124_lociStitched	chr4	124367886	124388782	448
6_MACS_peak_31707_lociStitched	chr6	100654057	100684782	449
4_MACS_peak_29584_lociStitched	chr5	120116720	120136257	450
1_MACS_peak_35238_lociStitched	chr8	35868751	35879888	451
13_MACS_peak_8211_lociStitched	chr12	72931791	73000722	452
6_MACS_peak_11532_lociStitched	chr14	46096506	46153051	453
7_MACS_peak_1775_lociStitched	chr1	140022601	140060683	454
12_MACS_peak_5104_lociStitched	chr11	8338514	8399443	455
10_MACS_peak_3798_lociStitched	chr10	77046360	77100753	456
MACS_peak_32809	chr7	29155292	29169317	457
2_MACS_peak_31386_lociStitched	chr6	86469825	86478804	458
9_MACS_peak_25403_lociStitched	chr3	152137750	152186984	459
11_MACS_peak_39377_lociStitched	chrX	99111945	99160483	460
7_MACS_peak_35754_lociStitched	chr8	79850317	79895207	461
2_MACS_peak_36167_lociStitched	chr8	105303323	105311676	462
9_MACS_peak_25386_lociStitched	chr3	151922402	151979320	463
4_MACS_peak_36355_lociStitched	chr8	110067667	110100924	464
4_MACS_peak_34212_lociStitched	chr7	123170666	123186268	465
4_MACS_peak_32130_lociStitched	chr6	127275024	127289832	466
10_MACS_peak_29506_lociStitched	chr5	115742518	115785203	467
11_MACS_peak_19100_lociStitched	chr19	10010281	10062413	468
9_MACS_peak_36662_lociStitched	chr8	124151496	124194451	469
MACS_peak_7252	chr11	115886267	115900419	470
11_MACS_peak_12520_lociStitched	chr15	27917170	27956536	471
8_MACS_peak_17320_lociStitched	chr17	78597974	78630465	472
1_MACS_peak_16184_lociStitched	chr17	15124269	15131586	473
7_MACS_peak_32071_lociStitched	chr6	125357289	125385737	474
5_MACS_peak_19416_lociStitched	chr19	31818095	31840491	475
8_MACS_peak_37014_lociStitched	chr9	21233767	21270469	476
9_MACS_peak_23991_lociStitched	chr3	65329936	65365470	477
6_MACS_peak_21474_lociStitched	chr2	84449563	84492090	478
10_MACS_peak_15955_lociStitched	chr17	3165970	3224515	479
5_MACS_peak_7300_lociStitched	chr11	116378883	116398468	480
4_MACS_peak_17531_lociStitched	chr17	87748488	87780921	481
1_MACS_peak_6148_lociStitched	chr11	75270219	75278921	482
17_MACS_peak_25206_lociStitched	chr3	141972559	142052940	483
13_MACS_peak_24146_lociStitched	chr3	79684000	79742311	484
8_MACS_peak_7331_lociStitched	chr11	116937159	116990086	485
2_MACS_peak_13130_lociStitched	chr15	59476495	59484755	486
7_MACS_peak_10339_lociStitched	chr13	77057874	77089640	487
2_MACS_peak_37478_lociStitched	chr9	56708259	56731828	488
1_MACS_peak_16701_lociStitched	chr17	35832101	35839984	489
10_MACS_peak_9765_lociStitched	chr13	45655745	45691108	490
4_MACS_peak_27302_lociStitched	chr4	131952169	131979261	491
4_MACS_peak_15387_lociStitched	chr16	50799636	50842391	492
4_MACS_peak_29577_lociStitched	chr5	119310009	119343357	493
MACS_peak_10155	chr13	63369513	63390147	494
5_MACS_peak_38273_lociStitched	chr9	96733558	96765515	495
4_MACS_peak_27847_lociStitched	chr4	149599350	149616244	496
MACS_peak_3692	chr10	74973819	74987609	497
5_MACS_peak_9940_lociStitched	chr13	51939329	51965119	498
5_MACS_peak_28228_lociStitched	chr5	17061429	17090571	499
3_MACS_peak_6914_lociStitched	chr11	102068712	102092316	500
7_MACS_peak_29287_lociStitched	chr5	105828816	105856961	501
4_MACS_peak_20123_lociStitched	chr2	13291745	13337381	502
8_MACS_peak_1473_lociStitched	chr1	122128105	122156058	503
6_MACS_peak_37482_lociStitched	chr9	56746655	56787437	504
12_MACS_peak_5822_lociStitched	chr11	60085272	60156072	505
6_MACS_peak_21768_lociStitched	chr2	109515992	109544903	506
3_MACS_peak_7996_lociStitched	chr12	55632394	55649340	507
8_MACS_peak_8131_lociStitched	chr12	71066066	71101715	508
2_MACS_peak_32200_lociStitched	chr6	129165143	129188415	509
9_MACS_peak_28914_lociStitched	chr5	66908594	66951687	510
4_MACS_peak_33936_lociStitched	chr7	109101999	109124445	511
6_MACS_peak_13747_lociStitched	chr15	79757372	79782774	512
5_MACS_peak_13057_lociStitched	chr15	58630908	58657479	513
13_MACS_peak_9804_lociStitched	chr13	45998143	46036429	514
7_MACS_peak_4548_lociStitched	chr10	110663417	110701730	515
3_MACS_peak_6676_lociStitched	chr11	96682725	96702850	516
3_MACS_peak_14365_lociStitched	chr15	101804009	101815255	517
4_MACS_peak_13319_lociStitched	chr15	64443243	64459175	518
4_MACS_peak_34496_lociStitched	chr7	135663749	135699322	519
13_MACS_peak_4216_lociStitched	chr10	92591628	92646151	520
7_MACS_peak_5197_lociStitched	chr11	16398639	16461575	521
2_MACS_peak_23246_lociStitched	chr3	8661423	8670442	522
3_MACS_peak_36622_lociStitched	chr8	122785299	122810007	523
5_MACS_peak_14268_lociStitched	chr15	99665352	99697555	524
3_MACS_peak_36026_lociStitched	chr8	93784362	93810038	525
5_MACS_peak_27725_lociStitched	chr4	144465251	144498966	526
6_MACS_peak_31680_lociStitched	chr6	99424181	99444976	527
7_MACS_peak_12185_lociStitched	chr15	3968699	3993267	528
10_MACS_peak_6310_lociStitched	chr11	79027731	79102071	529
6_MACS_peak_1261_lociStitched	chr1	94073408	94101568	530
1_MACS_peak_32746_lociStitched	chr7	26564174	26580211	531
1_MACS_peak_6850_lociStitched	chr11	100916292	100926981	532
6_MACS_peak_17193_lociStitched	chr17	71068725	71105941	533
7_MACS_peak_13610_lociStitched	chr15	76978927	77024795	534
7_MACS_peak_18483_lociStitched	chr18	66358909	66396984	535
11_MACS_peak_23138_lociStitched	chr2	173076587	173112018	536
MACS_peak_13690	chr15	78754335	78762545	537
9_MACS_peak_4735_lociStitched	chr10	120052506	120104562	538
12_MACS_peak_10247_lociStitched	chr13	69648755	69683577	539
3_MACS_peak_10550_lociStitched	chr13	97201705	97225208	540
8_MACS_peak_16533_lociStitched	chr17	29185519	29233949	541
8_MACS_peak_31811_lociStitched	chr6	113606095	113649118	542
MACS_peak_3875	chr10	79531343	79542826	543
5_MACS_peak_6200_lociStitched	chr11	76210422	76251815	544
6_MACS_peak_11473_lociStitched	chr14	35296676	35323089	545
5_MACS_peak_2349_lociStitched	chr1	180970321	180995230	546
6_MACS_peak_19750_lociStitched	chr19	47375593	47421698	547
11_MACS_peak_14785_lociStitched	chr16	18479160	18530080	548
7_MACS_peak_3782_lociStitched	chr10	76944833	76974735	549
2_MACS_peak_22614_lociStitched	chr2	152555034	152569152	550
3_MACS_peak_19091_lociStitched	chr19	9178024	9184923	551
6_MACS_peak_12591_lociStitched	chr15	33817948	33856800	552
7_MACS_peak_21455_lociStitched	chr2	84294745	84329421	553
5_MACS_peak_35476_lociStitched	chr8	64215334	64239906	554
5_MACS_peak_2724_lociStitched	chr10	13549929	13583207	555
9_MACS_peak_27573_lociStitched	chr4	137451276	137489724	556
1_MACS_peak_37178_lociStitched	chr9	35112714	35113279	557
3_MACS_peak_34866_lociStitched	chr7	152118125	152130400	558
2_MACS_peak_38564_lociStitched	chr9	108239840	108251917	559
5_MACS_peak_15838_lociStitched	chr16	92905264	92955939	560
4_MACS_peak_12712_lociStitched	chr15	38381346	38405776	561
12_MACS_peak_31483_lociStitched	chr6	88910078	88959239	562
12_MACS_peak_20956_lociStitched	chr2	52788722	52851648	563
2_MACS_peak_13865_lociStitched	chr15	81631856	81643541	564
7_MACS_peak_34643_lociStitched	chr7	140278993	140317675	565
2_MACS_peak_16188_lociStitched	chr17	15155133	15162583	566
9_MACS_peak_26212_lociStitched	chr4	59200565	59245265	567
11_MACS_peak_24948_lociStitched	chr3	122794820	122868996	568
7_MACS_peak_13914_lociStitched	chr15	83035202	83065044	569
7_MACS_peak_29862_lociStitched	chr5	135635130	135679080	570
2_MACS_peak_28800_lociStitched	chr5	58105298	58117934	571
4_MACS_peak_11035_lociStitched	chr14	8640034	8662400	572
9_MACS_peak_4147_lociStitched	chr10	87764687	87790556	573
3_MACS_peak_13168_lociStitched	chr15	61815096	61826938	574
7_MACS_peak_22860_lociStitched	chr2	163170692	163198307	575
5_MACS_peak_20916_lociStitched	chr2	50974094	51004857	576
3_MACS_peak_27780_lociStitched	chr4	147588500	147617239	577
5_MACS_peak_5583_lociStitched	chr11	48888783	48917017	578
3_MACS_peak_26028_lociStitched	chr4	53515093	53543836	579
2_MACS_peak_11168_lociStitched	chr14	21477799	21490291	580
MACS_peak_37047	chr9	21587478	21603793	581
7_MACS_peak_3775_lociStitched	chr10	76868527	76915633	582
8_MACS_peak_1674_lociStitched	chr1	136216540	136259654	583
5_MACS_peak_32969_lociStitched	chr7	35488919	35510382	584
17_MACS_peak_1246_lociStitched	chr1	93971308	94047471	585
3_MACS_peak_30065_lociStitched	chr5	140981236	140998137	586
6_MACS_peak_26351_lociStitched	chr4	80541362	80596539	587
8_MACS_peak_33544_lociStitched	chr7	87917471	87948880	588
2_MACS_peak_13755_lociStitched	chr15	79834621	79858032	589
5_MACS_peak_14886_lociStitched	chr16	24150677	24177993	590
3_MACS_peak_24021_lociStitched	chr3	65724906	65735679	591
3_MACS_peak_28447_lociStitched	chr5	31207998	31219094	592
14_MACS_peak_37447_lociStitched	chr9	55911854	55982615	593
4_MACS_peak_26057_lociStitched	chr4	55097281	55118450	594
7_MACS_peak_23052_lociStitched	chr2	167589738	167626943	595
8_MACS_peak_34897_lociStitched	chr8	3210610	3261210	596
2_MACS_peak_6846_lociStitched	chr11	100820852	100842897	597
5_MACS_peak_14433_lociStitched	chr15	102550522	102578285	598
2_MACS_peak_11691_lociStitched	chr14	55188435	55198301	599
5_MACS_peak_23154_lociStitched	chr2	173231967	173258575	600
7_MACS_peak_4316_lociStitched	chr10	94987416	95028038	601
10_MACS_peak_28100_lociStitched	chr5	4219939	4259236	602
3_MACS_peak_4351_lociStitched	chr10	96078632	96106103	603
11_MACS_peak_37838_lociStitched	chr9	69278132	69324307	604
3_MACS_peak_32034_lociStitched	chr6	124744990	124764489	605
7_MACS_peak_2939_lociStitched	chr10	24291407	24323310	606
2_MACS_peak_3555_lociStitched	chr10	63001606	63011144	607
9_MACS_peak_38341_lociStitched	chr9	102521432	102550702	608
6_MACS_peak_25890_lociStitched	chr4	43393284	43433577	609
13_MACS_peak_4415_lociStitched	chr10	99477286	99535358	610
6_MACS_peak_13575_lociStitched	chr16	Lpp	611
6_MACS_peak_25129_lociStitched	chr4	Slc25a33	612
4_MACS_peak_3749_lociStitched	chr10	Dot1l	613
4_MACS_peak_16577_lociStitched	chr18	Tnfaip8	614
1_MACS_peak_3875_lociStitched	chr10	Nuak1	615
MACS_peak_28954	chr6	Ptms	616
4_MACS_peak_3648_lociStitched	chr10	LOC100045653	617
3_MACS_peak_21581_lociStitched	chr3	Elf2	618
5_MACS_peak_7156_lociStitched	chr12	Pxdn	619
5_MACS_peak_24715_lociStitched	chr4	Wasf2	620
3_MACS_peak_19758_lociStitched	chr2	Prr5l	621
5_MACS_peak_7254_lociStitched	chr12	Mir680-3	622
7_MACS_peak_8949_lociStitched	chr13	Nedd9	623
4_MACS_peak_11577_lociStitched	chr15	Slc1a3	624
8_MACS_peak_20931_lociStitched	chr2	Zfp217	625
5_MACS_peak_10853_lociStitched	chr14	Fgf9	626
1_MACS_peak_33176_lociStitched	chr8	Maf	627
6_MACS_peak_429_lociStitched	chr1	Wdr75	628
7_MACS_peak_15530_lociStitched	chr17	Fbxl17	629
MACS_peak_9362	chr13	Mir24-1	630
2_MACS_peak_3691_lociStitched	chr10	Ptbp1	631
2_MACS_peak_19211_lociStitched	chr2	Galnt5	632
8_MACS_peak_5330_lociStitched	chr11	Srebf1	633
5_MACS_peak_24633_lociStitched	chr4	Fndc5	634
1_MACS_peak_17198_lociStitched	chr18	Setbp1	635
4_MACS_peak_10289_lociStitched	chr14	Vcl	636
1_MACS_peak_10889_lociStitched	chr14	Atp8a2	637
4_MACS_peak_12350_lociStitched	chr15	Asap1	638
4_MACS_peak_10164_lociStitched	chr14	Dnase1l3	639
5_MACS_peak_12255_lociStitched	chr15	Pvt1	640
7_MACS_peak_2625_lociStitched	chr10	Syne1	641
1_MACS_peak_2951_lociStitched	chr10	Ctgf	642
6_MACS_peak_33090_lociStitched	chr8	Il34	643
1_MACS_peak_19949_lociStitched	chr2	3110099E03Rik	644
7_MACS_peak_30718_lociStitched	chr7	Lrrc32	645
3_MACS_peak_22162_lociStitched	chr3	Zbtb7b	646
5_MACS_peak_11144_lociStitched	chr14	Lrch1	647
4_MACS_peak_2609_lociStitched	chr10	Ipcef1	648
3_MACS_peak_29619_lociStitched	chr7	Erf	649
4_MACS_peak_25790_lociStitched	chr5	Cytl1	650
7_MACS_peak_25135_lociStitched	chr4	Spsb1	651
9_MACS_peak_29373_lociStitched	chr6	2810474O19Rik	652
5_MACS_peak_31078_lociStitched	chr7	Xylt1	653
7_MACS_peak_13545_lociStitched	chr16	Bcl6	654
5_MACS_peak_19985_lociStitched	chr2	Rasgrp1	655
5_MACS_peak_3994_lociStitched	chr10	Tmpo	656
9_MACS_peak_4001_lociStitched	chr10	Mir1931	657
7_MACS_peak_732_lociStitched	chr1	Ino80d	658
MACS_peak_6150	chr11	Rsad1	659
4_MACS_peak_7691_lociStitched	chr12	Rad51l1	660
3_MACS_peak_21769_lociStitched	chr3	Sucnr1	661
3_MACS_peak_9452_lociStitched	chr13	1700001L19Rik	662
3_MACS_peak_13096_lociStitched	chr15	Krt78	663
2_MACS_peak_5327_lociStitched	chr11	Rai1	664
5_MACS_peak_12160_lociStitched	chr15	Ndufb9	665
4_MACS_peak_10836_lociStitched	chr14	Lats2	666
