# Supplementary material for: HEY1-NCOA2 expression modulates chondrogenic differentiation and induces mesenchymal chondrosarcoma in mice
Source: JCI Insight. 2023 May 22;8(10):e160279. doi: 10.1172/jci.insight.160279 (PMC10322689; doi:10.1172/jci.insight.160279)
Supplement: Supplemental table 6 [file jciinsight-8-160279-s177.xlsx]

## Sheet:  
Supplemental Table 6. The list of drugs used for screening.
Category	Compound	Absorvance compensated by DMSO
proteasome	MG-132	0.133461
PKC, PKA, PKG, MLCK	Staurosporine	0.14425
HIF	Chetomin	0.155134
golgi inhibitor	brefeldin A	0.188333
Proteasome	bortezomib	0.19482
CRM1	Leptomycin B*	0.195847
stress inducer	anisomycin	0.230077
antitumor (DNA)	Daunorubicin, HCl	0.234831
antitumor (RNA)	Actinomycin D	0.23837
HDAC	Trichostatin A	0.243806
antitumor (DNA)	Doxorubicin, HCl	0.247545
protein synthesis	Cycloheximide	0.263054
HSP90	17-AAG	0.272819
Ca-ATPase	Thapsigargin	0.279143
glycosylation	Tunicamycin	0.321955
Survivin	YM155	0.351289
Na ionophore	Monensin	0.361589
antitumor (DHFR)	Methotrexate	0.378132
antitumor (topo I/II)	Aclarubicin	0.401544
mTOR	Torkinib	0.406
antitumor (tubulin)	Vinblastine sulfate	0.425528
DNA polymerase	Aphidicolin	0.430997
antitumor (topo I)	Camptothecin	0.434971
actin filament	Cytochalasin D	0.435787
PDGFR	PDGF receptor tyrosine kinase inhibitor IV	0.456904
Jak-2	Cucurbitacin I	0.504831
K ionophore	Nigericin	0.544064
tubulin depolymerization	Nocodazole	0.547271
HSP90	Radicicol	0.549839
PKR	PKR inhibitor	0.561566
antitumor (topo II)	Etoposide (VP-16)	0.569981
Bcr-Abl/Src	dasatinib	0.575302
Hsp90	radicicol	0.5989
antitumor (tubulin)	Paclitaxel	0.59961
BRD4 bromodomain	(+)-JQ1	0.604879
Jak	JAK3 Inhibitor VI	0.623431
antitumor (thymidylate synthetase)	5-FU	0.637305
antitumor (DNA)	Mitomycin C	0.649187
p70 S6K	Rapamycin	0.674704
HDAC	Scriptaid	0.677183
EML4-ALK	crizotinib	0.692728
Aurora	ENMD-2076	0.698315
kinesin Eg5	HR22C16	0.69999
GSK-3	TWS119	0.703375
guanylate cyclase	LY 83583	0.707511
PKC	Bisindolymaleimide I, HCl	0.708799
mitochondrial complex I	Rotenone	0.723643
Multi-kinases	Axitinib	0.724881
CDK	Cdk2/9 inhibitor	0.726027
methionine aminopeptidase	Fumagillin	0.732069
Aurora	MLN8237	0.736842
telomerase	MST-312	0.739932
Lck	PP2	0.741287
PDGFR	SU11652	0.741712
ALK	LDN193189	0.743447
VEGFR	VEGFR receptor tyrosine kinase inhibitor II	0.743724
SIRT1/2	Tenovin-6	0.746809
PKC	Go7874	0.748316
PDGFR	PDGF receptor tyrosine kinase inhibitor V	0.758514
Multi-kinases	sunitinib malate	0.75993
V-ATPase	Bafilomycin A1	0.765349
PI3K	LY294002	0.766814
Cdc25	NSC95397	0.774052
AMPK	compound C	0.777889
Src	PP1 analog	0.780933
CDK	Kenpaullone	0.781148
PKC	Bisindolymaleimide I, HCl	0.781639
Na/K/Mg ATPase	Sanguinarine	0.78201
HDAC	vorinostat	0.782776
IKK	IKK-2 inhibitor VI	0.782889
TGF-βRI	TGF-b RI kinase inhibitor II	0.790258
Src, Fyn, Lck	PP1 (analog)	0.797005
mTOR	everolimus	0.799426
Multi-kinases	Vandetanib	0.804971
ALK	A83-01	0.806769
ROCK	H-1152	0.808903
PI3K	Wortmannin	0.811306
K ionophore	Valinomycin	0.81457
EGFR	AG1478	0.815808
RNA polymerase	a-Amanitin	0.817225
Jak-2	AG490	0.817253
mTOR	temsirolimus	0.819088
PDGFR	AG1296	0.819223
TGF-βRI	SB431542	0.820433
Ca ionophore	A23187	0.822872
p38 (MAPK)	SB 203580	0.823828
CXCR2	SB 225002	0.82471
EGFR	AG1478	0.825607
HMG-CoA reductase	Lovastatin	0.825731
PP2A	Cantharidin	0.832442
Multi-kinases	pazopanib	0.834525
TGF-b receptor	SB 431542	0.835001
antitumor (DNA)	Bleomycin sulfate	0.83628
MEK	U0126	0.838199
Met	SU11274	0.839041
GR	Dexamethasone	0.83956
PI3K	Wortmannin	0.844617
p38 (MAPK)	PD169316	0.846144
p38	SB239063	0.846237
COX	Sodium salicylate	0.849513
Mdm2	Nutlin-3	0.84959
TGFb-R	SD208	0.852871
caspase activator	PAC-1	0.853074
Ca ionophore	Ionomycin	0.855722
PARP	NU1025	0.856915
EGFR	gefitinib	0.857488
MEK	PD 98059	0.857595
CDK4	3-ATA	0.857978
PARP	MK-4827 (Niraparib)	0.860443
GSK-3	GSK-3 inhibitor II	0.860459
IGF-1R	AG1024	0.860843
MMP	GM 6001	0.861472
Ca channel, MDR	Verapamil	0.862529
PI3K	LY-294002	0.862612
CK	D4476	0.863439
iNOS	1400W, HCl	0.863486
GSK-3	CT99021	0.864639
NF-kB	N-Acetyl-L-cysteine	0.867634
PKA	H-89, HCl	0.868849
reverse transcriptase	AZT	0.869262
lck (p56), TYK	Damnacanthal	0.870418
MEK	U-0126	0.87144
DNA methyltransferase	Azacytidine	0.872559
IKK	BMS-345541	0.875274
PARP-1	Benzamide	0.87739
Bcr-Abl	AG957	0.878942
Jak	JAK Inhibitor I	0.881404
PDE (cGMP)	Zaprinast	0.881592
PC-PLC	D609	0.883018
Chk 1, 2	Debromohymenialdisine (DBH)	0.884226
Aurora	Aurora kinase/cdk inhibitor	0.884519
EGFR, topoII	Genistein	0.884766
iNOS	AMT, HCl	0.885154
Na channel	Amiloride	0.886385
Burton's tyrosine kinase(BTK)	Terreic acid	0.887336
PP2A	Cytostatin	0.888223
NOS	Aminoguanidine, HCl	0.889354
IGF-IR	OSI-906	0.891798
caspase	Z-VAD-FMK	0.892449
TGFb-R	LY2157299	0.892452
MEK	MEK inhibitor I	0.892469
Bcr-Abl/Kit	imatinib mesylate	0.894256
CDKs	Olomoucine	0.896152
DNMT	Decitabine	0.897601
EGFR	AG490	0.898326
Tpl2	Tpl2 kinase inhibitor	0.898338
PDGFR	AG1296	0.898718
Bcr-abl	AG957	0.899162
PKC, PKA	H-7	0.899799
Lck	Damnacanthal	0.900398
NOS	L-NMMA	0.900585
tankyrase-selective PARP	XAV939	0.900725
sphingosine N-acyltransferase	Fumonisin B1	0.901569
reverse transcriptase	Nalidixic acid	0.901643
MEK	PD98059	0.902271
PKA	H-89	0.903281
ROCK	Thiazovivin	0.903402
DNA-PK	IC60211	0.903897
HER2 (erbB2/neu), EGFR	AG825	0.904555
lipoxygenase	Nordihydroguaiaretic acid (NDGA)	0.904789
PARP	AG014699 (Rucaparib)	0.904884
Cl channel	DIDS	0.905229
ornithine decarboxylase (ODC)	DFMO	0.905288
ROCK	Y-27632	0.905801
DAG kinase	Dioctanoylglycol	0.906423
DAG acyltransferase (DGAT)	Xanthohumol	0.906557
COX-1	Sulindac sulfide	0.906895
tyr phosphatase (PTP)	Dephostatin	0.907923
p38	SB202190	0.908224
Mdm2	MDM2 inhibitor	0.908529
ROCK	Y27632	0.908817
JAK	Ruxolitinib	0.909018
Wnt	IWR-1-endo	0.910204
geranylgeranyltransferase I	GGTI-286	0.910491
TrKA	TrkA inhibitor	0.910534
c-Met	PF-04217903	0.911055
PDE (cAMP)	Ro-20-1724	0.911501
CDK	Alsterpaullone, 2-cyanoethyl	0.911779
JNK	JNK inhibitor VIII	0.912565
Na channel	Lidocaine	0.912598
Raf	RAF1 kinase inhibitor I	0.913388
Chk 1	SB 218078	0.913525
MAPK	ERK inhibitor II	0.913718
PKG	Rp-8-CPT-cGMPS	0.914203
BCRP	Fumitremorgin C	0.915009
CDK	NU6102	0.915448
telomerase	b-Rubromycin	0.916661
Clk	TG003	0.917095
cyclicphosphodiesterase	Theophylline	0.917812
glucosidase I, II	Deoxynojirimycin	0.918693
MPTP opener	Lonidamine	0.918956
Flk-1	SU1498	0.919298
pan-PARP	PJ-34	0.919637
Cl channel	N-phenylanthranilic acid	0.919764
DAG lipase	RHC80267	0.919869
MDR	PGP-4008	0.920082
adenylcyclase	2',5'-dideoxyadenosine	0.920139
EGFR	erlotinib	0.920149
K channel opener	Diazoxide	0.92089
PLA2	OBAA	0.921674
ROCK	HA1077	0.921674
aminopeptidase M	Actinonin	0.921895
proteasome	Lactacystin	0.922807
kinesin Eg5	Monastrol	0.923162
CCR3	SB 328437	0.923403
JNK	SP600125	0.923587
fatty acid synthase (FAS)	C75	0.925541
CKII	TBB	0.926102
FGFR	SU5402	0.926154
VEGFR	SU1498	0.926658
12-lipoxygenase	Baicalein	0.927189
FGFR	PD173074	0.92721
IGF-IR	AGL 2263	0.927582
PDE	IBMX	0.927652
CK	TBB	0.927903
CAMKII	KN93	0.928399
VEGFR	VEGF recptor 2 kinase inhibitor I	0.9291
GSK	1-Azakenpaullone	0.929149
JNK	SP600125	0.92919
Na/K ATPase	Ouabain	0.929467
Chk	SB218078	0.929861
cathepsin B	CA-074	0.930168
DGK	Diacylglycerol kinase inhibitor II	0.930466
myosin light chain kinase	ML-7	0.930849
monoamine oxdase B	Deprenyl	0.932378
Ca-ATPase	t-Butylhydroquinone (BHQ)	0.932541
PPAR-a	MK 886	0.932914
PLA2	cPLA2inhibitor	0.933224
PPAR-a activator	Clofibrate	0.934581
guanylate cyclase	ODQ	0.934915
COX-1	Valeryl salicylate	0.935322
cathepsin G	Z-GLF-CMK	0.936165
thalidomide family	lenalidomide	0.936569
Bcl-XL	BH3I-1	0.936622
cathepsin D	Pepstatin A	0.938027
HAT	Anacardic acid	0.938115
MLCK	ML-7	0.938509
calpain	E-64d	0.938525
HIF-1a hydroxylase	Dimethyloxalylglycine	0.939042
PPAR-g	BADGE	0.93917
PPAR-g activator	Troglitazone	0.939389
PKA	4-cyano-3-methylisoquinoline	0.941231
AR	MDV3100	0.941321
Ca channel	Diltiazem	0.941519
FAS	Cerulenin	0.941866
G9a	UNC0638	0.942575
O6-methylguanine-DNA methyltransferase (MGMT)	Benzylguanine	0.942623
12, 15-lipoxygenase	ETYA	0.943213
farnesyltransferase	Manumycin A	0.943783
Flt-3	Flt-3 Inhibitor	0.944058
Wnt	IWP-2	0.944207
Syk	Syk inhibitor	0.944351
Ca channel	Nifedipine	0.944426
MPTP	Ro 5-4864	0.945192
eEF2	TX-1918	0.945383
DAG kinase	R59022	0.9456
COX-2	NS-398	0.945833
PKG	Rp-8-CPT-cGMPS	0.94892
PP2B/FKBP	FK-506	0.949167
PP2B/cyclophilin	Cyclosporin A	0.949211
IGF-IR	AG1024	0.949216
PKG	KT5823	0.949791
mitochondrial complex III	Antimycin A1	0.95013
Fms	cFMS Receptor Tyrosine Kinase Inhibitor	0.951601
mitochondrial permeability transition pore (MPTP)	Decylubiquinone	0.951605
p300	C646	0.952014
Cdc25A	SC-αασ9	0.952757
Bcr-Abl	nilotinib	0.954024
CAMKII	KN-62	0.954059
FGFR	SU4984	0.954828
CK	DMAT	0.95523
GSK	indirubin-3'-monoxime	0.957322
PIM	PIM1/2 Kinase Inhibitor V	0.957394
farnesyltransferase	FTI-276	0.957825
CDK	NSC625987	0.958136
Raf	ZM 336372	0.95971
a-mannosidase	Swainsonine	0.959884
acetyl-CoA carboxylase (ACC)	TOFA	0.960535
calpain, cathepsin B, L	ALLN	0.96078
PKG	KT 5823	0.961631
AKT	AKT inhibitor	0.963699
ATM	ATM kinase inhibitor	0.964023
Chk	Chk2 inhibitor	0.964046
antitumor (AR)	Flutamide	0.96482
p53	Pifithrin-a (cyclic)	0.964831
HER2	AG825	0.967234
IRAK	IRAK-1/4 inhibitor	0.967486
CDK	purvalanol A	0.968159
CAMKII	Lavendustin C	0.968619
CK	Ellagic acid	0.96955
Notch	DAPT	0.970539
AK	ABT-702	0.970542
Aurora	Aurora kinase inhibitor II	0.970542
AKT	Akt Inhibitor XI	0.972343
SIRT1	SIRT1 inhibitor III	0.972656
progesterone receptor	Mifepristone	0.972726
BTK	LFM-A13	0.972757
BTK	Terreic acid	0.974966
monoamine oxidase	Phenelzine	0.975345
Fyn	SU6656	0.975799
thalidomide family	thalidomide	0.976044
LSD1	S2101 (LSD1 inhibitor II)	0.976329
PARP	ABT-888 (Veliparib)	0.979501
Src, Fyn, Lck	PP-H	0.980269
CCR2	RS 102895	0.980698
PIM	PIM1 Inhibitor II	0.981148
CDK	Cdk1/2 inhibitor III	0.981215
EGFR	BPIQ-Ⅱ	0.981932
CDC2	Kenpaullone	0.982846
lipase	orlistat	0.982862
antipsychotic drug	chlorpromazine hydrochloride	0.983091
depression treatment	desipramine hydrochloride	0.983091
CDK	Cdk4 inhibitor	0.984937
p53 activator	PRIMA-1	0.985429
Aurora	Aurora kinase inhibitor III	0.986278
PRMT1	AMI-1	0.988428
PARP	BSI-201 (Iniparib)	0.989008
CDK	Olomoucine	0.989366
GSK	GSK-3 inhibitor IX	0.990187
Burton's tyrosine kinase(BTK)	LFM-A13	0.993345
AKT	NL-71-101	0.993744
CDK2	Purvalanol A	0.994103
aminopeptidase A	Amastatin	0.995492
ribonucleotide reductase	Hydroxyurea	0.9968
antitumor (ER)	Tamoxifen, citrate	0.996836
aromatase	Aminoglutethimide	0.998332
blank	none (DMSO)	1
Wnt	FH535	1
ATM	ATM/ATR kinase inhibitor	1.00051
5α-reductase	Finasteride	1.00218
GSK-3	BIO	1.0023
GLI1	Gant61	1.0038
Rho/SRF	CCG-1423	1.00549
STAT3	WP1066	1.00757
STAT3	5,15-DPP	1.00817
Hedgehog	Vismodegib	1.00902
blc-2	ABT-737	1.00931
G9a	BIX01294	1.01201
Chk	isogranulatimide	1.01284
Multi-kinases	sorafenib	1.01374
PDK1	OSU-03012	1.01585
Hedgehog	cyclopamine	1.01627
CAMKII	KN-93	1.0166
BRAF	Vemurafenib	1.01774
K channel	Glibenclamide	1.01803
DNA alkylation	temozolomide	1.01841
Bcl-2	HA 14-1	1.01865
antitumor (DNA)	Cisplatin	1.01887
antitumor (aminopeptidase B)	Bestatin	1.01914
Chk	Chk2 inhibitor II	1.02038
aromatase	Formestane	1.02722
AKT	Akt Inhibitor VIII, Isozyme-Selective, Akti-1/2	1.0322
Hedgehog	Jervine	1.03799
PARP-1/2-selective	Olaparib	1.03889
Hedgehog	AY 9944	1.04803
AKT	Akt Inhibitor IV	1.05423
retinoids	tretinoin	1.05992
EGFR/Her2	lapatinib	1.0836
F1-ATPase	Oligomycin	1.08506
HDAC8	PCI-34051	1.08607
retinoids	tamibarotene	1.0887
CXCR4	AMD3100 octahydrochloride	1.09549
K channel	Dequalinium	1.12766
Telomerase	TMPyP4	1.14811
spermidine/spermine N1-acetyltransferase (SSAT) activator	N1,N12-Diethylspermine (BESpm)	1.18983
