# Supplementary material for: HEY1-NCOA2 expression modulates chondrogenic differentiation and induces mesenchymal chondrosarcoma in mice
Source: JCI Insight. 2023 May 22;8(10):e160279. doi: 10.1172/jci.insight.160279 (PMC10322689; doi:10.1172/jci.insight.160279)
Supplement: Supplemental table 7 [file jciinsight-8-160279-s178.xlsx]

## Sheet: primer
Supplemental Table 7. The list of PCR primers.
	Forward	Reverse
Mouse
Comp	ACGTGGGCTGGAAGGATAAA	TCATAGAACCGCACCCTGATG
Matn3	GGAGACCTACGGGGTCATTG	GGCACACTTATCAATGGCTGA
Hey1	TCGGACATCACCCACACATC	AAAAGGGGAAGGCTGAGAGC
Hes1	AACACGACACCGGACAAACC	GGAATGCCGGGAGCTATCTTTC
Bcl11b	ATTACTTCACCTCTGCGTGC	AAGGCTCATCTTTACCTGACAA
Runx2	ATCCCCATCCATCCACTCCA	AGTTCTGAAGCACCTGCCTG
Fas	GTCAACCATGCCAACCTGAAAA	AATCACTCCAACGGGCTGAA
Col1a1	TTCAGCTTTGTGGACCTCCG	ATTGCATTGCACGTCATCGC
Id1	GAACCGCAAAGTGAGCAAGG	TCAGCGACACAAGATGCGAT
Gapdh	TGTCGTGGAGTCTACTGGTGTCTTC	GGAGATGATGACCCTTTTGGCTC
Human
HEY1	TCGGACATCACCCGCACATC	AGAAGGGGAAGGCTCTGAGG
HES1	AACACGACACCGGATAAACC	GGAATGCCGCGAGCTATCTTTC
BCL11B	ATCACTTCACCTCTGCGTGC	AAGGCTCATCTTTACCTGACAA
18S rRNA	GTAACCCGTTGAACCCCATT	CCATCCAATCGGTAGTAGCG
