# Supplementary material for: HEY1-NCOA2 expression modulates chondrogenic differentiation and induces mesenchymal chondrosarcoma in mice
Source: JCI Insight. 2023 May 22;8(10):e160279. doi: 10.1172/jci.insight.160279 (PMC10322689; doi:10.1172/jci.insight.160279)
Supplement: Supplemental table 8 [file jciinsight-8-160279-s179.xlsx]

## Sheet: sequence
Supplemental Table 8. The list of shRNA and sgRNA.
shRNA
shNTC	SIGMA	SHC202
shHEY1 #2	CCGGCGCATCTCAACAACTACGCTTCTCGAGAAGCGTAGTTGTTGAGATGCGTTTTTG
shHEY1 #4	CCGGCCCAACTACATCTTCCCAGATCTCGAGATCTGGGAAGATGTAGTTGGGTTTTTG
shRunx2 #1	CCGGGAGTTTCACCTTGACCATAACCTCGAGGTTATGGTCAAGGTGAAACTCTTTTTG
shRunx2 #3	CCGGGCAGAATGGATGAGTCTGTTTCTCGAGAAACAGACTCATCCATTCTGCTTTTTG
shRunx2 #4	CCGGGCACGCTATTAAATCCAAATTCTCGAGAATTTGGATTTAATAGCGTGCTTTTTG
shRunx2 #5	CCGGACTTGCTGCAGGTACTCATTTCTCGAGAAATGAGTACCTGCAGCAAGTTTTTTG
sgRNA	Oligo1	Oligo2
Non -target	CACCGGCGAGGTATTCGGCTCCGCG	AAACCGCGGAGCCGAATACCTCGCC
sgRunx2 #4	CACCGAAATCTCAGATCGTTGAACC	AAACGGTTCAACGATCTGAGATTTC
sgRunx3 #2	CACCGCACTGCGGCCCACGAATCGA	AAACTCGATTCGTGGGCCGCAGTGC
sgRunx3 #3	CACCGGGACGTGCTGGCCGACCACG	AAACCGTGGTCGGCCAGCACGTCCC
